# Supplementary material for: Cyclical regression covariates remove the major confounding effect of cyclical developmental gene expression with strain-specific drug response in the malaria parasite Plasmodium falciparum
Source: BMC Genomics. 2022 Mar 5;23:180. doi: 10.1186/s12864-021-08281-y (PMC8897900; doi:10.1186/s12864-021-08281-y)
Supplement: Supplementary file 1 — Additional file 1. The result of our re-curation of the Mok et al. data originally sourced at the Gene Expression Omnibus at Accession Number GSE59097. The dataset was curated as described in Methods using the PFExpTools R package. This file is a matrix of expression values, with the features in rows and samples in columns in a comma delimited file format. [file 12864_2021_8281_MOESM1_ESM.csv]

	GSM1427365	GSM1427366	GSM1427367	GSM1427368	GSM1427369	GSM1427370	GSM1427371	GSM1427372	GSM1427373	GSM1427374	GSM1427375	GSM1427376	GSM1427377	GSM1427378	GSM1427379	GSM1427380	GSM1427381	GSM1427382	GSM1427383	GSM1427384	GSM1427385	GSM1427386	GSM1427387	GSM1427388	GSM1427389	GSM1427390	GSM1427391	GSM1427392	GSM1427393	GSM1427394	GSM1427395	GSM1427396	GSM1427397	GSM1427398	GSM1427399	GSM1427400	GSM1427401	GSM1427402	GSM1427403	GSM1427404	GSM1427405	GSM1427406	GSM1427407	GSM1427408	GSM1427409	GSM1427410	GSM1427411	GSM1427412	GSM1427413
mal_mito_3:mRNA	-0.791460196	-0.8293974426	-1.2444509138	-1.8839863812	-0.6438818644	-0.784063323666667	-1.98563848275	-2.008981197	-1.1328888516	-0.9403419122	-1.30756402116667	-2.362229878	-2.061568353	-1.1015179835	-2.02916541066667	-1.38873681466667	-2.15635972066667	-0.799856737333333	-2.277339939	-2.2545816492	-1.93944578166667	-0.374602480833333	-1.2092530462	-1.1604241542	-0.6589225875	-2.23212160583333	-0.791801830166667	-0.9043761185	-2.76940112266667	-1.31022864366667	-0.589206056166667	-1.83406401733333	-0.692840012833333	-2.1518675524	-2.12320361516667	-2.03602135333333	-1.598657807	-1.0625423285	-2.1444069156	-1.599759766	-0.83945638	-1.86850075683333	-1.809552804	-2.0259378675	-2.102789088	-1.8899909688	-2.31375426883333	-1.2364260315	-0.999168206666667
PF3D7_0100100	0.226311199	0.554427432	0.587048300333333	0.680654623	1.08940786133333	0.23586253275	2.342975477	0.533339565	1.3140848605	1.439519215	0.599171364	0.47966295875	0.548278628666667	0.56588640825	0.3903176865	1.08263269733333	1.27792768575	1.46982454775	1.41506727225	0.4716559015	0.38643986025	0.904220318	0.28522727025	0.540785855	1.05653042025	0.66047996025	0.85305242775	0.860189175	0.4255837875	0.74616467325	1.408615391	0.40862462475	0.34038598275	0.98057487325	0.76687354575	0.432565521	0.3992500635	1.17745357475	0.5463667975	0.8804674185	0.54096568975	0.2331882825	0.100533334	0.72612600475	0.58183953	0.92421917775	1.40926685375	0.65527670525	0.828218179333333
PF3D7_0100200	-0.396828975	0.542001149	0.707557368	-0.744062579	-0.002673478	0.796118802	2.055319422	-0.085471015	-0.222972321	0.640074578	-0.467193295	-0.902755402	-0.418436551	0.310176863	-0.527065808	-0.509453646	0.175239961	-0.449362453	-0.457917583	-0.695066863	-1.146569905	0.938785877	0.075089258	-0.413609491	0.348596845	-0.634336278	0.307110794	2.514824828	-0.443544804	-0.465753473	0.004438791	0.601083827	0.000557766	-0.186726714	0.012343502	-0.877588907	-0.441814727	-0.231453767	-0.359043867	-0.405706108	0.605944986	-0.507095223	-0.392618132	-0.929365055	-0.783594693	-0.362443762	-0.577456986	0.055941345	0.250548254
PF3D7_0100300	-1.804581245	-1.561572789	-1.6045871895	-1.4411366215	-0.8774130765	-1.188087885	-1.350468307	-2.072285336	-1.223739304	-1.290028295	-0.328379827	-2.1237729695	-1.666450181	-1.318826931	-2.1642277935	-1.2665557045	-1.5351940735	-0.746037878	-1.7097247735	-1.8168975875	-2.0954492795	-0.648375076	-1.6278554695	-1.3195262235	-1.2942881215	-1.4072991715	-0.985156009	-1.560819057	-2.3607366565	-1.707422792	-1.25121093	-2.120110961	-1.9900717715	-1.533527547	-1.4674980255	-1.9095785505	-1.1844347425	-0.801972411	-1.9672850915	-1.4337434925	-1.030221145	-2.209681405	-1.7960391	-2.121188624	-2.2152660705	-0.3058730485	-1.710934992	-1.329355571	-1.3877803175
PF3D7_0100400	-0.553961483	0.808115441	2.9023661145	0.0191803635000001	0.501652046	0.292221807	0.1538044865	0.258823299	-0.6962177315	0.4186159235	0.1427798455	0.3684873085	0.906018044	0.2129988975	0.923681185	-0.603385609	0.0455944659999999	-1.1009083295	-1.1804151315	0.90884936	-0.6934036735	1.1503937445	0.056730653	-1.253903124	0.0889742735	-1.059607477	-0.431629429	0.114725723	0.449926897	0.488305371	0.3358772855	1.335272934	0.841141212	-1.521736459	0.7794496365	0.334776838	1.1305828265	-0.4282534205	-0.3370972055	1.4709374535	0.594797204	-0.4604134355	-0.4347838495	-1.031279523	0.1595217825	-1.396779917	0.924275292	-0.9941005205	-0.624568888
PF3D7_0100500	-0.651941597	-0.109781996	-1.521211508	0.005406243	-0.492903716	-0.358978554	-1.031598532	0.019877573	-1.358571799	-1.064233266	-0.64131756	-0.259652167	-0.15424969	0.006602391	0.081831281	-0.359382899	-1.170911399	-0.80210885	-0.281509613	-0.329347299	0.59990605	-0.193644069	-0.031047601	-0.601196709	-0.374630172	-0.207953548	0.148063028	-0.463856355	-0.557657593	-0.311624005	-0.995497847	0.211233388	-0.58247728	-0.356734919	0.150997586	-0.360323403	-0.508388474	-0.352974586	-0.116606881	-0.27658066	-0.418235261	-0.230806733	0.697708586	-0.285000968	-0.40060144	-1.15986807	-1.098735	-0.198018621	-0.266474783
PF3D7_0100600	NA	-0.490288934	0.176783208	0.057256359	NA	-0.359352268	-0.527276841	-0.054160975	-0.617543293	-2.159602591	-0.833728577	0.481697574	0.038768988	-0.498388838	0.614793319	-1.19511214	1.260862383	0.12058258	NA	0.273666956	NA	-0.461902271	0.173106594	0.008387125	-0.040053197	0.4632121	-0.507986583	-0.414957381	0.313796872	-0.252297554	-0.359254772	0.505644171	0.156339369	0.442751805	NA	0.176686446	-0.167192704	-0.375185557	0.514539662	-0.460195685	-0.636700339	-0.12370295	-1.910158593	0.697157547	0.21661695	-0.330546581	0.114150174	-0.967708098	-0.382519405
PF3D7_0100700	-0.459080977	-1.041207185	0.71586253	-0.859149644	-0.001795619	-0.206174674	NA	0.394079248	-0.293745279	-0.614825382	-0.780550132	-0.587893079	-0.786428155	0.177307792	-1.154105621	-0.618032099	-1.181783685	-1.004840459	-1.207031498	-0.514608047	-1.113235053	-0.710795619	0.205976792	-0.198453377	-0.800059308	-0.966317297	-0.684925215	-0.710648532	-0.777662272	-0.88603062	-0.735188748	-0.823087693	-0.923203938	-0.285134489	-0.273727627	-0.259784868	-1.076291877	-0.602347022	-0.175435678	-0.40998481	-0.008260392	-1.05019667	0.075417693	-0.923837473	0.394881598	-0.273827621	-0.421025455	-0.357906302	0.250968951
PF3D7_0100800	NA	0.857929124	0.307112079	0.560016425	0.70338555	0.493733985	NA	0.776775965	1.261205835	0.600015445	0.177542396	0.142327722	-0.062405958	1.00000886	0.992853643	-0.038058514	0.34461317	0.304881431	0.497310614	0.10180757	0.310529226	0.68292179	0.457746961	0.372050413	0.433267954	0.254700766	0.896052524	0.707701715	0.49304882	0.537873337	0.549105194	0.352883311	0.053727555	0.231209303	0.178737358	0.217052148	-0.020357229	0.162726598	0.373838019	0.617001521	0.235352389	NA	0.795927018	0.36951225	0.401658152	0.216791545	0.426453853	0.689910713	0.111439107
PF3D7_0101300	0.355760703	0.239295336	0.575994832	0.279018507	0.759509575	1.507945407	0.44704779	0.302074841	0.696419886	0.190855229	0.714780863	-0.154149151	0.143606059	NA	0.234390511	-0.012667654	1.086453641	0.83495198	1.241773355	0.624544402	0.012790591	0.898464729	NA	0.776074806	1.360180805	0.350062748	0.88733539	-0.207431608	0.37897503	1.207338064	0.562168392	0.242174492	0.631730232	0.63042665	0.146721497	0.785630847	-0.061401094	1.150711024	0.999114317	0.666958834	1.294692168	NA	2.102439247	0.214910344	0.39110243	0.829603104	0.563668162	0.442745938	0.213919788
PF3D7_0101600	-0.243679571	0.359972804	0.416497641	0.241532957	1.013863639	0.670825922	0.712006744	0.436899642	0.731325339	1.60864082	0.066063322	0.1679893	0.712723267	0.586485571	0.165817653	0.932373209	0.242582945	-0.011222548	0.524526973	1.08837249	-0.003267866	0.240373185	0.315755083	0.134840394	0.546878887	0.276895595	0.211305057	0.729724118	0.087054654	0.631765831	0.658222639	0.392541801	0.797881144	0.772136909	0.477338884	0.375695135	0.451419862	0.672817573	0.413426265	0.660071541	-0.016388864	NA	NA	0.243559603	0.426357337	0.421833788	0.626816577	0.589896813	0.179557971
PF3D7_0101700	0.652830972	0.630283583	NA	0.537676489	0.044488283	0.235409464	-0.745115713	0.943636847	0.31174206	NA	NA	-0.052857133	0.47388195	NA	-0.085519623	NA	0.338177627	NA	0.276530045	0.37813851	0.628510019	0.103266087	0.721452114	0.60226479	0.488470741	0.408353289	0.035501375	0.525408318	0.215123212	0.976545948	0.535263104	0.581857742	0.188777937	0.351946462	0.373669978	0.117856455	0.211481478	0.546894907	0.590927484	-0.35832352	0.089599991	NA	-0.85796375	0.164952403	0.253006871	-0.015835367	0.152316111	NA	0.335603004
PF3D7_0101800	-0.601083434	1.053231688	1.482655528	0.749349005	1.816884363	0.929339651	NA	0.367083159	1.391847988	1.522488953	1.063764043	0.268189191	0.273531751	0.558838974	0.247138623	3.597697941	0.769513238	1.128522225	0.44902301	-0.034420356	0.157252413	1.184590431	0.844592038	0.516982246	1.265444773	0.342484006	1.161697999	1.344702508	0.219052395	0.928372093	1.199863626	0.741556724	0.83371505	0.404961197	0.247214746	0.857065502	0.129921052	1.296760473	0.242205123	0.785917971	0.802439409	0.839107586	0.408973622	0.318179162	0.280697157	0.699726023	0.813153685	0.824913935	NA
PF3D7_0101900	1.65519123	-0.416012549	0.036761417	0.36949016	NA	-0.564046278	-1.162686978	0.557343756	0.440770321	NA	-0.745076349	0.362332494	-0.147678945	-0.733447348	-0.136274392	-1.94669595	0.402132929	-0.703664318	-0.180137901	0.252863921	0.076108088	-0.197163266	-0.032694622	NA	-0.402393961	0.309124109	NA	-0.221148145	-0.470414362	-0.553154411	-0.508469631	NA	0.751480603	0.163860851	1.804582846	0.011068116	0.148628574	-0.240831295	0.247300215	1.164989545	-0.606417151	-0.872277906	-1.742387989	-0.09150934	NA	0.066631948	0.08329087	-0.308336844	-0.640472348
PF3D7_0102000	2.634035922	1.585959913	0.698523058	0.442758264	0.185537424	NA	0.777732327	0.873975291	0.951318399	0.846860355	1.979219466	1.198875284	0.672518846	0.788430154	-0.66809266	NA	2.318229736	2.664647221	-0.22410704	0.181620251	NA	0.75737434	2.532472384	2.620776064	1.472914412	1.571905034	1.992744327	0.314751529	-0.748230822	1.839429137	1.828413073	1.673005822	2.227853188	0.097589255	NA	2.430723444	0.026346111	3.138090434	1.526395815	1.987132186	2.054816038	0.455589322	2.396164878	0.195167141	1.655837025	1.398508548	1.399345188	NA	0.690650448
PF3D7_0102100	0.09277884	0.346368895	1.03480693	0.682061431	0.752563125	1.302742069	-0.938126266	0.507690512	0.503747524	0.788905342	-0.131339712	0.047164022	0.773695868	-0.313578761	1.184422464	0.188198018	0.591374932	-2.488505713	0.438410976	0.907703234	0.536540374	0.869577325	0.241126229	NA	0.068904196	0.746563313	0.924185051	0.029320057	0.192068625	0.241547846	1.58437223	NA	0.2092608	0.601680293	1.257444955	0.977367879	0.389362846	0.528777717	0.37124457	0.821903734	0.72777183	-0.056012918	1.252064852	0.682816167	0.272727934	0.654882425	0.389076609	1.435932231	0.073939567
PF3D7_0102200	-1.4543723555	-1.364969268	-1.570042073	0.1221325155	-1.0960703	-1.166272564	-1.70009685	-1.8566578285	-1.4753810015	-0.092302704	-0.243592771	0.100326968	0.777618574	-1.3715619565	0.9661933435	1.2270690095	0.4185152525	0.0735983375	1.128482632	0.950173573	0.448443635	1.4283945845	-1.346631434	-1.2024380215	-1.2382040515	0.414641537	-0.9883535725	-1.022683619	0.435217444	-0.9195648705	0.9726827215	-2.189607165	-1.6662583695	1.344393132	0.9269776805	1.030206294	0.9372169435	-1.4211693475	0.4750803845	1.158656752	-1.1877555175	1.789387255	-0.6471310785	0.6905120855	-1.825415379	0.804622526	1.220610727	0.902532013	1.3826254735
PF3D7_0102300	0.144789818	-0.24341046	-0.68755611	-0.438910528	-1.112603531	0.264021408	-0.997824396	-0.391453276	NA	NA	-1.035955885	-0.19163744	-0.661165394	NA	0.081417459	NA	-0.407987547	-0.344797541	-0.847883602	-0.639749789	-0.661164087	-0.247234354	-0.348179924	NA	-0.592031862	-0.550415581	NA	NA	-0.438865282	-0.546894873	-0.552992354	-0.304992189	-0.256914805	-0.265858098	-0.980323885	-0.409391326	-0.622212911	-0.561508175	-0.246055851	0.080575819	NA	NA	-0.659004498	-0.211604824	-0.246119537	-0.306354309	-0.207936145	-0.305763056	NA
PF3D7_0102400	-0.519450239	-0.156217955	-0.433363728	-0.422482855	-0.479092133	-0.868559094	NA	-0.305577109	-0.555300434	-0.867288451	NA	-1.259418311	-1.064165329	-0.909518415	-0.147024474	0.227307827	-1.175944946	-0.270368774	-0.700972757	-0.428867367	-0.800575416	0.118300496	-0.679179269	-0.479345088	-0.395312598	-0.889367149	-0.257318229	-0.705506351	-0.684856807	-0.57336884	-1.16816538	-0.801691303	-1.205086403	-0.316856863	-0.565260474	-0.678164231	-0.000201283	-0.439816307	-0.815047679	-1.470737539	0.007357556	-1.618174571	-0.796517184	-0.468881146	-0.666787048	-0.801680476	-0.68353389	-0.997690259	-0.347468198
PF3D7_0102500	-1.19327356333333	-0.917874785333333	-1.14305155233333	-1.49905887266667	-0.571827149	-0.675174771333333	-1.56191065733333	-1.54525955466667	-0.97028364	-0.973663111666667	-1.00841633166667	-2.33432749233333	-1.71495873	-0.742624563333333	-1.83942115666667	-1.18487601966667	-1.82362349866667	-0.867564903666667	-1.91056748566667	-1.88776675166667	-1.90444915266667	-0.352653992	-1.08126442133333	-0.835196892666667	-0.773661502333333	-1.90925034533333	-0.506197798	-0.980730440666667	-2.73714154266667	-1.223908462	-1.07018217233333	-1.689283366	-1.339349417	-1.57408247533333	-1.92074756933333	-1.49501541533333	-1.440211017	-1.04078895133333	-1.503607882	-1.22841274933333	-0.605950862	-1.510689384	-1.52970011966667	-1.78240657533333	-1.522447024	-1.431484216	-1.72430871133333	-1.19039794733333	-1.66048639733333
PF3D7_0102600	1.012654238	2.2973842205	2.3192760425	-0.918782181	2.7059239	1.816190224	1.928095723	2.427110311	2.490187168	1.890999113	-0.208258408	-0.6383448415	0.283444011	1.933503261	0.067925543	0.93894422	0.404652472	1.509495206	-0.107150183	-0.299108291	0.147808889	0.2386864235	1.638874867	0.7510546235	0.832208847	-0.3771475885	0.6563600385	0.8613745915	-0.5656873895	1.628744976	0.0978437805	1.4264938435	0.5426237155	-0.5949060835	-0.2028249135	1.249587981	-0.5349657965	1.283906385	0.8971948635	0.6072839375	1.3503166135	0.168512019	1.4347872505	0.3837823725	0.8332642895	0.264803646	0.2111442915	0.2251755525	0.494066467
PF3D7_0102700	-1.10034467	-0.719756226	-1.034673335	-0.792454988	-0.433624884	-0.893807257	-0.994395335	-0.673234277	-0.588017575	0.058050136	0.133381849	0.358123524	0.709373836	-0.67755943	1.911927245	1.712701226	0.297612254	-0.078122717	1.308370154	0.557944864	0.913699179	0.735908741	-0.582817588	-0.558490269	-0.469771589	0.750613922	-0.223399792	-0.689913879	0.615179742	-0.344393635	0.670293861	-0.387913602	-0.712600263	0.935178521	0.99398128	0.935689049	1.172187272	-0.449351154	0.606232207	2.008672819	-0.553383505	2.064480661	-0.352125152	1.612208934	-1.04949491	0.403892646	1.112798881	0.468084679	1.378633067
PF3D7_0102800	-0.267388768	0.1695363345	-0.048777557	-0.0900773625	0.285364117	-0.3723911415	-0.53222232	-0.0986518775	-0.721404591	-0.221811466	-0.2750712075	-0.593020777	0.0334651075	-0.6431517685	0.007032741	0.409234864	-0.434602181	0.032923508	-0.1010207345	-0.055023799	0.080636262	0.0441631835	-0.032737125	-0.018125631	-0.475938646	-0.3733056105	-0.103250389	-0.098889515	-0.28376948	-0.2189843375	-0.0670272255	-0.185694701	-0.1100062415	-0.0775639275	-0.2080094595	-0.4585314735	-0.304004604	-0.383932061	-0.290986469	-0.402884279	-0.113457048	-0.208551649	-1.024948591	0.1026574265	-0.6139389025	-0.0202257715	0.1802312105	0.104658276	0.303937152
PF3D7_0102900	1.321010049	0.908592171	0.8239607425	0.730479439	0.6953986405	0.9815772655	0.7247784875	0.5437426565	0.4361170145	0.819001725	1.0951295095	0.4820727275	0.4103073755	0.844270945	0.4743877335	0.8391451155	0.688243107	0.8590806	0.676332612	0.5641778805	0.6728438635	0.3236027915	1.323724908	0.87069119	0.623201258	0.8046452785	0.611456515	0.824246635	0.5446175645	0.8479953085	0.671044397	0.814147621	0.944831363	0.755372912	0.6092689835	0.5783024885	0.115712822	0.988873051	0.670368063	0.8218401665	0.4453074085	0.7377907635	0.96743736	0.345357351	0.4615266385	0.6481113695	0.5751086935	0.456848382	0.4202297475
PF3D7_0103100	-0.689945822	-0.697185571333333	-0.765438489	-0.608869006666667	-0.438944681	-0.842444363666667	-1.2057570785	-0.918968144333333	-0.681247554	-0.451089615666667	-0.764994755	-0.631828028333333	-0.625579313666667	-0.4758876635	-0.736793497	-0.6517089465	-1.131841177	-0.474836406	-0.721003534666667	-0.539671927666667	-0.594019789666667	-0.128011472333333	-0.504151553333333	-0.595770222666667	-0.396861841333333	-0.788382228333333	-0.412050164333333	-0.838513391	-1.00626021133333	-0.732221293	-0.938985027333333	-0.633567462666667	-0.671091185666667	-0.685261892333333	-0.818519874333333	-0.868800018333333	-0.541951315333333	-0.654231133666667	-0.585737497666667	-0.597063676333333	-0.3916042435	-0.501377191666667	-0.679558787666667	-0.688047095	-0.804847451	-0.616138310666667	-0.717015055	-0.688174497333333	-1.1561939395
PF3D7_0103200	-0.339871641	-0.154184091	0.370505033	-0.909048358	-0.407362038	-0.5993764825	-1.07464421	-0.279473487	-0.906524011	-1.188248797	-0.8362477385	-0.832116579	-0.766988076	-0.59106138	-1.6647877075	-1.0777503365	-1.22229328	-1.179251258	-1.734311571	-0.7250061755	-0.869868008	-1.034040442	-0.3784078395	-0.4214566915	-0.2826620185	-1.4884784995	-1.085422103	0.120862971	-1.4053657665	-0.3655762245	-1.333517693	-0.6223717065	-0.133042842	-1.6771127325	-0.9575332355	-1.0749846825	-1.5552568	-1.0357347905	-0.664316603	-1.3602318115	0.096889655	-1.5729388715	-0.6590021525	-2.1769470505	-0.285033292	-1.197900703	-0.860561768	-0.7050603185	-1.1626581015
PF3D7_0103300	0.580199666	0.095496953	0.303703657	1.121902759	0.0377024175	-0.0231512985	0.338406586	0.5630043435	0.2305650235	0.560173295	0.786913411	0.6760427535	0.3676333355	0.7380896055	0.6182524145	0.708440904	1.0330876725	0.8279659735	0.7133139375	0.787001617	0.726133697	0.5115339285	0.5304604625	0.6417137895	0.286521078	0.8924856985	0.2350546775	0.357125063	1.3122294585	0.178911247	1.545823448	0.6450822325	0.372394368	1.1358695525	1.0653899695	0.55831252	0.8170089165	0.384804781	0.491124557	0.7448852565	0.322467317	0.682582796	0.6160930855	0.7135227305	0.4306407075	1.297612981	0.659748987	0.4446754805	1.199927726
PF3D7_0103400	-0.350103911	-0.0942056153333333	-0.022336529	-1.06955932633333	-0.320989574333333	-0.308011683333333	-0.870650745666667	-0.166564035	-0.765734331666667	-0.400280083333333	-1.47564749133333	-2.29339163	-1.64143714333333	-0.505002894666667	-2.08465851666667	-1.24980898633333	-1.354461452	-0.812433383	-1.800826408	-1.64674699166667	-1.47836744266667	-0.464485204666667	-0.38729217	-1.293850217	-0.466476874	-1.78739184666667	-0.562107107666667	-0.609791023666667	-1.88929589333333	-0.450839140333333	-1.05814501433333	-0.32566221	-0.243465427	-1.876539817	-1.447585516	-1.33096340666667	-0.860650023333333	-0.876453244	-1.230655566	-1.27902698	-0.170555487333333	-1.826660426	-1.28304709866667	-2.01653769	-0.707125655666667	-1.32527740066667	-1.74816023033333	-1.290678452	-1.55385763433333
PF3D7_0103500	-0.414216619333333	0.103970164	0.0397410056666667	0.0843672416666667	0.0240381063333333	0.026674026	-0.547700547	-0.047695328	-0.836362906	-0.150323733333333	0.110118133	0.184942915	-0.313982204333333	-1.309297895	-0.379344916666667	-0.2557453545	0.1573159	NA	-0.260127521	-0.198236580333333	-0.269815779666667	0.322995457	-0.106970178	-0.065303291	-0.521886287	-0.200322317666667	0.406870737333333	-0.533660049	-0.3798324065	0.0316673553333333	-0.359618689333333	-0.185580961	-0.368466836	-0.292963171666667	-0.259686484333333	0.170471280333333	0.111114831333333	0.00122197999999999	-0.090569272	0.120363249	0.123818628666667	-0.5798471595	-0.703175548	-0.179703462333333	0.0627465066666667	0.0215582086666667	0.159307351666667	-0.132339686	-0.241532734666667
PF3D7_0103600	0.226566857	0.358956856333333	0.145303713666667	-0.222370192666667	0.526569449666667	-0.13782004	-0.273829582	0.244943286333333	-0.228368074	0.067273162	-0.499510335666667	0.238199543666667	-0.0604758175	0.641176302333333	-0.45305816	-0.800683686	0.343484694666667	0.0400872943333334	-0.389881211666667	0.111091862	0.438213225666667	0.422455612666667	0.350127386	-0.020299433	0.244968757	-0.0536816963333333	0.191996439666667	0.683559798666667	0.0330157086666667	0.534686927666667	0.033838197	1.19126107833333	0.792692400333333	0.119257553	-0.0240197853333333	0.409783511	0.113559321666667	0.337661822666667	0.477931066	-0.128773221666667	0.616158372	-0.478344618	0.408496844	-0.232306360333333	0.774352088	-0.151479264666667	-0.302190427333333	-0.522033404	-0.806483641
PF3D7_0103700	-0.329002638	0.072615583	-0.010609352	0.027778769	0.0560043994999999	0.336218121	0.2753093555	0.1592423935	-0.162296221	-0.2373970125	0.160000776	0.4567572	0.6179886665	1.033154763	0.332662414	0.442796877	0.1320058295	0.3052118815	0.645179352	0.7654567455	0.5127319705	0.299162592	0.240363191	0.6440268265	1.084714126	0.4399262415	-0.099710089	1.2284899855	0.1966581235	1.1442038365	0.211253665	0.5888299645	0.247951247	0.617379961	0.3818041005	0.1031273305	0.29519172	-0.00267198200000002	0.768626266	-0.1419880805	0.326574704	0.31041828	0.343173841	-0.3099942485	0.6645121765	0.1824176875	0.452777732	0.620272771	0.036449314
PF3D7_0103800	-1.1560828765	-0.213666457	-0.6251052455	-0.542746333	-0.2062983765	-0.597822788	-0.250452626	-0.422085057	-0.176254798	-0.3435683645	-0.5214048395	0.8186158275	0.0931699105	0.454351307	0.2626822435	-0.271425485	-0.1348877565	-1.304857992	0.302386188	0.1572817215	0.4234271595	-0.4332218715	-0.636646191	-0.507475136	-0.4969667655	-0.030826295	-0.330852097	-0.7223832165	0.1655394785	-0.374414673	-0.363610776	0.003806931	-0.014903806	-0.136961097	0.0935037765	-0.1688299975	-0.1590542035	-0.430861188	-0.125524371	0.2227463675	-0.4591687635	0.0678080325	-0.3075336825	-0.00219120749999999	0.175436567	-0.24609851	0.15415737	-0.2233288825	1.279906052
PF3D7_0103900	-0.3195718495	-0.1364532155	-0.710835546	-0.2472943325	-0.2084899195	-0.292907784	-1.06281152	-0.1717021255	-0.216135458	-0.365824666	0.0544616845	-0.2852661135	-0.4967957845	0.113035127	-0.783422312	-0.0099144155	-0.192866551	-0.4912947015	-0.998406914	0.2618573165	0.1496233165	-0.0848831175	-0.0377724495	-0.0636454055	-0.0379375495	-0.1103209165	-0.052938885	-0.029788876	0.1870496015	-0.4135863215	-0.177439522	0.1035419135	0.1023344055	0.177580964	-0.0258900435	-0.732523849	-0.514932027	-0.523399448	-0.2251319765	-0.920907317	-0.5278936965	-0.0446251445	-0.7641419475	-0.950259902	0.2699201685	0.3196462185	0.170485199	-0.6611659115	-0.043141246
PF3D7_0104000	-0.804892261	1.470638656	-0.192735925	0.718778492	NA	0.031969975	NA	-0.159119666	0.841804669	NA	0.255408927	1.40988804	0.388927895	NA	0.360255265	-1.537148247	1.080504986	NA	0.218626261	0.290778766	0.177512664	0.121681421	-0.069603444	0.19265505	0.223508721	-0.062371977	NA	0.722939762	0.298619456	-0.057890298	-0.266245333	1.252707674	0.65799759	0.557084641	0.656817892	-0.162946928	0.059321606	-0.607011215	0.428448061	0.95780489	NA	0.88722539	-0.443380268	-0.234014166	0.097273769	0.271965004	-0.00944527	NA	NA
PF3D7_0104100	-0.18624746	-0.2715606725	0.120832525	-0.176707709	0.33355886	-0.252997567	-0.261670777	0.1547532595	0.1036442995	0.3221453225	0.191210917	0.195245078	0.02860903	-0.273089767	0.2960104715	-0.338890697	-0.046541483	0.152575569	0.6409495275	0.3890647625	0.162668291	0.156966285	0.4155477605	0.5260162915	-0.2568042765	0.199669587	0.224056354	-0.481929305	0.160510403	-0.0578367755	0.096228271	0.1150033295	-0.302441813	0.6699679755	0.0479469245	0.0946665685	0.021526468	0.251616066	0.4611780265	0.006930169	-0.038492302	0.20789858	0.469354484	0.2243324945	0.1763590925	-0.053088247	0.089263467	0.242384677	0.1583580135
PF3D7_0104200	-0.2309637145	0.165537807	-0.1532504885	-1.3656036255	-0.919882151	-0.819977525	-1.5977269865	-1.4732188705	-0.899951005	-0.752116679	-1.050808739	-1.759318377	-1.3317364	-0.4629894865	-1.2921777735	-1.3279673255	-1.616051826	-0.8603583175	-1.770789705	-1.657285373	-1.116932395	-0.9272540835	-0.7022142915	-0.802492466	-0.5692916875	-1.6940820675	-1.058064199	-0.4180696535	-2.7166709505	-0.270525054	-0.9962574655	-0.9004996625	-0.3649121975	-1.3201782375	-2.123867884	-1.3102154885	-1.9360054035	-1.0441860695	-0.777955133	-1.292391859	-0.182508626	-1.5325250445	-1.1955814685	-0.9528983205	-0.6477979945	-1.23900376	-1.222635751	-1.146120311	-1.3732384295
PF3D7_0104300	-0.429403354166667	-0.168662302	-0.5743411222	-0.0370976926	-0.4000931482	-0.273661745666667	-0.7624881655	-0.6230540034	-0.5535367826	-0.240254801	-0.2192110455	-0.497391596333333	-0.2887055425	-0.452265740833333	0.246492820166667	0.452420300166667	-0.120566335833333	-0.202177324166667	0.2621666045	-0.2400599145	0.0612348691666667	-0.397453809666667	-0.287826742833333	-0.1997326425	-0.131866567666667	-0.0604730895	-0.127362501666667	-0.309403062666667	-0.681781228333333	-0.247164929833333	-0.0510309223333333	-0.5014804465	-0.364003877166667	0.33013968	-0.205760343166667	-0.0911212225	0.142948038166667	-0.0670242238333333	-0.335971074166667	0.0936423483333333	-0.403969907	0.5967923495	-0.300922344333333	0.372623516833333	-0.649856813166667	-0.466259820833333	-0.392780957333333	-0.166426068666667	-0.185627697333333
PF3D7_0104400	0.027621101	-0.265534919	0.0977922155	-0.7926588185	-0.419852199	-0.187767126	-0.71945057	0.045430554	-0.6233921435	-0.58281784	-0.566143457	-0.2146782845	0.023683455	0.176427744	0.454681673	-0.129583199	-0.327662329	-0.5952939575	-0.091375427	-0.155177769	-0.0429777775	-0.3056524755	0.2566478005	-0.80429762	-0.171524715	-0.3741019735	-0.3335349675	-0.2622521695	-0.1774819725	0.089367276	-0.4605930015	0.5883108	0.685723727	-1.216182801	0.2166036105	-0.4590519215	-0.307427215	-0.56423557	-0.5521276795	-0.296956256	0.1109407975	-0.341424805	-0.272813488	0.5820711225	0.226086176	-0.184465298	0.0627815415	-0.310211463	-0.223385395
PF3D7_0104500	1.255508632	0.659104989	1.032187139	1.055570586	0.483588698	0.367064271	0.511804357	0.219950062	0.466330139	0.490717676	0.763524042	0.689036033	0.614944625	0.610492016	0.182222992	-0.360232555	0.933362665	0.870706338	0.289923435	0.476590031	0.737174634	0.706570322	1.208030433	0.751153547	0.443763265	0.370278519	0.192835633	1.116697683	0.616758353	0.64487511	1.367907512	0.555395574	0.990461884	0.732937711	0.444673855	0.449167055	0.159678018	0.477207724	0.539755171	0.427949412	0.734704127	-0.065523311	0.77693417	-0.165323601	0.716112531	0.731962068	0.024578033	0.761863033	1.164935328
PF3D7_0104600	-0.408523136	-0.618251076	-0.266935523333333	0.091010446	0.350796191	-0.182168145666667	-1.209543261	-0.211325387	-1.25333917933333	-0.4590215705	0.0454502273333333	0.568672978333333	0.207594476333333	-0.260977391333333	0.727270844333333	0.3092281735	0.840651889333333	0.088257559	0.708590946666667	0.431425196333333	0.302129852333333	-0.115863980666667	-0.232882134333333	-0.197438581333333	-0.7345639115	-0.034869576	-0.1493438195	-0.220956955	0.775566599	0.1032216825	0.0985952315	-0.213046990666667	-0.19031952	0.054612726	0.3924205845	0.2199526	0.312421701666667	0.064091965	0.209017163	0.381669592333333	0.224063732333333	NA	-0.1067662335	0.00911108366666667	-0.00316686666666668	0.0924829933333333	0.357383905	-0.220184249	NA
PF3D7_0104700	0.686932656	0.101328172	0.616351678	0.433437375	-0.281292469	0.8341903045	-1.111415217	0.028033971	0.095541504	-0.3592657835	0.7148900985	0.1095551315	0.537516044	-0.2253688465	0.91362697	1.778696913	0.267870225	0.369537347	0.4912550515	-0.0188751275	0.2107403265	0.4450245045	-0.012455533	0.081793921	0.74004582	0.1505075435	0.953607777	0.113582859	0.6307448835	0.972868783	0.317878993	0.6369911595	0.2847937785	0.287904801	0.4794702425	0.101732054	0.386121341	0.434699375	0.0941804885	0.242253625	0.0259800395	-0.0822293385	-0.187078398	0.5917619425	-0.0814471725	-0.1783572495	0.019951912	0.493033996	-0.523037674
PF3D7_0104800	-0.3295475675	-0.002608456	-0.417491281	-0.235957528	-0.2503465425	-0.0655247955	-0.774721511	-0.3551372155	-0.3608825455	-0.202616085	-0.463320967	-0.624160082	-0.649733961	-0.495844467	-0.0915299315	-0.7471530155	-0.105997833	-0.0338510405	-0.5905482125	-0.2537258025	-0.953217723	0.0281809645	-0.4069864055	-0.2543391435	-0.393140603	-0.347136689	0.171061126	-0.261433126	-0.393537688	-0.3063934245	0.0974722045	-0.480201208	-0.2091477105	-0.3442918395	-0.2888324545	-0.134253111	0.042325866	0.015082324	-0.519406133	-0.560522969	-0.247981878	-0.588122431	-0.913301282	-0.0327558935	-0.2123315095	-0.07359826	-0.2932152065	-0.7893082175	-0.1672996165
PF3D7_0105100	-0.665088727	-0.57347105	-0.664372683	0.324368001	-0.931449237	-0.520972642	-0.572296448	-0.577366972	-0.36437689	-0.404090642	-1.125991944	-0.151189729	-0.499881951	NA	-0.303868827	NA	-0.898421388	NA	0.238811754	-0.689989683	-1.117178815	-0.497125744	-1.16756873	-0.912521004	-0.795623678	-0.91167105	-0.455891195	-1.134869429	-0.791044658	-0.606776521	-0.90141643	-0.538647663	-1.372745651	-0.867826839	-0.398902156	-1.012500002	-0.219216843	-0.834066427	-0.991777737	0.163924202	-0.532253557	-1.784044565	-1.269770666	-0.453135957	-0.772593629	-0.610150825	-0.756720491	-0.780442401	-1.41434015
PF3D7_0105200	0.832398012	0.571520007	0.270419486	-1.008326866	0.32890513	0.56555541	-0.13972457	-0.0822902875	-0.2927317775	-0.124608762	-0.4288592605	-1.4380966585	-1.094681161	0.170130687	-1.3848249245	-0.1941034765	-1.179452559	-0.443141188	-1.3684072555	-1.4121756995	-0.730371221	-0.754820565	0.221747255	-0.299772319	0.00895354000000001	-1.3332227745	-0.2506322395	0.274298816	-1.882554601	0.1405908285	-0.916633219	0.404861847	0.4138466875	-1.095702888	-1.3835488755	-0.592555775	-1.232415002	-0.3670250435	-0.3764772245	-0.8527128405	-0.0976400735	-1.0202573965	-0.0269687755	-1.3582367525	0.00607769350000001	-1.048717929	-1.192275573	-0.928749577	-1.3110059675
PF3D7_0105300	-1.094706981	-0.585766521	-0.4954459	-0.904548374	-0.196082285	-0.242573787	-0.512413534	-0.486571739	-0.192269599	-0.433641054	-0.197550692	-1.199341301	-0.719989422	0.156282015	-0.833551294	-0.777011364	-0.674364824	-0.327198745	-0.49203822	-0.404489697	-0.517785222	0.385587851	-0.333008931	-0.298731324	-0.416025235	-0.490488305	-0.040559889	-0.10675553	-0.472315942	-0.238783563	0.012055545	-0.692427844	-1.022411804	-0.47455797	-0.729695923	0.30691194	-0.251876662	-0.367642136	-0.384936854	-0.461189809	0.350587345	-1.172540204	-0.249354101	-0.676160824	0.257984084	-0.399480335	-0.418941073	-0.109005796	-0.201804812
PF3D7_0105400	-1.12566888	NA	NA	NA	NA	0.331552245	NA	NA	NA	NA	-1.02824157	-1.606947452	-0.198001625	-0.10313995	-0.660875599	-0.109306583	-1.731508415	-0.085610953	-0.162300327	-0.945048709	-1.139878185	0.696750892	-0.747873941	-0.084155475	0.564252291	-0.76344494	0.434651676	0.476853116	-1.360659089	-0.097025664	-0.057551048	-0.996017108	-0.955196644	-0.905538551	-1.114811831	-0.957282886	-0.726474401	-0.565909156	-1.182887137	-0.113423635	0.34630882	-0.564592778	-1.159509031	-0.788203329	-0.787512874	-0.720709578	-0.906600452	-0.104418161	-0.957410813
PF3D7_0105500	-0.0727622335	-0.0931606485	0.077074878	-1.0326830365	-0.711787071	0.056109759	-1.295731017	-0.277196542	-1.365072823	-1.066877489	-1.109083689	-0.416344856	-0.17680863	-1.442914487	-0.897942922	-1.317757888	-1.095662319	-1.142937905	-0.4883506365	-0.250071428	-0.3295591035	0.106653876	-0.221083462	-0.338273595	-0.0652135755	-0.5548423785	-0.565447834	0.417751681	-0.724401396	0.1093530015	-0.730305812	0.144126653	0.218804081	-0.741874106	-0.4663337005	-0.7587863825	-0.2219101785	-0.692777221	-0.847017113	-1.276538986	0.0149224095	-1.290146921	-0.6615591675	-0.689545316	-0.4789240145	-0.7930276045	-0.2645543185	-0.5931736335	-1.168217406
PF3D7_0105600	0.6800285865	0.200855911	0.387541323	0.944454975	0.280886353	0.235478052	0.964339669	0.34303386	0.733684603	0.507437895	0.963809001	0.634317209	0.708065116	0.061120854	0.5289134375	0.200026324	0.7416143905	0.1586725865	0.6856105955	0.7131642585	0.8481836905	0.160189374	0.9387827225	0.616837568	0.394265639	0.8082136075	0.4159362195	0.577869933	0.8333873375	0.403800616	0.3819634825	0.604346159	0.52831295	0.5696345695	0.7407851575	0.5246162465	0.259577541	0.656968403	0.4998952955	0.4085023365	0.048597022	-0.035341083	0.558432891	0.0492368755	0.5657058135	0.2838394435	0.7787844925	0.742531852	0.311035398
PF3D7_0105700	-0.076078184	-0.458429305	-0.6990773884	-0.825082278	-0.3446951686	-0.3397159718	-0.7315964365	-0.7554280886	-0.52591691375	-0.45614359875	-0.68312588525	-0.3487976602	-0.4636468918	-0.5872739868	-0.5564124628	-0.8575071124	-0.4551006142	-0.00578648400000002	-0.563089186	-0.2512991606	-0.3293431706	-0.2765241918	0.0831781654	-0.221113776	-0.2567134814	-0.6498775802	-0.2912196192	-0.07831013575	-0.5885438728	-0.4116281076	-0.4967219704	-0.078401823	0.280139845	-0.4776927682	-0.5599997952	-0.7034553652	-0.5048558358	-0.4914901116	-0.3748813884	-0.1778819728	-0.2013406436	-0.3275687925	-0.757395926	-0.4021920344	-0.2788514652	-0.2266564716	-0.6300028154	-0.5732256034	-0.5699724534
PF3D7_0105800	-0.634491927	-0.550666065	-0.9489475245	-0.886164745	-0.489584106	-0.6482574695	-1.596960978	-1.087238994	-0.8100443325	-0.6400917145	-1.1297591835	-1.350118629	-1.3865490115	-1.268472161	-1.4477263815	-1.0535536635	-1.29065393	-0.457528731	-1.5265086795	-1.395086687	-1.52028355	-0.7616243595	-1.26196649	-1.2372228415	-0.9268991995	-1.386131425	-0.536441008	-1.03255899	-0.7612635435	-0.950318069	-1.061128569	-1.1820493245	-0.7103114605	-1.1227113095	-1.424789065	-1.2274625105	-0.705352272	-1.1101890115	-1.2731351965	-0.887781536	-0.390657251	-1.343750175	-1.3947455385	-1.1963456485	-1.286550187	-1.3743319895	-1.416303366	-1.345925	-1.2075573475
PF3D7_0105900	-0.8546412515	-0.798365439	-0.7445909295	-0.9664766825	-0.875632665	-0.5397056005	-1.303682384	-0.933865655	-0.773247926	-0.409393136	-0.705723196	-0.987923476	-0.8663668825	-0.7629942035	-0.6458261125	-0.8333485695	-1.239768642	-0.6691240825	-1.252843509	-0.6817820755	-1.383321025	-0.574968474	-0.820722564	-0.530332201	-0.6514650405	-0.768811087	-0.4870327995	-0.886191842	-0.808208225	-0.9578093645	-1.078891241	-0.9843653995	-0.4259232545	-0.6919200945	-1.1849555955	-0.9668653385	-0.4962186	-0.6828882675	-0.916593171	-0.9028976545	-0.303723146	-0.945720067	-1.2585080755	-0.282408093	-0.9321974675	-0.6806278545	-0.906335444	-0.826334003	-0.846280758
PF3D7_0106000	-1.2108856965	-0.6421990865	-1.177418401	-1.7507331115	-0.692417113	-0.852962084	-2.331791315	-1.0624158565	-1.073154805	-1.012073513	-1.145029521	-0.773672267	-0.539530055	-0.978206284	0.077747788	-1.015266781	-1.532892995	-1.0928351165	-1.09547768	-0.428636128	-0.951068783	-0.79830484	-1.062544195	-0.9664418775	-0.94806146	-0.6507526935	-0.7531115275	-1.2463251795	-0.4987851635	-0.862149422	-1.1657153815	-1.1667262765	-0.856469872	-1.5234091865	-0.976594592	-1.0308613235	-0.6176613755	-1.070700386	-1.180527309	-0.7610370785	-0.974009178	-1.4747710995	-1.0591804995	-0.77495184	-0.948093402	-1.0373786615	-0.820194784	-0.8927315295	-0.9158907425
PF3D7_0106100	0.7214259335	0.604767429	1.1971381605	0.369133647	0.5934657755	1.3133207975	0.562217261	0.8608647775	0.350743644	0.5171110055	0.383349703	0.70791109	1.0749266295	1.155814255	1.230463788	0.1209524515	0.3591857225	0.2200143375	0.076118978	0.7831058655	0.5309242905	0.46688082	1.3164713545	0.686509808	1.0231953715	0.3085118105	-0.0237652645	1.295307671	0.843820137	1.639449869	0.840622056	1.3025696025	1.236961823	0.2198078325	0.0640307385	0.77920424	-0.01786513	0.769870844	1.061125016	-0.0953913345	1.1475805855	-0.3648857835	0.9263035755	-0.5204437015	1.8571788415	0.2055807955	0.300667404	0.328326999	-0.18969007
PF3D7_0106200	-1.865984573	-1.210955383	-1.282433454	-1.351356412	-0.734738182	-0.585412156	-0.797287302	-1.342961598	-0.668133645	-1.144992051	-0.613017042	-0.832440397	-0.17261485	0.586222479	0.002177512	-0.355408224	-1.805534374	-0.492262567	0.091821426	-0.242360634	-0.707438299	-0.023131598	-1.189993487	-0.313699932	0.76340878	-0.40528745	0.004749835	0.464875084	-1.224775437	-0.305131745	-0.591136279	-0.870898467	-1.014750604	-0.604903055	-0.465770494	-1.00059107	-0.645702741	-1.035079258	0.071438206	-0.606709592	0.008897717	0.478388622	-0.665591351	-0.250354649	-0.556773118	-0.421255793	-0.245617508	0.136442809	-0.323038308
PF3D7_0106300	0.242951245	-0.5310176545	-0.266398636	0.4935316365	-0.3882149815	-0.773753499	0.135299501	-0.4099114395	-0.2601189445	0.3397247	1.3180710625	0.022458966	0.090367658	0.1759596345	-0.00225884500000001	0.360033632	0.773429257	1.101408707	0.3019793775	0.3320902135	-0.0935535105	1.293578044	0.9602372665	0.9200241095	0.0653962535	0.171030619	-0.225554305	0.0234868285	0.1038267655	0.0593401325	1.1605980095	-0.099018738	0.776632535	0.9580760605	0.4507983195	0.551406543	0.8722116015	0.9364711205	-0.0195129605	1.186000646	0.162093012	0.7305622565	0.585693413	0.4439105075	-0.343961945	1.0482649225	0.279309912	-0.140929214	-0.2918341635
PF3D7_0106400	-0.038403536	-0.010971328	0.084868263	0.108945837	0.018817896	0.443599969	0.426087638	0.259165416	-0.121338638	-0.002815378	0.183921916	0.748428465	0.677161939	0.57392328	0.16417511	0.342349106	0.012644863	-0.373276848	0.4322063	0.556062293	0.621953516	-0.333812377	0.702824351	0.541220118	0.299304176	0.033467389	-0.303497052	0.705493283	0.742705632	0.805515585	-0.179565645	0.890792237	0.556900842	0.524955872	0.218611003	0.446810005	0.766218604	0.04451922	0.660594944	-0.65113572	0.376129039	0.166464859	0.566454038	0.204670738	0.94438069	-0.015406468	0.767727792	0.977006985	0.432617765
PF3D7_0106500	-0.761438696333333	-0.250783161	-0.610885017	-0.4373291585	0.289287587	-0.763278841666667	NA	-0.483428493	-0.260121954	-0.5624545715	0.201022254	-0.0414602343333333	-0.239433758	0.6307552555	-0.399280199666667	-0.876282666	0.148794050333333	0.837045051	-0.479260571333333	-0.174443558	0.0870164493333333	-0.314299058333333	-0.100029768	-0.155477673	-0.4149459175	-0.374973317	0.0133180766666667	-0.2047442015	-0.258747043	-0.547504257333333	-0.165624749666667	-0.0203151026666667	-0.404335288	-0.370700683333333	-0.179335447333333	-0.0348731143333333	0.288763000666667	-0.182750778666667	-0.614117048	-1.334812651	-0.125078612	-0.690660222	-0.907255832	-0.00902960633333335	0.0258765903333333	0.709941967666667	-0.277478692333333	-0.805153864333333	0.165762074
PF3D7_0106600	0.232937782	NA	-0.07304115	1.225438708	-0.197968851	0.35959132	-0.129864162	0.924339103	NA	NA	0.660893724	0.471945404	0.86643484	-0.276568987	0.551749456	0.568178017	0.384116058	0.204561027	0.966655692	0.989998085	0.110085702	0.191755465	0.44559423	0.924077937	-0.198612073	1.040727762	-0.328319826	0.54017076	1.041708919	0.277444622	0.260377423	0.583559179	0.113904163	0.68778828	0.891327095	0.449839679	1.108713256	0.021276897	1.162935121	-0.106075942	-0.662265727	0.987058728	0.690673351	0.778849646	0.760558191	1.470803587	1.441002944	0.287938064	0.315213828
PF3D7_0106700	1.33750596533333	0.677851142666667	0.671826278333333	0.690985901	0.085322048	0.598034514333333	0.993510291333333	0.867610939666667	0.65475978	0.775546575333333	-0.116397657666667	-0.239833072	-0.000703227666666667	0.359162666666667	-0.008330569	-0.245932315	0.356496460666667	0.57643335	-0.0528797196666667	-0.253690915666667	-0.124883902	-0.114067937666667	0.531120680666667	0.0276879763333333	-0.341224985666667	-0.100768191	-0.311111797	0.249769486666667	0.0375383726666667	0.10623249	0.532502541333333	0.178842222333333	0.361144397	0.005131431	0.18756207	-0.103002291	-0.0261865326666667	-0.0176688653333333	-0.167030349333333	0.317303539333333	-0.093689793	0.066348678	0.227410034	0.308617196	-0.195906432	0.0493819466666667	-0.0369599103333333	0.129432834333333	0.819403549
PF3D7_0106800	0.365696429	0.018633595	-0.130084647	-0.353558533	-0.126878819	0.404892634	-0.041808967	0.507620734	0.089055604	-0.128781483	-0.733358107	-0.605761177	-0.569083729	0.091442244	-0.501163522	-0.355891585	-0.155793212	-0.183740562	-0.678453864	-0.512898491	-0.236329223	-0.680184056	0.214401677	-0.378205122	-0.391857403	-0.674548656	-0.379016583	-0.167368094	-0.283469989	-0.263843623	-0.172107642	0.272634992	0.37028954	-0.245668141	-0.351415291	-0.239402784	-0.669336552	-0.410988383	-0.315097128	-0.140706293	-0.040188788	-0.431882203	-0.17262026	-0.582909012	0.076497136	-0.126614449	-0.472649699	-0.425005828	-0.536156701
PF3D7_0106900	-0.1101434605	-0.163664138	0.5258261725	-0.392435662	0.6355369705	0.0959039195	-0.7238765095	-0.0785148585	0.233810879	0.483226142	-0.2677875805	-0.4275911175	-0.5229681195	-0.048107352	-0.3518703445	-0.5687394175	-0.359410419	-0.462000837	-0.535469938	-0.3849097915	-0.5034673485	0.4134099385	-0.052703224	1.224822132	0.059406458	-0.3525606945	0.4566229035	-0.161447853	-0.28938987	0.1731274665	0.4046598705	-0.0909309865	0.135764251	-0.3901726925	-0.4750234965	-0.213313328	0.014786348	-0.049935109	-0.106635873	-0.260268028	0.65508696	-0.3512133475	-0.374870955	-0.23758626	0.386540322	-0.0287273975	-0.210588956	-0.3016581675	-0.089946922
PF3D7_0107000	-1.092755508	-1.051907803	-1.246378001	-1.631677807	-1.193732542	-0.706363722	-1.766229366	-1.769538942	-1.403889512	-1.273129178	-0.755943972	-1.714920128	-1.732320118	-1.134627525	-1.508994884	-0.777603158	-1.765927038	-0.807890482	-1.675684044	-1.68987714	-1.660546672	-1.14341973	-1.141224605	-0.976450514	-0.732303038	-1.609222196	-0.501561022	-0.65638664	-1.739944649	-1.148866402	-1.160880828	-1.320639588	-0.883217369	-1.468849693	-1.783465939	-1.546281586	-1.483721602	-1.156996931	-1.616194226	-1.179652918	-1.087245815	-0.600635964	-1.279933627	-1.469003519	-1.458199408	-1.658915795	-1.714667493	-1.399249161	-1.519268812
PF3D7_0107100	0.227206956	-0.26319767	-0.587373974	-0.984065802	0.152117987	0.021019295	-0.569827685	0.1358656785	-0.056628475	-0.503097651	-0.1669425625	-0.4880391875	-0.390466947	-0.4101087005	-0.3007249825	-0.3210106335	-0.7729856065	0.1486633925	-0.369707427	-0.0383984555	-0.3374792545	0.2133079805	-0.1854154705	-0.2355578505	0.40964773	-0.42955972	-0.0766940755	0.588743153	-0.424910568	0.1901886445	-0.5437568195	-0.127571496	0.584098831	-0.00832398100000001	-0.427081383	-0.5736743365	-0.199792963	-0.412627736	-0.208256704	-0.465990107	0.075857675	0.064708878	-0.677490276	-0.314279858	-0.1799693715	-0.422989347	-0.2756710335	-0.308338731	-0.799821852
PF3D7_0107200	0.5603992065	-0.026721633	-0.388754418	-0.236900822	0.1701810955	0.0625894595	NA	-0.277144995	-0.473761487	NA	-0.590269781	-0.1567897325	-0.423496026	0.2899550565	0.207016065	0.101567244	0.017425388	-0.055342666	-0.5422175095	-0.175860399	-0.3984755585	-0.104499626	-0.1904356795	-0.3755523765	-0.22299126	0.0044947295	-0.104334438	-0.023252141	0.047708271	-0.2407165055	-0.4302341795	0.1730637125	0.167527315	-0.029530866	-0.5248241665	0.0762048575	-0.156097734	-0.401363076	0.0990387115	0.140304387	-0.262768062	-0.72623633	-0.9785553885	0.1773350635	-0.011797734	-0.3465946265	-0.2857225485	0.085369997	-0.18043829
PF3D7_0107300	0.2838072195	0.13787972	0.2400413235	-0.1845941925	0.5413905715	0.9146308645	0.490806023	0.353105725	1.0411349595	0.00457575849999997	0.6685407355	0.3265963105	0.8595232035	1.1288427745	1.6777632615	1.05539064	0.2366278735	1.054908463	1.1060361475	0.8519757015	0.2130970835	0.053090831	0.4067579335	1.016249496	0.9575734015	0.5603049815	0.55266835	1.387290857	0.824263874	1.19423537	1.39604155	0.5691467285	0.551712246	0.5250820045	0.347789851	0.3671521535	0.157014912	0.464803868	0.6984498	0.729891715	0.632497796	1.3115886005	0.867968368	0.5442281945	0.2150951565	0.932511802	1.2790120445	1.944282192	1.482520233
PF3D7_0107400	-0.393643792	-0.413776706	-0.509557799	-0.486934633	-0.352531619	-0.675179425	NA	-0.480291826	-0.240643222	-0.463592297	0.354457097	0.479864536	-0.288471618	NA	0.27957838	0.781926671	-0.121185428	NA	-0.130659103	-0.066964352	0.103435771	-0.139101178	-0.643378083	-0.593765386	-0.712697722	0.018377674	0.180090756	NA	0.020357672	-0.371478621	0.113665431	-0.551846632	-0.142835459	-0.188410078	-0.164348513	0.242209031	0.469975834	0.111133125	-0.621095811	-0.552947461	-0.497302407	-3.013800417	-0.501546251	0.469417663	-0.644165902	0.708005854	-0.143213827	0.009548662	NA
PF3D7_0107500	0.319683518333333	0.475554474333333	0.420248107333333	0.837376220333333	0.0682676733333333	0.127571098666667	0.195951928333333	-0.148211226333333	-0.0476833916666667	-0.0669803913333333	0.914340727333333	0.589048684	0.197851321	0.401643989333333	0.380504246333333	0.468144232666667	0.813174976666667	1.16359971366667	0.694338141	0.647708752666667	0.759793998	0.809699919	0.424228875333333	0.472588184333333	0.518106456333333	0.457992013333333	-0.0287025743333333	0.933276871666667	0.146027770333333	0.760272551333333	1.05636624933333	0.587146083	1.02382349133333	0.480972517333333	0.604570186666667	0.444407291333333	0.745606294	0.433033105333333	0.515910367	0.770714936666667	0.567877700333333	0.338939986333333	0.3279683465	0.337065708333333	0.0996172496666667	0.981364469666667	0.227167475666667	0.874470259333333	0.488803802666667
PF3D7_0107600	-0.134594381	-0.219901245666667	-0.299597863333333	-0.0209007255	-0.745645382666667	-0.478349280666667	-0.6513600255	-0.212873307	0.208239029666667	-0.920791146	-0.884649752	0.246408489666667	-0.219935621	-0.274016833	0.2008313	-1.430847439	0.508822682666667	-0.812925108	0.351664732333333	0.248765825333333	0.585044307	0.0706676066666667	0.05676235	-0.198136239	-0.453606532	0.5676151375	-0.048198698	-0.449986830333333	-0.163843699333333	0.25578461	NA	0.194822795	-0.407452421	0.219385489666667	0.281180496	0.144261029666667	0.348117389333333	0.207388076666667	0.0972216005	0.0397447135	-0.145886836	-0.214783171333333	-1.462810101	0.398050716	0.171961152	0.244591135	0.0289650065	-0.525192576	-0.0720865103333333
PF3D7_0107700	-1.3231445175	-0.808731821	-1.4597184245	-1.7895976425	-1.3389323615	-1.210994206	-1.622452312	-1.529992689	-1.528433804	-1.2048002375	-0.4134399765	-1.3022266875	-1.3010794145	-0.7969355725	-1.2746453955	-1.364779579	-1.6639573335	-0.84630357	-1.2917035705	-1.330105785	-1.2244821105	-1.3371211885	-1.062134777	-1.3005211565	-1.1888860615	-1.464348351	-0.699949361	-0.933002852	-1.5974743775	-0.77847263	-1.4056747495	-0.894806182	0.0159863135	-1.4093632135	-1.4102836725	-0.9071912405	-1.2820557455	-1.4012261105	-1.64642796	-0.473446066	-1.167177829	-0.3597586495	-0.832583189	-1.1101407725	-1.167959805	-1.1553037755	-1.5464009725	-1.7286067665	-2.485318228
PF3D7_0107800	0.388449103	0.5436780405	-0.5674816955	-0.902024406	-0.4157897945	-0.021765878	-0.814842772	-0.259912351	-0.437402687	-0.0649815005	-0.588490378	-1.104274414	-0.7370558785	-0.4256263835	-1.0383302445	-0.846584437	-1.088744379	-0.6822292275	-1.2636752155	-1.1663817695	-0.427816565	-0.517021623	-0.137458447	-0.4704748225	-0.2142082845	-0.7876011075	-0.42748404	0.2630682175	-1.0799052705	-0.139547395	-1.1440592265	0.38327104	-0.0996970495	-0.815379027	-1.1341017235	-0.638380736	-0.6311889235	-0.6367787465	-0.299977356	-0.7858415335	-0.0715000405	-0.520149706	-0.391855863	-0.717893756	0.028682117	-1.2009293875	-1.2151558835	-1.1819423265	-0.9544053525
PF3D7_0107900	0.436866725	0.591184298	0.295032462	-1.069235742	0.015896581	0.443034703	0.824810334	0.743042231	-0.146670309	0.222011432	2.701875231	0.196997089	0.611448161	1.622051482	-1.213190754	-0.10638348	0.398962966	0.429114744	-1.384979555	-0.33040575	-0.32073974	-0.863141489	1.216210256	1.494582624	2.142292789	0.090894328	2.591995944	2.627127767	-0.884885674	2.754560963	-0.520926842	1.525619817	0.860749769	-0.898347634	-0.012271127	0.505326192	-0.734603586	0.905561739	1.04938628	-0.279534977	1.071068803	1.835030396	2.388861196	-0.957182738	1.700046915	-0.490206154	-0.108547	-0.941956589	-0.993272071
PF3D7_0108000	0.460934513	-0.272130157	-0.140379363	0.017998587	-0.191741743	-0.141885629	0.232011221	-0.203742459	0.239083685	0.255575756	-0.262607001	-1.260520337	-1.505528111	-0.794500111	-2.147106406	-1.245558332	-1.299425168	-0.677619839	-2.027587953	-1.184592702	-1.566681337	-0.604055067	-0.5400575	-0.848712577	-0.634987319	-1.777253614	-1.148116525	-0.580508139	-1.572692327	-0.939196394	-0.737486789	-1.34089675	-0.515466945	-1.144769211	-1.475170937	-1.283557746	-1.335869524	-0.820266189	-1.358823965	-1.293182723	-0.747233792	-1.858578742	-1.253268773	-2.395599432	-1.43154777	-1.067499363	-2.060064186	-0.514330349	-0.130030332
PF3D7_0108100	-0.633176501	-1.1058007925	-0.834709343	-0.790807049	-1.1684813105	-0.7366770005	-1.526571046	-0.524027895	-0.790494816	-1.279477538	-1.150762036	-0.493508523	-0.24307902	-1.620907398	-0.2542759375	-0.4562665725	-1.154560923	-0.819754246	-0.775844962	0.028440539	-0.4196757015	-0.6808144205	-0.5153250875	-0.6989328815	-0.7343510725	0.0139563335	-0.510911333	-1.058738396	-0.4545831335	-0.7934607075	-1.06512346	-0.75293453	-0.706246035	-0.169338126	-0.3198166405	-0.724885393	-0.606040098	-0.7400823255	-0.3471521405	-0.416797844	-0.9870604025	-0.81599665	-1.166129309	-0.4855831985	-0.687011478	0.036293205	0.071709809	-0.634258439	-1.202793881
PF3D7_0108300	1.075945472	0.44775892975	0.30074142575	0.248041826333333	-0.19089694975	0.69432256425	0.54304938125	0.25895120525	0.245909168	0.51588422075	0.24318777025	-0.2464655055	-0.44536639825	0.6466910445	-0.0961469885	0.75709356925	0.308992658	0.6290009085	-0.0312536805	-0.23688317025	-0.2345675985	-0.354824263	0.773959363	0.5703294695	0.50807321225	0.24177787725	0.79047353325	0.55880802125	-0.19414404525	0.59473342825	0.093892028	0.82722149325	0.314139575	0.10171327825	-0.0227522475	0.749598767	0.44126654825	1.05804634425	0.315573057	0.21333694275	0.454119865	0.19839497225	0.68451378025	-0.12840424525	0.4763510035	-0.15258223925	-0.470948079	-0.2667791655	-0.4207634115
PF3D7_0108400	-1.137477076	-0.368341429	-0.516521488	-0.396708393	-0.577656123	-0.90762031	0.120480549	-0.104294773	-0.22319439	-0.409987004	-0.587706071	0.321229719	1.057804038	-0.744907245	1.023928138	1.290241126	-0.183827849	-0.308853821	0.991865682	0.948354429	0.633257237	0.276238162	-0.107437432	0.302617971	-0.343643628	-0.045129207	-0.046747771	-0.506842743	0.795695542	-0.031346226	0.086600373	-0.318291247	-0.059721998	0.602589795	0.513162183	0.01854488	0.324236292	-0.603500568	0.010283809	0.555796669	0.209533241	0.895614632	-0.316175249	1.581212492	-0.251853265	0.275561871	1.314178771	1.215203297	0.963152369
PF3D7_0108500	-0.541106156	-0.537498854	-1.026750369	-0.201492833	-0.34976828	-0.054160216	-1.27720495	-1.265117589	-0.636850636	-0.488062216	-0.299390328	-0.500712745	-0.297244038	-0.734511223	0.063392969	0.742727636	-0.101552199	-0.46662093	0.382420266	-0.52491638	-0.038284058	-0.036829465	-0.64261027	-0.740273822	-0.375510127	0.048375844	0.032676331	-0.839746034	-0.724111517	-0.950864821	0.132846549	-1.661885562	-1.164214906	0.101105436	-0.046313814	-0.300646057	-0.216374169	-0.313508137	-0.830769524	0.202711455	-0.964231401	0.414268794	-0.87045951	0.238429231	-1.634397246	-0.353022144	-0.345160744	0.335647268	0.556621497
PF3D7_0108600	-0.629988179	-0.964429134	-1.182597169	-1.098524987	-1.814205465	-1.007499688	-0.753286272	-1.070665142	-0.930541548	-1.422177501	0.165805575	0.378350508	-0.583469875	-0.482678636	0.334445219	-0.192056296	-0.787305805	-0.36476745	-0.585769983	-0.565090612	0.436691511	-0.472081709	-0.204556678	-0.017878055	-0.618520262	-0.060362645	-0.641042319	-0.536561759	-0.599793755	-0.498129728	-0.296840862	-0.478523408	0.048287619	-0.296280081	0.783443009	-0.81164056	0.060270307	-0.733425424	-0.355521357	-0.850658794	-0.569880547	0.320214359	-0.105349676	0.389260376	-0.962501892	-0.453843119	-0.439852367	-0.275930181	-0.535024893
PF3D7_0108700	0.5513344155	0.594190645	0.5438293765	-0.235593585	0.440091413	0.7023361965	0.5689251165	0.7602710815	0.478907817	0.6242298155	-0.5933129755	-0.883498375	-0.7926684565	-0.032679904	-1.356905028	-0.5646220135	-0.3558092295	0.381878049	-0.995113909	-1.040791563	-1.0265139995	-0.255972348	0.424610774	0.00612857750000001	-0.2595805495	-0.883871271	-0.13275068	-0.0514691205	-1.1739898225	0.4148581915	-0.3503681605	0.403129627	0.0374051505	-1.271504784	-0.777499112	-0.0879667135	-0.59258193	0.214307822	-0.594128589	-0.397453318	0.2914605255	-1.039366562	-0.106507405	-1.0166592225	-0.020255346	-0.595066917	-0.9057861955	-0.766783571	-0.5097342795
PF3D7_0108800	-0.817956973	NA	NA	NA	NA	-0.1041449995	NA	NA	NA	NA	-0.5490329835	0.235177677	0.284551155	0.3313383295	-0.4763907335	-0.175799789	0.085862434	-0.101724571	-0.620462369	0.235056124	0.1731381205	-0.689932902	0.075451804	0.705468127	-0.2035594015	0.012939101	-0.115540257	-0.3606647405	-0.265601619	0.8760545675	-0.766281153	0.442805535	-0.3353431985	-0.531177698	-0.308091653	0.3596475765	-0.493658628	0.0819531215	0.4706882505	-0.5218964055	0.3195360835	-0.353085847	0.9488453785	-0.659813797	0.697656527	-0.302254521	-0.142924882	-0.057284517	-0.531824641
PF3D7_0109000	-1.746387162	-1.509586219	-1.850975959	-2.420521817	-1.070053163	-1.057732708	-2.315943452	-2.379329797	-1.436695038	-1.223946522	-0.714213927	-2.689494729	-2.451706764	-1.139959803	-2.37878499	-1.5028266	-2.473621982	-0.809977353	-2.415025069	-2.264596244	-2.61224011	-0.668433222	-1.310261934	-1.096892349	-0.683954434	-2.343915374	-1.11949316	-0.808799217	-3.395377127	-1.335997865	-1.3473756	-2.133143116	-1.367416069	-1.932739163	-2.504601652	-1.951376331	-1.960745933	-1.208022667	-2.10525547	-1.575010727	-1.13944888	-1.595478346	-1.487407705	-2.636674057	-2.344421831	-1.790927972	-2.355244332	-1.526265744	-2.297532193
PF3D7_0109100	0.358113814	-0.2177716245	-0.158425877	0.2905770515	NA	-0.135832089	-1.72235968	0.0604779715	-0.3110981215	NA	0.323381289	-0.2841861485	0.200031386	-0.064270516	-0.2357651015	0.284996148	0.162073746	0.193819562	0.1439645475	0.2877207995	-0.1678243655	0.5956332575	0.047954565	-0.109945192	-0.214201095	-0.1133275215	-0.010687771	-0.351360305	-0.339339527	-0.3085601575	0.2490809355	-0.281130932	-0.3756534455	0.502821441	0.217536378	0.0335704135	0.119870588	0.5059846905	-0.064473707	-0.133072422	-0.0700876065	0.653999436	-0.613286842	-0.138676823	-0.010693453	0.0740052725	0.202584323	0.411987271	0.142079071
PF3D7_0109200	1.866269155	1.196483691	1.175363157	0.583383411	1.291945368	1.071844111	1.110875633	0.893577833	1.484266082	1.844881502	1.067992963	0.341816132	-0.15531292	NA	-0.24380912	-2.533767687	1.010080928	-1.723072191	0.224703698	-0.186382138	-0.228673657	0.80763518	1.358615165	0.990671518	0.468368267	0.047491815	0.716821784	0.474124098	-0.074794449	0.782007054	1.083115601	0.649536144	1.220956016	0.177775448	0.430024984	0.401513387	-0.029208838	0.257520968	0.360703972	0.527505306	0.482878474	-0.203847539	0.574469227	-0.084167641	0.478982831	NA	0.059175783	1.350712644	-0.477104734
PF3D7_0109300	-0.537784069	-0.666535398	-0.637230642	-0.121866105	NA	-0.012252451	NA	-0.388509023	-1.198173418	-0.756534122	-0.020509764	0.168338815	0.036767694	0.282513165	-0.50904117	-0.275117726	0.019156992	0.174575863	-0.281593114	0.043447596	0.125450307	0.338855069	-0.270140245	-0.419819592	0.069287549	-0.571439027	0.012673183	0.159982234	0.18071869	0.346395684	-0.218048759	-0.397592719	0.078021017	-0.030427456	-0.164084672	-0.959131452	-0.057565506	-0.377057765	-0.097126729	-0.892405433	0.313821733	0.072330236	-0.605042006	-0.724906166	-0.410921336	0.030924673	-0.263415553	0.172188377	-0.820277674
PF3D7_0109400	-0.649152103	-0.759765366	-0.868720529	-2.445317696	-0.967717108	-0.694119212	-1.094446649	-1.122547689	-1.204024123	-1.283439569	-1.565970672	-2.292081164	-2.091214151	-1.055416746	-2.256965419	-0.986017007	-2.580509469	-1.489788494	-2.412926151	-2.16459908	-2.010663768	-1.484554446	-0.775778559	-1.268994167	-0.483587552	-2.22385068	-1.212766394	-0.154874297	-3.205377745	-0.714691028	-2.192416346	-1.043949489	-0.549152838	-2.00488045	-2.477935118	-1.819946974	-2.417874757	-1.55374879	-1.141157359	-2.071946399	-0.938838556	-1.722939053	NA	-2.810233843	-1.122605115	-2.119633996	-2.394158414	-1.809167361	-2.303281697
PF3D7_0109500	1.969589255	1.097153776	1.572481838	0.264415341	0.796672172	1.35828314	1.690879832	1.411567289	1.228166999	0.86119332	1.789697247	0.340147937	0.165018173	1.068857825	-0.193304168	0.32351348	0.938792097	1.491710556	-0.266592754	0.526316789	0.121728226	-0.07179094	1.575741709	1.285809874	1.489060293	0.481003643	1.220920497	1.083383546	0.040363072	1.585127069	1.14420093	1.041460206	1.228931998	-0.002611165	0.261229145	0.878557679	-0.069201971	1.430077584	0.7207254	0.601152262	1.581547424	0.298432025	NA	-0.007405259	0.982484557	1.115831797	0.290296888	-0.50797019	-0.309111822
PF3D7_0109600	0.633117148	0.416903695	0.238940632	0.371943149	0.441699814	0.550728381	0.612099346	0.860365142	0.728143943	1.370749283	0.243106067	0.252082078	0.116961553	0.674716583	0.043594636	0.943092089	0.446406373	0.795414969	1.029982204	0.082233099	0.775480231	0.085949011	0.380198855	-0.015228356	0.339673191	0.539889244	0.223364165	-0.091983021	0.651078596	0.1253022	0.094258892	0.622087138	0.529073214	0.056633099	0.679778343	-0.331922831	0.690831072	1.18487793	-0.25383333	0.445323193	-0.110670552	-0.393928814	0.27289401	0.737452154	0.376613625	0.222436675	0.447407184	0.556839331	0.545825326
PF3D7_0109700	0.056505466	0.39039051	0.25906561	1.050126959	-0.127437927	0.326738906	0.472729312	0.429221377	0.171624701	0.185948671	0.635436122	0.903693696	0.807676409	0.580035691	1.374864147	1.330943022	0.306096615	0.072414418	1.222176524	1.069441196	1.400187073	-0.258642019	0.689054453	0.748077084	0.336872971	1.177259821	0.594135857	0.34154131	0.372909549	0.889433254	0.009740019	1.226458889	-0.262827316	1.482338765	0.806662488	0.667932683	0.899577436	0.860167099	1.359343058	0.478958794	-0.014948144	1.024864492	1.292882335	1.162260566	1.084436457	0.139894917	0.805011239	1.070204109	0.732092747
PF3D7_0109800	0.896640173	0.7224234085	0.4058285415	1.4051441105	0.3148825885	0.2006271225	1.103997413	0.9019285675	1.172698011	1.2721421705	0.9863695135	0.413319782	0.850480064	0.6771878365	0.42627905	0.367016596	0.5698826805	0.7905627255	0.7222528165	0.858782815	0.745133023	0.988989075	0.8556600365	0.9940054255	-0.00657026300000002	0.5518711635	-0.125451032	0.1129611885	0.986921311	0.6179693665	0.9317385015	0.7296635915	0.6077606265	0.947196031	0.797191674	0.417242677	0.8096729995	0.575482808	0.5814009915	0.8807419595	0.359396571	0.7542186365	0.7470071935	0.6113558045	0.571471608	0.913499264	0.631455423	0.972247012	1.252901323
PF3D7_0109850	-0.580294384	-0.360937582	-0.7062752395	-0.7112693425	0.00759778049999993	-0.615370427	-0.6585988645	-0.8950845355	-0.620503055	-0.5708075845	-0.904656069	-1.119740187	-0.7038449675	-0.319336262	-0.6718273195	1.327501844	-0.8514987355	-0.1163345575	-0.944505468	-0.7172633095	-0.587094937	0.1092246785	-0.184477633	-0.417701586	-0.1280824835	-0.8647833505	-0.092908656	-0.4839535665	-0.811372648	-0.8747697065	-0.5420175405	-1.021368816	-0.5499695115	-0.739305716	-0.9233208205	-0.2296940965	-0.663179915	-0.2376539625	-0.667064661	-0.4837712885	0.064206779	-0.5484989645	-0.891614486	-0.6518456725	-0.638335558	-0.5824900025	-0.4184807715	-0.5747373405	-0.648198466
PF3D7_0110000	-1.658772151	-1.220807045	-1.496710536	-1.986298072	-0.723558463	-1.10425763	-2.073392956	-1.733644214	-1.193144194	-1.440669383	-1.069508197	-1.657297778	-1.33450726	-1.309356308	-1.383676218	-0.593722476	-1.378699147	-1.034166384	-1.404185369	-1.798663767	-1.533899769	-0.341301018	-1.504151254	-1.134114421	-0.598292947	-1.301429777	0.054888507	-0.744581654	-1.951329381	-0.738907856	-1.195336529	-1.2331753	-0.82651495	-1.961682133	-1.54139052	-1.452054098	-0.947607021	-0.950049104	-1.403631409	-1.213252034	-0.45773159	-0.558771937	-1.293422587	-1.481313928	-1.253193858	-1.419595476	-1.376652343	-1.318785446	-1.871500595
PF3D7_0110100	0.3217629475	0.078897239	0.046625785	1.47596445	-1.421166108	-0.1066557605	1.533110058	0.75228114	1.097760743	0.487770884	0.629552246	0.973766034	0.560457375	0.438253594	1.4092795875	0.0867549415	0.935662242	0.7883660045	0.566628128	1.1582186315	1.2656226905	0.1765418245	0.4564948185	0.8578875035	-0.1768365345	1.0891630075	0.010069096	0.196378255	1.3021950135	0.352277332	0.359850078	0.721659209	0.120589202	1.30069769	1.1793686025	0.1010386855	0.644266138	-0.1102715845	0.8434780185	0.2043122055	-0.0106190045	0.2026182575	0.4307896865	0.2390358125	0.4576147825	0.643188068	0.920699562	0.318480818	0.908692584
PF3D7_0110200	-0.22943232	-0.0247383	-0.360678052	0.178125458	-0.312774587	0.069116868	0.183618999	0.296611453	-0.13305407	-0.211504526	-0.010018416	-0.310861823	-0.054590592	-0.27907439	-0.171664368	-0.000296755	-0.72424831	-0.967385913	0.699495576	0.172058848	-0.234083023	-0.632159387	-0.399153658	-0.002800725	-0.283264122	-0.352537706	-0.372128019	-0.086280809	0.181969174	-0.545125236	-0.65520456	-0.090854098	-0.194856452	0.051372581	-0.064252106	-0.781099508	0.891348212	-0.260945032	-0.240632717	-0.170177595	-0.185862958	-1.105421577	-0.451967144	-0.752500542	0.102867979	-0.379119557	-0.076559661	-0.38609838	-0.893854288
PF3D7_0110400	0.368509418	0.255294038	0.557127242	0.031782062	0.095801137	0.232836867	0.582297948	0.333289462	0.319354511	0.081045875	0.087152916	0.103508774	-0.009134273	-0.093850871	0.001155457	-0.152074376	-0.090385571	-0.364632711	-0.152697786	0.147925903	0.193078608	-0.119698965	0.02775105	0.119639101	0.213310824	-0.018595403	-0.352765077	0.082787689	-0.202646588	-0.083447219	-0.25770525	0.056930889	0.027126979	-0.056148711	-0.049488009	-0.069569935	-0.39450048	-0.277034407	0.430117141	0.059066184	0.072514781	-0.196972812	0.037045417	-0.181654651	-0.009204405	-0.016905101	0.291146627	-0.076052982	-0.253871838
PF3D7_0110500	0.8739491405	0.29495454125	0.285171659	-0.33410874925	-0.3046044435	0.2431234645	-0.06591960925	0.30840500775	-0.090500929	-0.1202770615	-0.097736913	0.028832645	-0.08701517125	0.4823389455	0.18729873875	0.31796028375	-0.230131412666667	-0.1294256095	-0.038253874	-0.05171237125	0.071927921	-0.32434464825	0.77439871025	0.36897294475	0.348530426	-0.13292707775	-0.0676125695	0.42633420025	0.0779730295	0.370114449	-0.3614340245	1.08160763375	0.5576421225	0.0089709875	-0.27824434775	-0.037615824	-0.2351342895	0.380665802	0.71979670125	-0.3019701325	0.21511886825	0.0207995085	0.28088823625	0.00888451975	0.6571650835	-0.53345990575	0.046146633	-0.3831796955	-0.46472132325
PF3D7_0110600	0.384736780666667	0.211831949666667	0.040046452	0.141763746666667	-0.012358924	0.213928827666667	-0.157909495666667	-0.269143990666667	-0.349137268	-0.490989202333333	0.026311676	-0.162162466666667	0.129204785666667	0.051449595	0.488096700666667	0.603648762666667	0.196993334333333	-0.0499592413333333	0.636262745	0.120433224333333	0.259926422666667	0.0520088016666667	0.0177168986666667	-0.266080392333333	-0.0279275866666667	0.232208443666667	0.0848292723333333	0.0298572166666667	0.188106757333333	0.308680493	0.434527642333333	0.220229646666667	0.124909684666667	0.0692738766666667	0.289085968	0.182821092333333	0.310129401333333	0.137246542666667	-0.214858979	0.505954992666667	-0.072008358	0.482327921666667	-0.171150185	0.495903198666667	-0.247428683	0.312909691333333	0.322987753666667	0.305765605666667	0.529031004666667
PF3D7_0110700	0.4666481135	0.0749992245	-0.486906084	-0.7440725475	0.222550265	0.4355374205	-0.576213802	-0.626202954	-0.289981308	-0.298265395	-0.360104741	-0.3534386365	-0.1705068265	0.010748978	0.078992337	0.1731351855	-0.2661020565	-0.292390159	0.0515237795	-0.3786628955	-0.102129489	-0.390569261	-0.373271316	-0.4371350835	-0.103009921	-0.279777349	0.1386448925	-0.148290881	-0.13440944	-0.062864458	-0.4659149565	-0.068586511	0.201977298	-0.619266781	-0.453960899	-0.657857914	-0.4133357265	-0.2223594965	-0.723115598	-0.2905454785	-0.3252466845	0.005695965	-0.0763737995	-0.192705735	0.0362890475	-0.2332737235	-0.305625861	-0.6551730645	-0.454998283
PF3D7_0110800	0.7739138975	0.8264503165	0.945938397	0.3540084615	0.6469297505	0.5225869285	0.5439748545	0.601958603	0.8502603885	0.900100379	-0.010613602	-0.0771637275	0.0228866285	0.632837526	0.0731160305	-0.041197257	-0.244344477	0.057703266	0.074043352	-0.258674074	0.0243883235	0.0454686915	0.438519623	0.275343771	0.124867468	-0.1171364775	-0.00798533600000001	-0.0518968265	0.021004797	0.503777564	0.291244246	0.2671028805	0.3619079755	0.1664842445	0.00376840649999999	0.0803569375	-0.1575169345	0.241306127	0.357472017	0.1920629635	0.267590028	-0.057825654	0.258766309	0.0604963825	0.503821731	0.0523259445	0.2062502035	0.422539044	0.4067663195
PF3D7_0110900	-0.210439685	0.195546127	0.373319129	0.127775798	-0.159152657	0.558131946	1.083642285	1.192051875	0.353920797	0.284810815	0.776431949	0.525450906	0.953391982	-0.196890907	0.615804776	-0.429298102	-0.189527091	0.165421462	0.494274032	0.221683914	0.481832282	0.225119953	-0.496811105	0.31456867	-0.304871607	0.563787163	0.080671211	0.292107175	1.209189726	0.626240026	-0.029972236	0.238192055	0.165966477	0.576930064	0.69086767	-0.27227487	0.133518505	-0.349648033	0.60235904	-0.478838304	0.003553127	-0.838749198	0.456290244	-0.38073567	0.43640151	-0.141228897	0.652530692	1.445184584	0.066409095
PF3D7_0111000	-0.64781622	-0.151954771333333	-0.523918372666667	-0.632648349666667	-0.0746728443333333	-0.21136037	-1.1738584145	-0.607639226666667	-0.133253220333333	-0.339287178666667	-0.512090175666667	-0.829380808	-0.552840848333333	0.159939117666667	-0.585935333	-0.161341283	-0.941396525666667	-0.570841376	-0.547668927666667	-0.322747366333333	-0.742279317666667	0.304655365	-0.397640164333333	-0.262849509333333	0.123173298	-0.565268108333333	0.0682369043333333	0.147472106	-0.702272451	-0.19455279	-0.475475967666667	-0.670334301	-0.234455433	-0.292534695666667	-0.627515734333333	-0.809974093333333	-0.447839209	-0.314668047333333	-0.305128221333333	-0.786376274333333	0.0145236373333333	0.176220600333333	-0.708272781333333	-0.519259906	-0.545740375666667	-0.403656689666667	-0.390936105	-0.028614991	-0.520869320333333
PF3D7_0111200	-0.634414645	-0.654423714	-0.621611179	-1.071098397	-0.641254508	-0.203579845	NA	-0.849929575	-0.692957212	-0.969444025	-0.744948962	-0.737793741	-0.796129136	0.101544958	-0.889410917	-0.728711861	-1.26710832	-0.164294247	-1.101351742	-0.77493991	-0.489673409	-0.527457489	-0.2371046	-0.371412632	-0.218800237	-0.732915465	-0.799354882	0.381474931	-0.897603946	-0.642982174	-0.784647343	0.09614635	-0.160334381	-0.62559321	-1.089146996	-1.196295081	-0.971970932	-0.678574398	-0.240595727	-0.632985774	-0.477452795	-0.353547691	-0.891049402	-0.76872253	-0.331554052	-0.99090146	-0.779350241	-0.977508018	-0.942097518
PF3D7_0111300	0.038162348	-0.426795841	-0.391617017	-0.687933787	0.1171216065	-0.105826045	-0.405582611	-0.653127526	-0.429559037	-0.7677832585	-0.323849886	-0.522644407	-0.8181393205	-0.404297001	-0.685191586	-0.274109988	-0.6491078585	-1.630625318	-0.7936517155	-0.7722599145	-0.872715399	-0.194320695	-0.1874498925	-0.493917432	-0.206106606	-0.661879244	-0.3264693315	-0.2530375165	-0.5200428035	-0.118413622	-0.784100362	0.050412445	0.2436110315	-0.292405986	-0.897841615	-0.1136437925	-0.4691284915	-0.825659432	-0.544139447	-0.3895908895	-0.2641188375	-0.6175491005	-0.5925916365	-0.590069363	-0.1282676065	-0.7307360165	-0.5371567365	-1.01359708	-0.75688033
PF3D7_0111400	0.508977069	-0.14940058	-0.363066845	-0.644229436	-0.350175277	0.322127569	-0.130121539	-0.591855822	0.083447744	-0.710772864	-0.512430015	0.173071836	-0.677604628	-0.315987113	-0.997055452	-0.196868465	-1.01805379	-0.48659525	-0.754906802	-1.071672141	-0.803986309	-0.678403308	-0.044120018	-0.516044517	0.52438762	-1.074291543	-0.137525663	0.278470453	-1.41300846	-0.069193635	-0.514085551	-0.180323723	-0.237316627	-0.483787036	-1.065814063	-0.966124975	-0.960567306	-0.479066804	-0.684504309	-0.631694759	-0.330545286	-0.464020328	-0.391770703	-0.76759043	-0.594434111	-0.772969517	-0.821335434	-1.013135222	-1.080777351
PF3D7_0111500	-0.1179622945	-0.354458939	-0.285896393	-1.307307833	-0.2372802675	-0.086074514	-1.1460454905	-0.565790552	-0.6712028865	-0.530186815	-0.454075346	-1.467879536	-1.305848438	-0.3169094755	-1.422843702	-0.6677813395	-1.428695238	-0.465408857	-1.512849032	-1.7001040975	-1.5442831515	-0.3962343115	-0.697533879	-0.596158482	-0.0581546255	-1.451273904	-0.279047028	-0.2116257405	-1.984361643	-0.285001242	-0.7799855115	-0.532253054	-0.2027062835	-1.315873539	-1.4045891315	-1.1531982455	-1.143918073	-0.6383531015	-0.9661338855	-0.8784956475	-0.3576000295	-1.097680749	-1.09295305	-1.422460027	-0.7799098575	-1.190368589	-1.3832856535	-0.8708543065	-1.3742508085
PF3D7_0111800	1.104538975	0.878575784	0.448196635	-1.0170356845	-0.275508944	0.5669076835	0.211576596	0.6437383005	-0.016838822	-0.113117623	0.0483947805	-0.8793594405	-0.4108048795	1.5329945735	-0.8460911025	0.3333747765	0.264938264	0.065598827	-1.1481569165	-0.3579642665	0.178648192	-0.707221751	1.695673203	1.132495374	1.200531375	-0.605310578	0.2443124075	1.296278217	-1.166447031	1.422479695	-0.5375886865	1.3599989045	1.3203073715	-0.6001955555	-0.602504516	0.952801129	-0.235360714	1.5348344025	0.735891397	-0.358654764	0.6305192915	-0.3857535015	1.121241534	-0.912062885	1.102631743	-0.7182001405	-0.812432055	-0.9734956895	-1.1501850995
PF3D7_0111900	0.16208188	-0.084683625	-0.006961153	-0.966428396	-0.720999654	-0.110580237	-0.453586495	-0.081834991	-0.577393136	-0.574543729	-0.458233465	-0.577462064	-0.73333765	-0.297502844	-0.938731476	-0.472159881	-0.722859541	-0.862657371	-0.822422881	-0.685922668	-0.445227543	-0.954649109	-0.289400857	-0.662644919	-0.211604945	-0.678330363	-0.68132316	0.121256604	-0.85896383	-0.553149163	-0.730366446	0.090460191	-0.223976633	-0.612071654	-0.831360972	-0.896979018	-0.841282842	-0.67175997	-0.39936612	-1.039632179	-0.505388676	-1.002364254	-0.68347997	-1.139139919	0.085019818	-0.857060214	-1.143032844	-0.796656678	-1.077506718
PF3D7_0112000	-0.162854023	-0.134661281	-0.115604113	0.72710342	-0.019143731	-0.042256055	-0.260669256	0.089219785	0.2904772405	0.190251273	0.4897375895	0.575512663	0.7569593785	0.418421007	0.7589469255	0.606498483	0.5280337695	0.2083501695	1.0368800505	1.0442998225	1.034312325	0.0641009965	0.2281723605	0.724935055	0.112213338	0.9731654065	0.433373549	-0.031243198	1.0894060855	-0.0399190825	0.479973324	0.3126686705	-0.1421117675	0.642999637	0.7585153055	0.247913601	0.1777381815	-0.0326237925	0.408672029	0.658862627	0.0530378335	0.333382304	0.1484148405	0.299900682	0.41179451	0.604395556	0.4200008545	1.031179257	0.6782264385
PF3D7_0112100	0.099691471	-0.10635463	-0.23976478	1.661977692	NA	0.430858626	-0.487668818	1.138705962	0.529995398	NA	-0.912565699	0.668769603	1.414115105	-0.84336862	0.936792557	1.090766407	2.160275179	NA	2.281590586	0.530936553	1.956705274	0.453239438	0.271195453	0.366822375	0.419978243	0.487045488	0.548909633	0.531498145	1.178593259	0.11229923	NA	0.700957733	0.377692574	0.775961775	2.493704399	0.54482	0.091488241	NA	0.430678652	0.515765128	0.194301445	1.597418727	NA	0.480305287	0.695673184	0.137144374	0.284792753	1.749680234	1.714269689
PF3D7_0112200	0.710543536	0.0916540646666667	1.023432624	-1.25027840333333	-0.325405497333333	-0.372690688333333	-0.157751049666667	0.727573002333333	-0.702281436	-0.547217663	-0.900621399333333	-1.55783212466667	-1.122840512	-0.531335623	-1.64718259366667	-0.539102813333333	-1.469261604	-0.117907470666667	-1.81129501633333	-1.43265917333333	-1.49333501133333	-0.457654205333333	-0.098625937	-0.809565225333333	-0.433190989333333	-1.50058666866667	-0.783776962333333	0.308208993333333	-1.94491822133333	-0.641301016	-1.04301739066667	-0.404116294	0.127228057	-1.110667961	-1.63930398666667	-1.42900164466667	-1.44165651766667	-0.924161066	-1.02169464766667	-1.22167411	0.0682689756666667	-1.17149566933333	-1.12009627566667	-1.49289640066667	-1.461354504	-1.12852751633333	-1.352146545	-1.159246361	-1.01517698533333
PF3D7_0112300	1.141183628	0.357121691	0.571302647	0.395292561	0.577929941	0.43465026	0.2964830795	0.200530632	0.3423869855	0.6106190205	0.0254397155	-0.1777124935	-0.4348206565	0.090984379	-0.158975702	0.397800292	-0.18248768	0.534868293	-0.1760343655	-0.303746912	-0.083305311	0.1639809305	-0.1273544185	-0.0308289125	0.0500868405	-0.1562235495	0.211414451	-0.1064348725	-0.898866228	-0.159693591	0.034137473	-0.199531432	0.0551394795	-0.2144223165	-0.125085268	-0.121080721	-0.1276784505	-0.0065143325	-0.090852489	0.2378913905	0.0527970895	-0.194316109	-0.0562496705	-0.251713765	-0.2765935885	-0.220153229	-0.3624213515	-0.0841686835	-0.105343554
PF3D7_0112500	2.269340184	2.286423138	2.201771881	1.149038327	2.557256558	2.709078257	1.575973173	1.288244559	2.638460204	2.606218672	1.705548693	-0.176855401	-0.050597677	1.636494443	0.153380072	1.453946212	0.957707864	2.046036106	-0.301181994	-0.110353747	0.219902655	1.597577571	1.614233305	1.257037336	2.27510438	0.081806253	2.740768756	1.496480403	-0.284228691	1.092094523	1.259748089	0.618468031	1.258088705	0.472784768	-0.077878826	0.767644211	-0.120753789	1.834748399	0.281516883	1.135918448	1.399052767	0.989847871	1.382716668	0.524958992	0.22642683	0.667336703	0.038991845	0.398020191	0.499080419
PF3D7_0112600	-0.277201463	0.157701739	-0.278428776	-0.455262177	-0.061690706	0.520058527	-0.562869847	0.387069999	-0.378987747	-0.075864648	0.488033567	-1.177594517	-0.540275929	-0.358561681	-1.350380415	-0.133333354	-0.32508958	0.379695329	0.589067226	0.040690212	-0.862374815	-0.539380962	-0.112545174	0.142478357	0.026367646	-1.104211637	-0.155639096	-0.192484087	-0.823972702	0.202334211	-0.17754239	-0.455073914	0.285233844	0.6106583	0.169782147	-0.192264532	-0.687797054	-0.411700356	0.143333324	-1.204732282	-0.310379645	0.880712556	0.089419135	-1.30157016	-0.562043817	0.074132225	0.253406659	-0.118530013	0.712650374
PF3D7_0112700	0.611176181333333	0.622935627666667	0.499383966333333	0.174465742333333	0.551728921333333	0.799497475666667	0.167526117	-0.239714573666667	0.570876073666667	0.773035390666667	0.398763257333333	-1.02225218333333	-0.513374738666667	0.366708756	-0.393131509333333	0.322335239666667	-0.277357001	0.568014891333333	-0.228619750333333	-0.672404393666667	-0.393072657	0.625628485	0.148862615333333	0.207279063666667	0.174756636333333	-0.230154323	0.200171634	0.240170938	-1.449285641	-0.0785243476666667	0.226360279	-0.0610513813333333	0.154649084666667	-0.053031934	-0.401182422666667	-0.00196138466666666	-0.214513006333333	0.329641914666667	-0.285084786	0.198580684	-0.064992162	0.316025729	-0.2094326425	-0.439533320333333	-0.484570477	-0.183271653333333	-0.368836303333333	0.572870255	-0.0890149123333333
PF3D7_0112800	-0.920557442	-0.807219914	-0.369966542	0.903617499	NA	-0.663831719	0.199051114	0.103191672	-1.587262034	NA	0.460309876	1.821503596	2.631328942	-0.018802453	3.053069524	2.578898914	1.84617151	1.405127152	2.867721908	2.064259655	2.222916706	0.986028514	-0.116079513	-0.665505805	0.111810058	1.998980448	0.263854969	NA	2.858240695	0.778758711	1.733164506	-0.304653227	-0.754812493	2.453732375	2.432270132	1.61192441	1.814265513	-0.530684977	1.4600114	2.405526561	0.291876184	3.38831856	0.67733925	2.778261475	-0.447186711	1.836615917	2.315206593	2.833472836	2.499178782
PF3D7_0112900	0.67899158	-0.07159398	-0.162726541	-0.208949378	-0.461315834	-0.276928246	-0.207106377	-0.318765287	-0.784726251	-0.952474313	-0.785567143	-0.271391248	-1.046131548	0.037797997	-0.978260914	-0.557026384	-0.84610368	-0.531480602	-1.573068628	-1.849293664	-0.762459448	-1.541223562	1.136013425	-0.958830063	0.325035903	-1.42932687	-1.025767884	0.533874668	-0.931939437	0.322094403	-1.112198997	0.82625557	0.29473179	-1.171875406	-1.561746958	-0.493626516	-1.834677954	-0.733877395	0.242408193	-0.803069055	-0.284068498	-1.003002263	-0.200351794	-1.085250954	0.028707936	-1.464069234	-1.492126027	-1.072942334	NA
PF3D7_0113000	1.515485389	1.559424398	0.3761400115	0.3078451055	1.1202185605	1.342808847	1.7324434305	1.2939335515	1.232591344	1.8361041045	1.865457267	0.466970582	0.2895314445	2.3481457855	-1.4479207495	1.1544145015	1.655549544	2.1592911685	-0.647955991	-0.344798484	0.874167227	-0.304518394	1.775880172	1.3386299305	1.752562144	0.902953582	2.5611592915	1.6590432085	-1.1913802585	1.9738398375	1.3458119045	1.080317662	1.522333216	-0.566088616	-0.1197575745	1.516716549	-0.088581211	1.8078201135	1.0690222975	0.960394073	1.896064459	0.4488042755	2.4093982095	-0.8565039675	0.6715861405	0.441827626	0.012390531	0.0303973035	-0.8395383565
PF3D7_0113100	-0.395718912	0.0458371126666667	-0.400795491	-0.228200457	-0.372569002	-0.314886907666667	-0.575711737333333	0.000143290333333333	-0.225577581	0.4239990845	-0.876697654666667	0.6292621405	-0.00839526000000001	-0.562093259333333	-0.0347282173333333	-0.447434577333333	0.356431913	-1.0461614505	0.089209776	0.462542462	0.659067605	0.0782701876666667	0.4687524035	0.251002217333333	0.335612368333333	0.114307069666667	-0.1180768335	-0.03906173	0.0333090433333333	0.133945015	0.130684135	0.2536392605	0.339150573	0.5500035215	0.0945177436666667	0.241459906666667	0.175351826	0.3290244415	0.458628793	0.780904369666667	0.144267433666667	-0.1284864215	-0.788485213	0.160599483666667	0.494328216333333	0.344223008333333	0.545368209333333	-0.00271680000000001	-1.06292236633333
PF3D7_0113200	1.2280819345	1.309245306	1.182751339	-0.9204509375	0.4600685365	1.139303234	0.7009515555	1.356962747	-0.1100582025	-0.0152224985	-0.069126779	-0.435037473	-0.0294020955	1.3682612895	-0.5618082595	0.0729442535	-0.2979330165	0.288151645	-0.805537009	-0.562156164	-0.235700404	-0.4354052135	1.611005899	0.1505304655	1.164202167	-0.785791608	-0.3783051285	2.1718965985	-0.7819121815	1.581899717	-0.589151522	1.930309498	1.475337126	-0.8811191475	-0.561693894	0.385160494	-0.6640142995	0.264642699	1.282984327	-0.364279965	1.200386447	-0.472965964	1.124589226	-0.5870982475	1.215491783	-0.639463341	-0.754180872	-0.6846931005	-0.852013426
PF3D7_0113300	-0.05099109	-0.219807812	-0.2468734695	1.6527817295	0.4284972425	-0.1648701125	-0.260780346	-0.155237972	-0.219357181	0.57094927	1.0379755515	1.104753221	1.423188865	-0.2491850195	1.814334585	2.4905003	1.063113667	-0.0756206085	1.863974896	1.476242915	1.454018752	1.595940079	0.322964892	0.228311625	0.33335836	1.209669936	0.357380056	0.242819512	1.2479076175	0.1228924775	1.5447951755	-0.267548145	0.469866494	2.1509608535	1.556509379	1.112166735	1.6174772645	0.215302048	0.907913607	1.99420909	0.56715888	2.665944076	0.418823068	1.7793642135	-0.305647768	1.633502957	1.8006331455	1.724816319	1.5906751455
PF3D7_0113400	-0.355044997	-0.1924509085	-0.477094163	-0.059291145	0.5567486015	-0.24241571	-0.385048357	0.59854264	-0.707570719	-0.4870810705	-1.218224919	0.137207702	-0.156953751	-0.5238230105	0.276881895	-1.745924025	1.1645852845	0.358921896	0.3772259485	0.3530285235	-0.00959557350000001	0.1412119895	0.7810291985	-0.124781424	0.692501106	1.3145010165	-0.13814269	0.0383804245	0.1390040585	-0.4690652565	-0.5819238055	0.109808658	0.469326466	0.4976124245	-0.0390315065	-0.127479128	0.353607724	0.3668710925	0.2479170965	0.179291284	0.295832042	2.491929324	0.3549704265	0.3851764895	0.182237004	0.3874886115	0.3956981135	-0.361108775	-0.320157132
PF3D7_0113600	-0.1786247435	0.2243316865	0.19592558425	0.588010295	0.40152291175	0.270523323	1.0307677635	0.31421935275	0.322539432	0.4381288205	-0.243441384	0.14084864275	0.6240249695	0.712082172	1.3506247135	0.51667778925	1.366412235	0.241953298	1.916237097	0.582318539	0.770532903	0.3147761	0.06893472575	0.15186782525	0.45195790225	0.3849514645	0.28452506575	0.246696787	1.6321870865	0.30361431275	0.6305185645	0.06530802425	-0.145615064	0.89609007225	0.680966133	0.15670716675	1.1645036685	0.03686954625	0.31330213525	1.7841404295	0.1309055085	2.9896668325	-0.222118003	1.1002682225	-0.1231590435	0.80076163575	0.6282570785	0.968171927	1.124498139
PF3D7_0113700	0.0744062105	0.0956358835	0.855618212	1.0236891965	0.3327809935	-0.062217446	1.182673783	0.847932057	0.509458165	0.7002971505	0.9629047685	0.5208537015	0.984103004	0.494996238	0.835296638	1.485673899	0.8294315685	0.711602237	1.040944313	0.5303376335	0.819447784	0.4254498125	0.324604844	1.0531221535	0.4114867835	0.8251397255	0.7618515575	0.02853386	0.785722253	0.322101692	1.1577726355	0.4813545805	-0.1730691215	0.9077064735	0.938045186	0.8755795055	0.685992269	1.0642058915	0.700739382	1.198869435	0.4416963955	1.207892383	0.827668592	0.653295774	0.333978746	1.0875087605	1.352084524	0.8441105975	1.295068164
PF3D7_0113800	0.5330742532	0.5310383128	0.3535823304	0.5218797162	0.5521640488	0.4401845316	0.23766033575	0.451814759	1.03509819	0.50462931825	0.4204818214	0.952912161	0.533407154	0.24055356275	0.9822690852	0.747745929	1.0008857722	0.813172737666667	1.5672739972	0.2595705756	0.833082955	-0.003340476	0.171606763	0.41898964175	0.566181391	0.6981388562	0.3410639004	0.228000685666667	0.637837626	0.3788799014	0.5243454488	0.7395472352	0.1961971214	0.5109667264	1.0020945772	0.4923567724	1.4119122338	0.6725136426	0.3230257518	0.6536609978	0.2035258748	0.9303235406	0.7464388788	0.8538733062	0.3577536	0.8083909966	0.4451186946	0.3354510196	1.2153357935
PF3D7_0113900	-1.264198393	-0.311592188	0.071774765	0.212573551	0.325321146	-0.027138607	0.542578276	0.164220642	0.833337997	0.101105279	-0.450341312	0.291396342	-0.060313147	-0.449833093	-0.14972549	0.460079075	-0.126272879	-0.510852317	0.326120821	-0.023251028	-0.291070717	-0.400815266	-0.92765494	-0.583503056	-0.118650676	-0.405230292	-0.320124141	-0.878649053	0.589503413	-0.632975413	0.042605581	-1.047258849	-1.42208981	0.674201718	0.241258595	0.687040501	0.491265718	-0.291870421	-0.196496583	0.919599474	-0.299006072	1.311140977	-0.110047888	0.567850036	-0.85038592	0.444687444	0.490242262	0.722996021	0.477660498
PF3D7_0114000	0.0995541795	0.328247827	-0.14704729	-0.2788298215	-0.00775036649999999	0.667717493	-0.653979326	0.725993678	0.340475232	-0.647097943	0.393769402	0.6974332065	0.27657958	0.100261462	0.460276761	0.6150474085	0.448665596	0.0341686025	0.811019354	0.5783639135	0.8595200115	0.5058860905	0.6611006815	0.4162203205	0.828967147	0.213416219	0.6484015675	0.49992255	0.5405164135	0.69108938	0.091622004	0.274606277	0.301143911	0.3915196845	0.589008252	0.605995934	0.339098959	0.870510217	0.5886166725	0.014623681	0.432964649	0.93576598	0.143134295	0.7415822225	0.329673582	0.7390584865	0.953267372	0.307260819	0.9337252765
PF3D7_0114100	-0.585435191	-0.181435949	0.151229154	0.331284128	0.255481376	0.067070088	NA	0.099749722	0.770524509	0.443077764	0.045150948	0.284085226	0.001754262	0.230647504	0.372218487	0.194073136	-0.009175382	-0.688518089	0.385780537	0.344088699	-0.214606476	-0.212055235	-0.049689617	-0.201404974	-0.000704378	0.256655873	-0.292799082	-0.562930583	0.900116191	-0.190005313	0.047965014	-0.206475013	-0.621770134	0.929090324	0.108218594	0.348466225	0.387636988	0.01265486	0.263765388	0.629142537	-0.181838077	0.734049561	0.269586407	0.864481078	-0.267308447	0.225930447	0.456581858	0.112086081	-0.017832153
PF3D7_0114200	0.268319065	-0.230131781	NA	-0.579871061	-0.15692905	NA	-1.124845963	-0.332572515	-0.521950987	-0.065133747	-0.269213289	-0.218218341	-0.215010924	-0.462798733	-0.150029335	0.570028755	0.908761276	NA	-0.346895034	0.777272172	-0.305982788	-0.0861151	0.205231422	-0.712427897	-0.168866785	0.256608678	-0.178886714	-0.352383399	NA	-0.971970859	-0.567936229	1.157635482	-0.71024599	NA	0.144578151	-0.156266361	0.404185042	-0.714254873	0.066780108	NA	NA	-0.662177472	-0.083840015	0.297975428	-0.420902483	0.716962829	-0.475912773	-0.448615845	-0.510555562
PF3D7_0114300	0.91033869	0.603616408	0.476425472	0.544039355	0.416946457	1.629808013	NA	0.452143203	0.270313736	0.68666856	0.237175696	0.131201593	0.857035771	-0.158170649	0.671889443	-0.253228292	0.699594167	0.233194538	1.304115665	0.241070513	0.846338465	-0.014425095	0.064124387	-0.16838061	0.150215537	0.111366158	0.382579877	0.801643641	1.174156358	0.465429301	0.692448384	1.047389709	0.048392545	-0.20062255	1.140414563	0.029889704	-0.020641408	NA	0.274336239	-0.057070109	0.006539423	0.482258725	0.498264532	0.415201479	0.377542007	-0.09515653	-0.154933844	3.196556796	0.232736328
PF3D7_0114500	2.849061987	3.34585564	3.007588244	0.309599556	3.373545657	4.191189141	2.011592954	2.767844176	2.761510883	2.672760545	1.005564662	0.954171215	1.627342734	3.401521191	-0.194976143	3.72738796	1.719891431	3.417299826	-0.292989915	0.857938689	1.680965532	0.147135858	2.891024926	2.530740043	3.492736364	0.597178508	2.324620697	3.442196506	-0.413171722	3.411555212	1.303765887	2.508642169	2.36426841	-0.352715547	1.405068911	2.530538454	0.12421956	3.06501234	2.156161908	2.048026897	2.987174925	0.917459835	3.252195766	0.366048028	1.945691102	0.6632333	0.363834529	1.194150167	0.908439625
PF3D7_0114700	0.534158284	0.73329066	0.483022304	-0.318952684	0.567721841	0.684902008	-0.115074241	-0.011009193	NA	0.7046234	-2.23607068	0.199340772	-0.079624975	-0.105412863	-0.021162457	-1.613220198	1.626842055	-0.270800897	-0.091760178	0.537074444	0.324490356	-0.070871265	1.824146169	-0.165882897	-1.964101194	0.195421597	0.111519921	-0.281426564	0.515748366	-0.509059699	NA	0.779032814	1.437776251	0.092249159	0.685652076	0.281682594	0.335245142	-0.113793328	0.373511452	NA	NA	-0.05151319	1.725746302	0.264171138	0.229309933	0.617050057	0.361141327	NA	NA
PF3D7_0114800	-0.403480627	NA	NA	0.788162873	-0.65877972	-0.376529444	-0.466584667	-0.342741445	-0.009948337	0.254868376	-1.723362981	0.071228628	NA	-0.552959555	0.094193468	-2.760263136	0.198726186	-1.002407277	0.810057939	0.651000958	0.21087437	1.154025746	0.74891315	0.178262172	-0.115032171	0.026070433	-0.140740881	1.447045613	0.178573667	NA	NA	NA	NA	NA	0.109159554	0.469686229	NA	-0.887531243	0.28348476	NA	0.50983015	0.026206095	-0.987173734	0.539905179	-0.100829999	1.219408966	0.967858141	-1.147305245	0.13214514
PF3D7_0114900	0.070893208	0.555929857	0.258903855	0.435294399	0.248804979	1.193655151	0.590166878	0.207779317	0.581798226	0.123210468	0.367156508	0.215490544	0.554138195	0.6874551	0.381244915	0.189855761	0.404208931	0.340816464	0.822270223	0.680422414	0.607956262	0.150257357	0.828136419	0.734716683	0.216514723	0.687848638	0.405548529	-0.432577099	0.786455659	0.649999807	0.968674759	0.838188227	0.205397776	0.414119907	0.301308442	0.705626097	-0.251049166	1.045571738	0.713638191	0.731461753	0.231138484	NA	1.074978264	0.155124845	-0.019495299	0.744054482	0.505620203	0.653171912	0.2440395
PF3D7_0115000	0.9030496925	0.103092145	0.013629508	0.258784172333333	0.325177400666667	0.454186795666667	-0.96101422	0.272358095333333	1.5769982605	0.0735740895	0.6380532455	0.2466389085	0.0475193436666667	0.248943076666667	0.497616259333333	0.414198514333333	1.4175524855	-0.432677794	0.600123535	0.298937853	0.789165026	0.0128466096666667	-0.037124929	0.378193454666667	0.544960321333333	0.260044869666667	0.7401150085	0.4815241195	0.362028156333333	0.244630074333333	-0.155383164	0.566862524666667	0.5815059165	0.089266735	0.362763646333333	0.478159055	0.183287599333333	0.177164607333333	0.433973996	0.452784793	-0.209157902	0.547987697	0.896234088666667	0.292632880666667	0.403717310666667	0.2686364545	0.461173297333333	0.673915523666667	-0.257219429
PF3D7_0115200	-0.205590184	0.351982652	0.480988333	-0.086261693	0.347785147	-0.20552289	-1.935296617	0.513835731	0.318339476	NA	NA	-0.171627689	NA	-1.66774791	0.089682191	NA	-0.06005781	-1.789391434	0.636312023	-0.158417448	1.135396885	0.506931756	0.116926771	0.166839771	NA	0.416788807	NA	-0.197068774	0.061687648	0.554453822	NA	0.242670855	0.078640797	0.088161964	0.152920729	1.070224193	-0.167079069	-0.0783008	0.028579235	0.341746144	-0.00045871	-0.262240048	-1.659630119	0.434186234	0.511450094	0.413416909	0.31242088	-0.34570589	-1.484293652
PF3D7_0115400	-0.697993642	0.046702251	0.502016898	-0.214470315	0.872550299	0.632358598	-0.807005426	-0.087429403	0.83228347	1.162776936	-0.037009545	-1.225805527	-0.336962519	NA	-0.869820922	NA	-0.334784812	1.356752515	-0.56573092	-0.948861478	-0.274414524	0.882022441	-0.696485522	-0.491459987	-0.112502736	-0.169387836	0.943626872	0.084726484	-0.522632336	-0.158098921	0.70275557	-1.103172791	-0.461193064	-0.515975347	0.560377675	0.067664078	0.079583478	1.725162662	-0.53307939	-0.458502119	-0.180779278	-1.721822348	-0.162878247	-0.360309491	-0.082418639	0.537469809	-0.28788421	0.478234434	1.996629169
PF3D7_0115500	-0.204769341	-0.293260522	0.025396169	-0.369598446	-0.383154614	-0.383590029	-0.111507612	-0.34460284	-0.020483846	-0.125275477	-0.329738134	0.002827234	-0.696925155	-0.032098856	-0.479912358	-0.778837769	-0.140245668	-0.290489091	-0.757899458	-0.409671328	-0.120664258	0.032865491	0.005739077	-0.239399233	-0.567777679	-0.329169058	0.05029494	-0.609006418	0.020910672	-0.789377415	0.023103238	-0.577525341	-0.647207584	0.411845678	0.037552968	-0.049647662	NA	0.732390822	-0.458584599	0.922757832	-0.247991724	-0.459491468	-0.426018544	0.035005299	-0.295399192	-0.62177625	-0.86855789	-0.354490658	0.544565955
PF3D7_0115600	1.87253728	2.6795074965	2.650999499	0.4749191945	2.5926941395	2.341842345	1.740214418	1.9717631235	2.631852801	2.4658981475	0.443721015	1.504608332	0.8550661105	1.9301928875	0.385536246	1.8324641235	0.58426796	1.0984826365	-0.4616024345	0.6762286055	0.3375801915	0.2649054845	2.247748216	0.4221939175	1.3966333875	0.128246061	1.4252285325	2.2691596805	-0.0823293835	2.2550978195	1.130036507	1.7215430285	2.147806689	0.295292525	0.546385544	1.1472865225	0.0365658655	0.7982917455	1.5163657055	0.841713064	2.022608864	-0.6889759975	1.8172867865	0.2533480595	1.5107453035	0.1040018245	0.571115856	1.1393256665	0.383698602
PF3D7_0115700	-0.085738346	0.24339194425	0.07215544525	0.38644945575	0.499646681	0.333165638333333	-0.585501835	0.199245303	0.557317075	0.514374362	0.337564661	0.608684528333333	0.465726379333333	0.4922042835	0.35879190425	-0.162507222666667	0.3312959895	0.6019262385	1.11979588375	0.25437449275	0.36004893025	0.2686690565	0.4297766345	0.421250316	0.39815653975	0.37430141575	0.688152434	0.32720148525	0.40780302525	0.35836163925	1.13527766975	0.32365997075	0.240588379666667	0.599745154	0.38526103125	0.53281440625	0.284215889	0.48833086325	0.2637444335	-0.0651505416666667	0.190034379	0.313162839666667	-0.282261295	0.330306793	0.0776979755	0.183520322	0.27130986925	0.5838209405	0.0796357843333334
PF3D7_0200100	0.446828941	-0.041854853	0.11314077	0.692215968333333	0.4500575235	0.220317866333333	NA	0.297310706	-0.273761916333333	-0.575538676333333	1.606986341	1.283024577	0.315326826333333	0.615281453666667	0.55287849	0.291269576	2.000588231	-0.55343098	0.5650108325	1.029707001	1.25817775133333	1.05825680266667	1.202102097	1.433159859	-0.00740427266666667	0.450118898	0.725616028	0.2904609135	0.352840530333333	0.211532958666667	2.141053761	0.6917673925	0.553170321666667	0.4239417215	0.744345843666667	0.8173521545	0.310838795	0.3015899505	0.466729565	0.292817998	0.1587280165	0.413058825	0.432353193	0.689265212666667	0.926567546	1.441138892	0.323122460666667	3.650940087	0.549016974
PF3D7_0200200	-0.41531511	0.223383241	0.101937247	-0.034563634	0.011493445	-0.255514013	0.071896682	0.017972892	0.551097362	0.073212962	-0.276776286	-0.125174384	0.315193939	0.198349498	0.193479214	-0.580452951	-0.365085839	0.019334935	-0.174418813	-0.299338205	0.019082441	-0.046942977	0.298938912	0.753147527	-0.274247428	-0.297801848	0.032266	-0.247031276	0.044839797	-0.362025387	-0.354022438	0.086563929	-0.726072666	-0.227763994	-0.114880781	-0.280658785	-0.292114712	0.1047013	-0.144025713	-0.531751334	0.5622631	-0.364534077	0.295080584	-0.349626678	0.456965161	-0.312284263	-0.152568186	0.19183903	0.118168365
PF3D7_0200300	1.080127327	0.857968951	1.0878399775	0.5512808915	1.452931058	0.409177484	0.318938962	0.03860674	0.714709088	1.399528244	-0.1660422635	-0.438910639	-0.345302067	0.00834527399999996	0.1823110305	0.2167454475	0.777809619	0.5303919655	-0.0899113665	0.049989938	0.085761846	0.6377598395	-0.095912693	0.2490548	-0.2824480985	0.1088723205	0.3350851045	0.3536571145	-0.7947719825	0.063231977	-0.1928008735	0.764786379	0.943924299	0.2664296885	0.7254137665	0.3092157385	0.0958237015	0.6507398375	-0.067720141	0.585310086	0.148414029	0.2164629175	0.030829626	-0.0050151435	0.0455967735	-0.114837173	0.26946604	0.7453328355	-0.0792313645
PF3D7_0200400	NA	-0.361384872	-0.526880361	-0.179787169	-1.441261281	1.482174794	-0.770590293	-0.800505566	-1.181678459	-0.040880903	0.698547178	-0.362252912	0.106846652	0.226261853	0.397172391	0.092513355	0.661335405	0.198848703	2.467976958	0.838099653	1.038107031	NA	-0.113723048	0.761190159	0.058707971	0.775343845	1.826404572	0.782451273	-0.422217853	3.014057242	2.054390319	0.495732191	-0.084555701	0.039550368	0.866970435	0.322576383	0.678109248	NA	0.521279154	NA	0.759194018	-1.009880265	-0.054108285	0.2992375	-0.290933486	0.637386846	0.961982335	NA	-1.334690145
PF3D7_0200500	-0.161322273	NA	NA	0.001547335	-0.571487476	-0.144047075	-0.701066914	1.006216611	0.233289339	0.13459556	1.423498099	0.613513683	0.650254553	NA	1.361116481	0.890368695	1.184468701	NA	0.873929833	NA	1.034481581	-0.118046268	NA	NA	1.054869301	1.036465753	-0.501067785	1.613135004	1.763861847	1.422256348	1.121050947	1.263995074	1.296905325	NA	0.898225221	0.772269046	0.658534414	0.400590464	NA	0.93659615	0.233863779	1.330518642	0.798355394	0.966385253	1.217517946	-0.180605773	0.980182966	-0.002463899	1.367787544
PF3D7_0200600	1.1890539985	1.3680040015	1.2539395085	0.195707518	1.769648009	1.4229020625	1.1664339345	1.7862737615	0.365557376	0.305089438	-0.048053699	0.4395064685	0.9351693325	2.183559258	0.978647275	0.479556737	1.6285370865	-0.9626128925	1.1764203385	0.308366033	0.875785439	0.4356427935	1.40007402	0.3695242125	1.1682107365	0.6121335915	0.6330890115	1.058003302	0.393847185	1.4880051365	0.56678624	1.1239503295	2.041378855	0.2428540035	0.756399857	1.7638003105	0.3038454015	1.0033552895	0.347603465	0.523579151	0.225049945	-0.0675889035	2.475877711	0.5116570895	1.0949515185	0.4053474025	0.6006543395	1.88138817	1.047332787
PF3D7_0200700	0.895118103	2.003072153	1.780668776	1.394432834	2.581661103	4.025221948	1.799720255	1.596429278	2.911724204	1.537439063	1.51316789	0.913031015	1.506473642	3.672901144	1.933105777	2.353238911	1.116817447	2.281847335	0.952802942	1.67992036	1.725102922	1.613172588	1.312915363	1.696168679	2.610623345	2.272357402	0.928256464	3.42980698	1.793160614	2.867802539	3.482790366	2.175857193	1.434982995	1.467728716	1.662113895	1.127329293	0.332410147	1.190879018	2.24409142	2.314200022	0.902705053	2.881077544	2.509232386	0.995292154	0.753848252	2.312816442	2.66538661	2.471558662	2.005437596
PF3D7_0200800	-1.189996123	0.784487475	-1.333679395	-1.260550082	-1.053501198	-0.42271494	-1.781825512	-1.307881371	-0.695755466	-0.94341658	-0.132352601	-0.837430741	-1.426941016	-0.054698119	-0.420203532	-0.826804121	-1.070604975	-0.457014665	-0.928252443	-1.129720336	-0.662824599	-0.120220533	-0.544158859	-1.172465716	-0.513068817	-0.878158776	-0.365065991	-0.998049633	-1.020429412	-1.605244164	-0.761456768	-1.050962616	-0.491667771	-1.296401233	-0.066322401	-0.773515708	-1.863313551	-1.113263269	-1.117696939	-1.185426082	-0.885176337	-0.616488087	-0.755381966	-0.434548095	-0.894633963	-1.019770299	-1.020118984	-0.001765325	0.73931438
PF3D7_0200900	NA	0.278573869	0.033388405	-0.172515329	NA	NA	NA	0.90683704	0.613777939	0.060140582	-0.564880684	-0.101267567	NA	-0.390536539	0.161477535	-0.819957844	0.408271062	-0.956021928	-0.226354621	0.91335806	0.013368879	0.702277672	0.158873844	-0.576813396	-0.210638894	-0.157883608	NA	-0.202663666	-0.513219989	-0.188960388	0.185617246	0.384350931	0.465764529	0.599388837	0.253010434	0.231946248	0.0485397	0.304251759	1.529393672	0.902795303	-0.314095872	-1.369515741	-1.663081788	0.1123148	-0.377620842	1.588237706	1.344646841	-0.006575452	0.12893678
PF3D7_0201000	1.107586289	-0.456415794	-0.77630166	-0.924855267	-1.086560127	2.061527816	-0.297749206	-0.341237039	-0.841636904	-0.785284701	0.203861348	0.363418898	0.129217883	0.870052229	0.464658342	0.83716714	0.062945677	0.876748708	0.567072325	0.217541113	0.436441395	0.810742891	0.63031378	0.909598743	0.595649456	0.610758379	0.916768786	0.837055963	0.589287791	0.574817881	1.101928874	0.651680681	0.726167252	0.334655927	0.58176236	0.752856668	-0.169169108	0.773546458	0.735973487	0.858399813	0.523144179	0.78419672	0.516957779	0.469509615	0.323594756	0.373852507	0.427628079	1.114362038	0.093027511
PF3D7_0201200	-0.11227589	0.255924054	-0.506748852	0.942489409	-0.743369607	-0.322129904	NA	NA	-0.482337762	-1.911731391	-1.490913435	-0.217275516	0.503597467	-0.230957901	0.756379585	-0.139812177	0.364787183	-0.62524121	1.086712632	0.36560253	0.053528875	0.512559483	0.26294642	0.104692941	-0.51589301	-0.049781605	NA	-0.606379928	0.061920836	-0.090989847	-0.318095842	0.397452596	0.148500139	0.418890823	0.066564544	0.455764068	0.69251456	NA	NA	NA	0.730051398	0.455470591	-1.84322959	1.001079445	-0.091596815	0.720009534	0.982579236	0.38986442	0.690294695
PF3D7_0201400	0.845438084	1.56461863	3.536635157	-0.126774072	1.863417226	1.466466884	3.904420975	3.616370312	3.17678694	-0.177980642	NA	0.509159224	1.497868901	2.133298437	1.03960798	0.746185995	2.487643251	1.73639538	0.442581463	0.300640757	0.93109218	0.319535818	3.149150538	0.099432944	0.970442255	0.587779689	0.617882317	1.637289753	0.426515787	0.774189915	NA	2.768957326	1.630595026	-0.11449812	-0.043066111	2.954371322	0.205380047	2.108295976	2.516190748	NA	2.646304233	NA	2.400234125	0.583973068	2.818678674	0.633256033	0.240778964	-0.600512516	-0.62556172
PF3D7_0201500	3.09666477	4.26541305	3.747595805	0.324391456	3.855924515	3.860298708	3.563465415	3.593874063	4.108532369	3.772697766	1.116047225	1.182061253	1.73107336	3.891772126	1.843846345	2.618069247	1.912423436	3.211714003	1.543882097	0.953164378	2.073982775	0.561935661	3.24199225	3.468597041	2.423475285	1.220740465	2.790429376	2.210237562	0.653870015	3.312055682	0.972073643	2.759522334	2.369370056	0.266444713	1.702375801	3.368552443	1.030725233	3.44096344	2.852206017	2.017855712	2.854762141	2.327389093	3.294823183	1.439737879	2.472854468	0.650891394	1.377826675	1.765948822	0.530812316
PF3D7_0201600	3.2225444285	3.4242151685	3.615841475	2.261838525	3.583846671	3.836170864	3.5372539115	3.0713377	3.723983035	4.019729684	3.6243018335	1.1598474545	2.3548874565	3.8960266655	2.112583315	3.5610639405	2.4720568385	4.000432448	2.3135697975	1.750873094	1.840755245	0.805848872	3.0386978	3.214225234	3.564499492	1.99263958	3.5899462705	3.164332462	1.8721264	3.439776534	2.7642533395	2.48756894	2.314214351	1.871767344	2.101770229	3.2008488865	1.344744723	3.228116565	2.0583427985	2.5559619515	2.854571915	2.929568	3.322750296	1.86006157	2.161902505	2.621396862	2.640196808	2.3767208805	2.5304501375
PF3D7_0201700	-0.062922696	-0.356844445	-0.5078798165	1.973691539	-0.513437816	-0.021382446	0.059836213	0.2525294105	0.346555234	0.606846941	2.601580979	1.081477979	1.319570303	0.135081951	2.0818544535	3.418329308	1.9162788045	1.8768893055	2.1145254485	1.4485348305	1.685683564	1.06748403	0.2105008495	0.980770574	0.1767909395	1.7496695725	0.5137184495	0.2910625595	1.3620290845	0.199044362	2.7218736455	-0.202530882	-0.2667620225	1.5763108565	1.821074042	1.9477754455	1.209053264	1.1440950355	1.592292455	2.2618784755	-0.0588641835	2.721412102	1.476286536	1.6812078715	-0.237389145	2.413558642	2.37861871	3.060712431	2.6260321185
PF3D7_0201800	2.927959642	3.217716736	3.582132489	2.666001515	3.07343297	3.246178758	3.3405940575	3.043410302	3.375991944	3.2715598465	3.111173848	1.5001338845	1.982567658	2.5401982375	1.551047228	2.5305853335	2.1128724435	2.8375497435	1.584913475	1.129015509	1.6721446515	1.0301445465	2.322277531	2.493914496	2.227724371	1.7170467495	2.7371874275	1.995448523	1.548213403	2.485126045	2.2635425085	2.0204552475	1.8048729825	1.689689026	1.921489821	2.620945081	1.3674641975	2.844877114	1.6489312985	2.130389396	1.664223395	2.2784966815	3.027591398	1.765633078	2.236506477	1.6494480365	2.1138041825	1.9357340025	2.515571015
PF3D7_0201900	2.374314411	2.55891341833333	2.30083649333333	-0.837262616333333	2.29691208333333	2.86931346566667	2.604485448	2.57139440166667	2.69322405666667	2.82951459366667	0.169679130333333	0.403567463666667	0.876308967333333	2.86872054266667	-1.702306417	1.702363903	1.93604141466667	3.02624269533333	-1.72119006666667	-0.641840554	0.572014498666667	-0.776190127	2.3495211065	2.38697746666667	2.49676813033333	0.156593587	2.07739644933333	2.38448634433333	-1.85189568566667	2.94369919966667	0.804416998	2.02501352766667	1.87168457466667	-1.3046636955	0.363473860333333	2.739920784	-0.986983091666667	2.80386201666667	1.402493802	1.22217998433333	2.57685458566667	0.452094868333333	2.69767525966667	-0.424711005666667	1.74605447666667	0.0967372716666667	-0.317647912333333	-0.331996639333333	-0.539195918
PF3D7_0202000	1.0590395705	1.319629968	1.116098934	0.901756319	1.280354611	1.229477228	1.0257043135	1.0481404295	1.251560174	1.3288560885	1.0696368425	0.209200647	0.4348526135	1.1344747375	-0.580676362	0.7144123755	0.5627140165	0.9428902295	-0.9177391865	0.00204428550000001	0.533999543	0.755301101	0.7164380945	0.6114758435	0.89504602	0.4743069025	1.200007774	0.7296262365	-0.6688701215	0.7909574375	0.823307011	0.3476641935	0.700792209	-0.2589428165	0.614496793	0.347773415	0.00376106399999999	0.656381582	0.3530647845	0.7123679455	0.764408134	0.823695528	0.9579169745	-0.0847735625	0.273188839	0.6379789485	0.6335258505	0.4249481805	0.5284011
PF3D7_0202100	1.233563508	1.28558459	0.653680472	0.624870908	1.066269856	1.242454594	0.149651161	0.174755831	0.756584858	1.088372564	0.581909547	1.173216472	1.003255914	0.372710255	2.053748052	2.026580747	1.164556732	1.198640163	1.68571285	1.206396653	1.128257777	0.810441793	0.981040621	0.365660466	0.432481265	1.450782589	0.153994823	1.281860351	0.938501999	0.682522844	1.986972011	0.770905744	0.788714444	1.823212844	1.397115653	1.308702841	0.50095993	0.379549558	1.265782567	2.035038647	0.769344039	1.957610573	0.945065296	1.319710048	-0.45862004	2.014390262	2.020885292	2.065755137	2.250627488
PF3D7_0202200	0.0770858	0.167659709	0.142262142	2.204134728	1.016304905	0.301487632	-0.515805601	0.586529932	0.652436491	0.230096988	2.640470421	1.628539997	1.476923894	NA	2.460718891	1.730666068	2.143598578	2.115733877	2.054328666	1.878033773	1.576342542	1.387295921	0.971518395	1.363761539	1.134357221	2.072637335	2.595728961	NA	2.159199145	1.022544336	3.107958544	0.248419928	0.374177171	1.802641318	2.076996541	2.086055393	1.087664988	1.471111966	1.292009776	2.756088492	0.908028081	2.335224781	1.968905834	1.745154324	0.736937133	2.165003776	1.930809656	1.991251388	2.39819914
PF3D7_0202300	2.546205431	1.756026857	1.768163674	-0.359836941	0.569847429	1.966357863	NA	1.252220289	0.824020897	0.294441521	-0.64924459	0.678325898	0.410580904	NA	0.602528306	NA	0.314726581	-0.208023118	0.079302439	0.392871593	0.281688235	0.068027775	1.454645984	-0.213657384	1.19152788	-0.142190913	0.251492034	1.865699529	-0.578122363	2.302724309	-0.443645406	1.995721574	2.570348005	-0.47073064	0.002350152	0.906950329	0.137337503	0.856397861	0.805128036	0.730354219	1.726422916	-0.499005614	0.80542878	0.438918349	1.618571844	0.894226797	0.531911003	-0.079914308	1.162265177
PF3D7_0202400	-1.1265763835	-0.7713884375	-1.2023679835	-1.464714439	-1.224583709	-1.1274456525	-1.1096902135	-1.05770333	-0.8268578165	-1.149042993	-0.8576983995	-1.2259953925	-1.6502309215	-1.2401041345	-1.7674407215	-1.3246126525	-1.513592605	-0.6439424995	-2.076607011	-1.41744871	-1.004195547	-1.1506104025	-0.7457683395	-0.912146363	-1.029551694	-1.4796941515	-0.872424635	-1.2408134925	-1.830452813	-1.111629893	-1.3214999085	-1.440179403	-1.251524261	-1.440134189	-1.430698968	-1.417278444	-1.5726924865	-0.6632427565	-1.19379509	-1.361707454	-1.074580637	-1.4849498585	-0.9083925405	-1.3739544255	-1.352727712	-1.41723315	-1.720063344	-1.5956886045	-1.6634920255
PF3D7_0202500	-1.009196159	-1.00335241	-0.473659419	1.145763997	-0.33779251	-0.428216775	0.15992412	-0.752044015	-0.254097432	-0.222977431	0.432850314	0.086798773	0.313225907	-0.957804793	0.006134251	-0.020353341	-0.20317001	-0.505038482	-0.164629504	-0.077120848	0.117412314	-0.037611683	-1.298737918	-0.544556912	-0.458706054	-0.001898363	-0.286423532	-1.089670987	-0.115832857	-1.355184464	-0.116277305	-1.559681606	-1.392942244	-0.087714025	0.177618867	-0.420785333	0.099087696	-0.646391666	-0.603011361	-0.274441869	-1.063418633	-0.324981479	-0.776592849	0.001996989	-0.977548705	-0.002809671	0.05662322	0.830600864	0.329364561
PF3D7_0202600	0.33316377	0.442662527	0.341530359	0.085926648	0.9126693165	1.001763915	-0.163049679	-0.0329077485	0.462991119	-0.0157467555	0.4180234535	0.3292283705	0.370964848	0.6609566185	0.1466880075	0.5505062485	-0.228591924	0.6235971695	0.4785718955	0.054454151	0.545379341	0.5445115315	0.3101256425	0.553416382	0.8396319675	0.3851322185	0.7851714265	1.0816202945	-0.234824124	1.0338691965	0.805235875	0.481696077	0.437637863	-0.5474182325	0.192642465	-0.0235617135	-0.24425298	0.2743087135	0.4143951735	0.216067345	0.2624801025	0.3836453945	0.2227348505	-0.1212588415	0.057182268	0.4805388395	0.589770615	0.9274013955	0.3756672045
PF3D7_0202700	-0.127639269	-0.134096228	-0.073579847	0.466915528	-0.057147177	-0.774856721	-0.221394665	0.206325368	-0.250857195	-0.143356567	0.165919866	-0.030509189	0.381018291	0.008065911	0.1551338635	0.224993649	-0.206579435	-0.216239499	0.1121406495	0.1469643995	0.377316302	-0.053681928	-0.4391202725	-0.362263196	-0.4309617275	-0.116407263	-0.2067913015	-0.3947430475	0.2334435875	-0.150120319	-0.152458859	-0.558429527	-0.526833064	0.073560934	-0.0611562535	-0.4888084915	0.290540445	-0.6654144	-0.3417920255	-0.058416551	-0.08241685	-0.00622510450000002	-0.6989658135	0.04703072	-0.289369063	0.043021167	0.3835022505	-0.198302672	-1.20527609
PF3D7_0203000	-0.303457716333333	-0.475062033	-0.631464342666667	-0.630750829	-0.448690137666667	-0.218345127666667	-0.3323136	-0.917134046333333	-0.486192636	-0.724295613666667	-0.7133181835	-1.06893422966667	-0.920528736666667	-0.264190876666667	-1.05263410433333	-0.584289259333333	-0.985031422666667	-0.475201629	-1.08425749033333	-1.16875466566667	-1.08979940566667	-0.378332407666667	-0.461877469666667	-0.441189316333333	-0.244848422	-0.972165349666667	-0.288912813	-0.639136817333333	-1.432207704	-0.736526435333333	-0.663373587666667	-0.794945381	-0.692366885	-0.682794845	-1.04998404733333	-0.893115815333333	-0.746131362	-0.524014843333333	-0.880171491333333	-0.582064911333333	-0.415159273666667	-0.821171391333333	-0.830808032	-0.811422246333333	-0.709929970333333	-0.744625293666667	-1.05281903933333	-0.667844770333333	-0.751316064
PF3D7_0203100	-0.3642689884	-0.5022143516	-0.6831314588	-0.9495767006	-0.38155809025	-0.1524321538	-0.81886985025	-0.8218260492	-0.3021468998	-0.2828048972	-0.6857638972	-0.9473010412	-0.842872038	-0.36038678575	-0.8576451464	-0.3633067536	-1.1086707462	-0.5713310418	-0.7313116424	-0.9028061282	-1.011526852	-0.3408165596	-0.8042186032	-0.6239949288	-0.2079862724	-0.8917533858	-0.1924763182	-0.4194613788	-1.175855446	-0.6899868708	-0.6976850666	-0.8433418794	-0.6229773322	-0.8609056604	-0.9389888102	-0.9721512528	-0.7371048074	-0.5767841384	-0.9939236728	-0.6867180174	-0.4132276826	-0.6274330044	-1.0802125558	-0.812735403	-0.7870166944	-0.4229082846	-0.788910523	-0.3740412554	-0.7592111928
PF3D7_0203300	-0.710590706	-0.667983733	-0.712822926	-0.208606366	-0.026559899	-0.218189407	0.292148013	-0.697147823	0.170384639	-0.475890515	0.425593492	-0.291078792	-0.170019805	-0.689248051	-0.382512881	-0.296270529	0.124087523	0.14991798	-0.144109158	-0.402167912	-0.090670092	0.007951127	-1.058446571	-0.552189515	-0.422644691	-0.120526909	0.126642249	-0.931252874	0.436274333	-0.660572789	0.042977857	-0.690971566	-0.455006874	-0.663407069	-0.209350114	-0.880507853	-0.249258149	-0.326134857	-0.179023074	-0.449403556	-0.485644841	-0.884541102	-0.578118016	-1.057873437	-0.311057851	-0.340987724	-0.1311734	0.515488406	-0.510713829
PF3D7_0203500	1.549671848	1.523735519	1.478714771	1.025062994	2.267258603	1.018519699	0.9052585	0.571541081	1.441866644	1.917773663	1.35392721	-0.010229647	0.234682971	1.709603441	0.36963935	0.293481424	0.555034073	2.252741947	0.10016103	-0.338325052	0.373152552	1.777393407	1.513456027	1.354572043	0.705630363	0.236545369	1.347566024	1.092604643	-0.831909734	0.579780981	1.630080524	0.605285866	1.441857083	0.317243686	0.290386028	0.535111753	0.0743629	1.055427661	0.363925812	0.94872791	0.929835763	0.852929225	1.009367824	0.037980821	0.110564054	0.800764261	-0.09028281	1.376655811	1.057759932
PF3D7_0203600	-0.560837488	-0.755300424	-0.226393678	-0.718028559	-0.232598661	-0.3862242995	-1.474859182	-0.809456914	-1.651023637	-0.215870315	-0.4114166595	-0.5532521655	-0.399421928	-0.018215662	-0.8533200205	-0.160873334	-0.536426235	NA	-0.2696987215	-0.362932662	-0.437611849	0.110603876	0.2691302455	0.1232543735	-0.3719619905	-0.631044297	-0.3294436905	-0.41988891	-0.2713904165	0.0145253155	-0.829867436	-0.00585182549999999	-0.1371558085	-0.1093004735	-0.237457339	-0.448419122	-0.3235362735	-0.5240071665	-0.237803247	-0.401115488	-0.0206773035	-0.257673724	-0.0123401815	-0.405126628	-0.202281038	-0.306989697	-0.3571474875	-0.977455744	-0.5074546
PF3D7_0203700	0.697810778	0.618738297	0.8174818195	0.6888725095	0.5057997025	0.7093251165	0.291724822	0.5868088575	0.5522866465	0.341122246	0.4570416905	0.5015327885	0.8116384465	0.758323145	0.839701773	1.568474844	0.60360873	0.3494964455	1.034427696	0.6556367315	0.84165168	0.1537148145	0.783955853	0.669814062	0.767900502	0.785715742	0.3217844285	0.697482295	0.7857132645	0.808427379	0.4571718175	0.932927003	0.5527153165	0.7252472965	0.837992583	0.6584838085	0.977223005	0.709797745	0.446407691	0.795517139	0.230770742	1.130464692	0.6577094395	0.847381871	0.682504015	0.585404123	1.087755629	0.4306477155	1.063173291
PF3D7_0203800	-0.674593293	0.66153911	0.3910482005	0.94650934	0.683318643	-0.498999795	0.1313514725	0.072805096	-0.4986572815	0.262816205	1.023394665	0.0829575265	0.295981465	-0.863115164	0.0267231195	0.228661952	0.356156815	0.148672679	0.125335177	0.5527945875	0.097618927	-0.0988344035	0.5166605725	0.3538668415	-0.060949815	-0.111883856	0.354176317	-0.297515676	0.147024906	0.2540271805	-0.2353100185	0.00735842949999999	-0.8839087045	0.797089488	0.110833077	-0.00806196200000001	0.267231815	0.037773488	0.654831152	0.0169250225	0.15160628	1.3305156605	-0.6240329415	0.135499269	0.558922117	0.3624410365	0.380888736	-0.0253914975	-0.3262158865
PF3D7_0203900	1.1074778585	0.227611098	0.3381140945	-0.1277052565	0.180785768	0.151132772	-0.154763807	-0.1055425225	-0.328687656	0.971714748	-0.852107203	-0.382332886	-0.615854835	-0.178492872	-0.719842261	-0.909688271	0.65733606	1.0611727695	-0.983216487	-0.5791231115	-0.226125983	-0.087631305	-0.0174768025	-0.260986375	-0.2912786755	-0.500695581	-0.392282801	0.5992302	-0.3573973255	0.3275715695	-0.348650328	0.463721701	0.9154350035	-0.670402184	-0.139555056	-0.172110775	-0.356230571	-0.618658683	-0.3106878425	-0.1654998325	0.302763966	-0.268091954	0.092120024	-0.6427745435	0.24104097	-0.33437761	-0.4753631785	-0.732103136	-0.622246339
PF3D7_0204000	-0.9889738505	-0.6498388775	-0.573377539	-0.639551427	0.153037682	-0.555282283	-0.849983834	-0.331132391	-0.643462812	-0.666857425	-0.258390704	-0.426375584	-0.4680076005	0.287067519	-0.2959684675	-0.5310047315	-0.1374855185	0.4480887285	-0.762392787	-0.2278808995	0.114215918	0.0058313935	-0.4467999905	-0.104198011	-0.094554527	-0.164850806	-0.015446639	-0.4250506385	-0.372420256	-0.149233018	-0.31820381	0.0252272125	0.24428751	-0.202613909	-0.328028831	-0.1560838585	-0.483723567	-0.02902306	-0.096146965	0.0402623205	0.192500512	-0.1107902565	-0.119323971	-0.2479252845	-0.3320608725	-0.249399998	-0.3283541715	-0.285889931	0.00152566450000002
PF3D7_0204100	-0.58831615175	-0.662031116	-0.820255137666667	-1.24256335666667	-0.227954672333333	-0.09344408525	-0.734434618	-1.249298856	-0.660336006	-0.64882329	-0.67602692475	-1.60174593075	-1.14997304375	-0.436899194	-1.247841491	-0.440740923	-1.37312067575	-0.56487921175	-1.24193132525	-1.4093912	-1.3044233275	-0.19983817375	-0.39902263425	-0.5293105695	-0.21274509225	-1.2835175985	-0.20004558525	-0.506972469	-2.01113357025	-0.913331779	-0.7816407045	-1.16249010825	-0.907271873	-1.21819789175	-1.42998869225	-1.17470743425	-1.14389471975	-0.76763821275	-1.21205475575	-0.74165345475	-0.42842037175	-0.776163168	-1.17960796725	-1.185308058	-0.9851724675	-1.12231849475	-1.126711208	-0.87376789225	-1.17847532225
PF3D7_0204200	-1.50901985	-0.437881021	-0.323160135	-1.464904521	-0.507809377	-0.605729652	0.417019133	0.478279899	0.030057362	-0.373659496	-0.650193717	0.023975369	0.219371451	0.298805527	-1.351398224	-1.491467607	-0.260099283	-0.112872612	-0.672973313	-0.251999303	-0.440833192	-0.521751519	-0.373598822	0.230296513	-0.484097043	-0.603043009	-1.089683166	-0.046153045	-0.04346132	0.104130768	-0.676472248	0.180288105	-0.108902783	-0.587531397	-0.241340332	-0.008819331	-0.52040608	-0.59430481	0.285109649	-0.970321649	0.273854535	-0.922158384	0.047231438	-1.648242748	0.371940273	-0.271546552	-0.205156785	-0.471657426	-0.959419735
PF3D7_0204300	-0.23865771	-0.309874027	-0.299742182	0.679652242	-0.560549212	-0.330917335	-0.085655228	-0.3965157935	-0.5310567875	-0.153077326	0.4237554665	0.7961943515	0.1613754545	-0.837317727	1.004397087	-0.173266551	0.7689999105	0.0241688355	0.7852885295	0.5608470915	0.7813257415	-0.0706812235	-0.373687546	-0.535241445	-0.2314507855	0.89860927	-0.640633313	-0.351949043	0.6828057515	0.068985637	0.5524758375	0.143177029	-0.0428340125	0.599607058	0.5543489095	-0.00710387300000001	0.2763035485	-0.350349195	0.2927098365	0.292654831	-0.298141848	0.4924133135	-0.334315104	0.4852383375	0.0947048	0.338664553	-0.0772638805	0.5172426985	0.9096193915
PF3D7_0204500	-0.5124768575	-0.278380799	-0.402649348	0.7516203025	-0.6991853805	-0.4844629965	0.1469530475	-0.2698202655	-0.5140728305	-0.2820066635	0.077571862	-0.2448157095	0.0245982165	-0.5870715375	-0.343520799	-0.5436251875	-0.425073031	-0.9092305235	-0.542113075	-0.151253291	-0.108125536	-0.3882497565	-0.6145860055	-0.6485055165	-0.6788425125	-0.44816424	-0.665988206	-0.485098084	0.1734067035	-0.5393680635	-0.6207699775	-0.760308298	-0.653364967	-0.281099975	-0.209224426	-0.611534858	-0.3318013435	-0.8292416525	-0.3368809805	-0.610029474	-0.770232511	-0.6674874425	-0.613296051	-0.7070667965	-0.3871212485	-0.5359698005	-0.290055052	0.560194753	-0.00262735250000001
PF3D7_0204600	0.870654143	0.375391479	0.2151064205	0.0424724565	0.265126862	0.7931468995	-0.391172558	0.1755135855	0.554898303	0.3399191195	-0.2733433355	-0.045409012	0.030619696	-0.235735212	0.150826463	-0.418427459	-0.141612805	-0.2765933495	-0.3023813375	-0.0168857085	-0.102610644	0.157557349	0.090146157	-0.1772599785	-0.032990401	-0.0198151105	0.261285188	0.1808570255	-0.1266960475	-0.0247578615	0.0033981505	0.6388217745	0.4745434515	-0.205390472	0.002327119	0.1981842575	0.1950207405	-0.05892746	-0.166290884	0.0779631715	0.086101555	-0.826636495	-0.0762024325	0.2054132265	0.1743500205	-0.018185175	-0.0191477275	-0.142483372	0.089864307
PF3D7_0204700	-0.2985705525	-0.0827951515	0.4467135455	-0.0646969745	-0.0534551445	-0.2429255675	0.858389061	0.8045506065	0.5564078295	0.6407261785	-1.1540740485	-1.436966948	-0.532894097	-0.3370932575	-1.159252331	-1.3548541615	-0.589039575	-0.2342477485	-0.992321588	-0.787701017	-1.0348216135	-0.207554004	-0.413743657	-0.3964488045	-1.196880669	-1.063619887	-0.7937957745	-1.226695149	-0.2075299525	-0.838099686	-0.519243446	-0.718113765	-0.7807323915	-0.328855981	-0.6437331675	-0.5518506735	-0.6318736315	-0.4679405735	-0.545809824	-0.434773329	-0.041244144	-0.7575966585	-0.6141947855	-0.6306248905	-0.422091483	-0.1438757265	-0.147463576	-0.607893789	-0.1102363395
PF3D7_0204800	-0.1888464875	-0.1120537695	-0.2354950845	-0.4476867785	0.4032444665	0.6818143765	-0.091037076	-0.2084265115	0.8629851785	0.2992282385	-0.172647399	-0.244617495	0.304481961	0.364135026	0.386010349	0.617063378	-0.5719553265	-0.1177233245	0.4053595055	0.015889286	0.2815035275	0.113394024	-0.254731432	0.6146054775	0.4210081935	0.1218702435	0.126255786	0.702873942	0.6399033345	0.2302845205	0.1568327045	-0.096399301	0.02606118	-0.1461645955	0.158963332	-0.0758168035000001	0.5012303375	0.0485751705	0.1101030765	0.2747951845	-0.142545252	0.429042656	-0.2963109045	-0.3067251365	0.5213830075	-0.013533466	0.606239776	0.576716594	-0.0961964995
PF3D7_0204900	-0.283449678	0.443282474	-1.202775342	-1.849381281	-0.381485116	1.14945201	1.118649279	-0.621148096	1.870019102	1.376461442	-0.112028956	-2.069801825	-1.328199954	-0.266761411	-1.820740467	-0.662147486	-1.932630799	-1.207264387	-1.424891399	-1.713688519	-1.264463352	-0.401253386	-0.424743408	-0.897228926	-0.246769602	-1.855972873	-0.131902407	0.198733759	-1.922356263	0.07545222	-1.590251421	-0.128333513	-0.017594648	-1.721169399	-1.705055316	-0.733346265	-1.182386662	-0.404126142	-1.009254014	-1.439709679	-0.305088895	-1.158121484	-1.344477802	-1.583752093	1.778691863	-1.30962587	-1.551610666	-1.654686044	-1.498609479
PF3D7_0205000	0.1051209945	-0.4262782135	-0.8148130845	-0.70033958	0.0734520845	0.133300625	0.139430667	-0.6214617485	0.7206813615	-0.4201210205	0.1013120785	-0.47739939	-0.960586538	-0.310791617	-0.5170469425	0.047428667	-0.6243939565	0.0906855365	-0.192907807	-0.3581178145	-0.472141944	-0.480683102	-0.132093025	0.0558262975	0.151314609	-0.593819059	0.212590123	-0.328078081	-0.4050329135	0.0118388155	-0.584193789	-0.1007568155	-0.3173147155	-0.333838186	-0.7906951135	-0.2036306195	-0.469336458	-0.3510667865	-0.6080897465	-0.815733047	-0.586241786	0.22736929	0.016440791	-0.599782838	0.1403074735	-0.601051873	-0.2937166125	-0.6113439065	-0.038424793
PF3D7_0205100	-0.328127121	0.584988317	0.11893876	0.441033374	-0.2468704575	-0.194507217	-1.048275536	-0.0685636235	0.538948636	NA	0.290756612	-0.322378534	-0.359973698	0.353325876	-0.1970750015	0.279142014	-0.414664562	-0.825990199	-0.204586884	-0.1480713825	-0.2894264295	-0.271958384	0.056098913	-0.148323086	0.1049512985	-0.2990741075	0.107549126	-0.2418170615	-0.0737353	-0.1724943545	-0.24300863	0.410594926	0.048268521	0.079311351	-0.2048806815	0.291794349	-0.12301868	-0.0336710575	0.0772033585	-0.477862552	0.0569187205	0.093586152	-0.077438792	-0.109539994	0.412233725	-0.185658767	-0.34916055	-0.3484564535	NA
PF3D7_0205300	-0.5602036805	-0.095383541	0.106063702	-0.020686391	-0.5307315065	-0.3245728015	-0.333592889	-0.319850704	-0.6320377335	-1.129600379	0.059859985	-0.1907011115	0.049964212	-0.2418099885	0.76608041	-0.2138490865	-0.1942622365	-0.8973739355	0.2838085135	0.25058771	0.376386023	-0.03585598	-0.0216678945	-0.0304969045	-0.4225675175	0.360760814	-0.471626907	-0.1836162795	0.1427028465	-0.329011698	-0.4254111515	-0.308618142	-0.898907305	0.3404435595	0.320159737	-0.792336216	0.3793429885	-0.388420407	-0.162026534	-0.7291225075	-0.076180011	0.4780428485	-0.468207159	0.069663163	-0.7584885605	0.1627125565	0.2942631785	-0.149908892	-0.51308064
PF3D7_0205400	0.369421252	0.812076515	0.5431689985	1.671242765	-0.004244998	0.4606064115	0.603677146	-0.059572745	0.018580581	-0.579744033	0.833785908	0.643740427	0.923758157	0.1672608795	1.1389225895	0.7094867605	1.0311913815	1.0558246995	0.865241785	0.8509205775	0.7027316505	0.6864040835	0.545972004	0.3131701675	0.3801907675	0.7016564415	0.299633562	0.616488374	1.512024623	0.851387312	1.3124127825	0.657950749	1.02291009	0.7943783585	1.004085198	1.005537554	1.045989603	0.384698012	0.159202806	1.2663581095	0.23383518	0.684178697	0.093548011	1.204566433	0.4454041345	1.007184723	1.0419658805	1.000362328	0.641130939
PF3D7_0205500	-0.096829928	-0.800200128	0.142623912	0.66473307	-0.604016223	-0.912599346	0.085145953	-0.886419732	-0.235647909	0.198014107	-0.128291866	0.003802253	0.630365651	-0.600692579	0.153365005	0.050976638	0.430443692	0.012807234	0.132618943	-0.13594221	0.221667778	0.156345381	0.549195601	-0.019973116	-0.693390866	0.115836444	-1.051442801	-0.970572939	0.137492265	-0.275764657	0.409415727	-0.338382106	-0.124813208	1.241329432	0.777844336	-0.068224285	0.944723319	0.4140561	-0.290540152	0.992752708	-0.516384404	0.254004911	-0.116886893	0.490535524	-0.512474322	0.689607712	0.118041043	-0.217899771	1.153675446
PF3D7_0205600	-0.106320874	-0.52237055	-0.2826739015	-0.707929438	-0.511785509	-0.5107664575	-0.777759886	-0.357223631	-0.762167287	-0.3891146165	-0.585930155	0.5575622485	0.1511039875	-0.6447699835	0.4705611715	-0.5968506775	-0.055374974	-0.5096329955	0.4124268065	0.1046247455	0.267603657	-0.491387889	-0.3801258595	-0.5664470695	-0.3309764085	-0.411977736	-0.6767787615	0.018783313	0.3950579135	-0.08270524	0.123304321	-0.319021641	-0.0287931735	-0.4463594605	-0.166174336	-0.585422994	-0.5518731805	-0.8011155445	-0.323247202	-0.350933651	-0.246655193	-0.3231715435	-0.8628055535	0.168757555	-0.092469929	0.4508608115	-0.115211011	0.1366302335	0.3909267325
PF3D7_0205700	-0.736671444	-0.0692753675	0.181611158	0.8596820685	0.10160095	-0.155288143	0.626845094	0.1890167765	0.3459344415	0.128472789	1.4066900565	1.357686528	1.4251659455	0.5688362065	1.329706308	1.205730291	1.611897047	0.805397553	1.830431395	1.586408479	1.2810448895	1.527028851	0.382182226	0.7661082505	0.827012576	1.291324732	0.21416569	0.1619324985	1.7743217475	1.038614921	1.8046475525	0.3528172915	0.204776154	1.976945625	1.5235421445	1.4520863775	1.788049606	0.5937729785	1.081510139	2.228156487	0.7725443105	1.928584304	1.3104896615	1.6102726235	0.801772536	2.076344947	1.859415268	0.863395065	1.153602079
PF3D7_0205900	0.7543440575	0.578169695	0.7496260215	0.55042722	0.0692333115	0.245706086	0.474618318	0.243138461	0.3982660695	0.8287759915	0.374543523	-0.5265887785	-0.3507012835	0.152218237	-0.784610538	0.4849955955	-0.21130661	0.177561296	-0.7098496795	-0.2661589005	-0.1302668975	-0.066091868	0.794014544	0.627664506	0.3406240535	-0.4401825845	-0.189251917	0.368698839	-0.4489759075	-0.020546768	-0.0735497775	0.2268200675	0.2790583005	-0.022385244	-0.42921457	-0.0364672095	-0.329365874	0.3684957415	0.009649686	-0.4039102095	0.174162496	-0.5631977735	0.2465499295	-0.8230929685	0.249458352	-0.2518628645	-0.322366059	-0.501168828	-0.4616408305
PF3D7_0206000	-0.107752358666667	-0.0448010443333333	-0.126778830333333	0.412538577	-0.260105183666667	-0.113583623333333	0.208825091	-0.279459526666667	-0.216714410333333	-0.090298047	0.350807552333333	-0.0535916286666667	0.207401489	0.0250049163333333	0.502388094	0.190415636666667	0.029698515	0.0772873576666667	0.436951659	0.276497396333333	0.386438106666667	-0.0189194206666667	0.114589838666667	-0.00972426266666667	-0.318149837	0.307927042666667	-0.11117028	-0.272408667333333	0.128951406	-0.256706188666667	0.338083669666667	0.121664847666667	-0.0955324003333333	0.522849348	0.319996048333333	-0.209772833666667	0.0407862933333333	0.0394034436666667	-0.067616535	-0.00419885166666667	-0.023825094	0.23105791	0.067115481	0.462035265	-0.158600296	0.107509186	-0.00708346033333334	0.106671778666667	0.489216343333333
PF3D7_0206100	0.607749481	-0.571995721	0.023804739	1.022223656	-0.967386019	-0.631258379	NA	-0.225471257	NA	NA	0.196036098	0.753370204	0.88686194	0.379951333	0.988363601	0.175512448	1.601430748	1.365768347	1.329891456	1.348343224	0.909793547	0.886241507	0.152720352	NA	-0.021136083	0.840305991	-0.984282965	-0.004114065	1.792865206	0.615804601	1.567946636	0.241927575	0.954022835	1.036773712	1.25578196	0.332021529	0.727867381	-0.784730223	0.310608372	1.649473415	0.511926985	0.39809732	0.194078514	1.279890733	0.256049846	1.584414271	0.718129191	-0.061297181	0.862272947
PF3D7_0206200	-0.708171956	-0.2757657655	-0.4336414685	-0.6308355085	-0.164433173	-0.24703999	-0.814217594	-0.474296986	-0.031173548	-0.0913616125	-0.3782843395	-0.985490031	-0.727835666	-0.4512917235	-0.959332272	-0.56298271	-0.80874408	-0.4599685125	-0.5703564165	-0.7167075855	-0.7459062365	0.0388765	-0.764253401	-0.666985964	-0.566780894	-0.902462624	-0.134460874	-0.9086237915	-1.04166518	-0.812325274	-0.3231566195	-1.1168292315	-0.6369581415	-0.9232579755	-0.738091695	-0.7813497895	-0.3574137485	-0.6231728945	-1.1297680715	-0.5679546775	-0.0361817865	-0.7681472765	-0.950834616	-0.467065538	-0.872817724	-0.525658888	-0.6102968865	-0.4379926205	-0.4537242575
PF3D7_0206300	-0.0032726025	-0.290325984666667	-0.417252209	-0.256719787	-0.305179867333333	-0.1593690835	-0.510162111166667	-0.305974576333333	-0.325712598666667	-0.206763269833333	-0.3833811385	0.247522202666667	-0.100289082166667	-0.1271341545	0.000930215833333333	0.469352424	0.497032905166667	0.039678869	1.39765061483333	0.196761958166667	0.442888000166667	-0.381657781666667	0.334918245333333	0.123721181333333	0.0677802531666667	0.239990680166667	-0.158704381333333	-0.0593832936666667	0.0294129233333333	-0.0671217078333333	0.0504445091666667	0.3948499725	-0.0976164795	0.494617353	0.322815362333333	0.256158045	1.1294746615	0.038474744	0.107270455166667	0.730059191	-0.1356877985	1.91408794583333	0.220795638833333	0.747874110666667	-0.0160099901666667	0.688523188333333	0.0569675943333333	-0.171211074166667	-0.142603221166667
PF3D7_0206500	1.18967247066667	0.919659582	1.23711190466667	1.18044270266667	0.617966593	0.606951524666667	0.772414576333333	0.941550211666667	-0.121552894666667	0.359391282333333	1.1678231	0.784408052333333	0.948191177333333	0.940243855333333	1.46146078766667	0.822018866333333	1.27289844566667	1.27463323433333	1.31843705833333	1.07884883733333	0.787710161333333	0.481597914666667	1.59109610766667	0.792413264333333	0.981552974333333	0.766432151666667	0.390479893	1.34822595133333	1.26181945133333	1.638302121	1.10816600466667	1.373537495	0.951171472	1.11516851766667	1.017981669	1.00690463866667	0.744970256	0.675286379666667	1.23722953366667	1.33094644966667	0.895369740666667	1.90908422966667	0.634235350333333	1.24309350433333	1.08180980466667	1.109213268	0.951649764	0.544748970666667	1.18740010433333
PF3D7_0206600	-0.765956983	0.154792856	0.577184133	0.730238802	-0.340115478	-0.305691441	0.512987189	0.362781005	-0.787941848	-0.92186975	0.798342807	1.321433896	1.446957675	0.283247562	1.877591693	0.317077068	0.606442069	-0.641496877	1.160527378	1.7659238	1.451211212	-0.138959265	0.422692081	0.229408067	-0.841406528	1.644697849	-0.150231398	0.259664901	1.363733516	0.721747456	0.355576279	0.700386211	-0.21269671	1.747053535	1.399704531	0.059409566	0.688939052	0.041851758	1.440491551	0.628011121	0.045077792	0.646556557	1.141860078	1.262847733	1.882729581	0.4742074	1.02994406	1.00215318	0.570324616
PF3D7_0206700	-0.256970422	-0.007742258	-0.0437226235	0.258045389	-0.628413468	-0.6118430385	-0.710604917	-0.3787074165	-1.0045963535	-0.7738509365	-0.129580781	0.4271931075	0.451189592	-0.2869306695	1.003012488	0.742918752	-0.170847945	-0.5197751905	0.534802492	0.6236855455	0.6049406085	0.0980058245	0.173715923	-0.3601129935	-0.5554955195	0.307520582	-0.701865384	-0.2690645025	0.313030308	-0.198506267	0.1736880365	-0.009066886	-0.237236484	0.4274456255	0.727337264	-0.47547402	0.07487876	-1.011996951	0.248101353	0.403374888	-0.4629129105	0.3035943875	-0.223801272	0.505679151	-0.4110492765	0.29587302	0.338479029	0.597849136	0.8104807255
PF3D7_0206800	-1.712726548	-1.510609553	-1.493648555	-2.030174858	-1.272363103	-0.934638242	-2.515113909	-2.109039281	-1.419712118	-1.00415966	-1.151073558	-2.143358758	-2.342691422	-1.59828987	-1.928357845	-1.277612332	-1.532912197	-0.787526227	-1.731691458	-2.400678986	-3.036646011	-0.896704302	-2.089579521	-1.792412263	-0.979159017	-2.388474586	-0.761186943	-1.357416288	-2.436539813	-1.716233931	-0.601446802	-2.277199059	-1.319106464	-2.797118014	-0.293460878	-1.695573819	-1.573615985	-1.514023276	-2.419964004	-0.568483065	-1.584875566	-2.550292632	-2.131560187	-2.690617422	-2.350193159	-1.300491495	-1.005355753	-1.394541663	-1.953009511
PF3D7_0206900	-0.881809539	-1.219677059	-0.949464182	-1.474749543	-0.800179076	-0.555209862	-1.210608171	-1.322184605	-1.036283487	-0.810954489	-0.653230038	-1.552320805	-1.331580072	-0.693081293	-1.277708383	-0.802113883	-1.877206738	-1.051043818	-1.022288139	-1.664440107	-2.04397307	-0.229100885	-0.891997557	-0.958472092	-0.562814626	-1.379409469	-0.566465552	-0.572136651	-2.081065569	-0.897722768	-1.164364704	-0.745798491	-0.780153309	-1.578170029	-1.612472207	-1.389955517	-1.344003686	-1.207115221	-1.506550135	-1.001547643	-0.796807442	-0.714857302	-0.86696025	-1.359948884	-1.242297873	-1.351616004	-1.564420178	-1.168542387	-1.50662603
PF3D7_0207000	0.119842077	0.056730608	-0.33524069	-0.463981954	0.431191465	0.806946377	-0.590748537	-0.510101402	0.518083116	0.224487867	-0.671729591	-1.882385173	-1.238922808	-0.182060703	-1.31499911	-0.800006946	-1.078957294	-0.330332019	-0.929298897	-1.855626747	-1.267765815	0.353428165	-0.529450152	-0.398439164	-0.066858865	-1.341896672	0.549916021	-0.122049082	-2.087864643	-0.40600186	-0.237607902	-1.293008266	-0.664106111	-1.243662989	-1.074605443	-0.784997832	-0.897489574	-0.56441115	-1.071803238	-0.824480453	-0.329661217	-0.745468544	-1.008921854	-1.227315945	-0.603860408	NA	-1.071853374	NA	-0.927230181
PF3D7_0207100	-0.698386364	-0.765059216666667	-1.047728129	-1.23002436266667	-0.463512467	-0.465858726	-1.54937232966667	-1.390663352	-0.969984797666667	-0.814105435666667	-1.07259286733333	-2.09345420166667	-1.468967613	-0.894263743666667	-1.68207027266667	-0.884157767666667	-1.74573938633333	-0.864740123333333	-1.45159537566667	-1.654899348	-2.10420174666667	-0.405217279333333	-1.16873748533333	-1.049048163	-0.544780135	-1.64650134366667	-0.398344388	-0.775223645333333	-2.31183075366667	-1.03061154333333	-1.21378780666667	-1.38985861533333	-0.8366799125	-1.64562072533333	-1.861643206	-1.47379170133333	-0.92655955	-0.978399703	-1.47451089266667	-1.19412558933333	-0.553063468666667	-1.39339832	-1.46809269566667	-1.67290338866667	-1.43961083033333	-1.29664006266667	-1.607705591	-1.18038793	-1.61153156233333
PF3D7_0207200	0.396905145	1.115742865	0.893462167	0.199450236	1.787313104	2.394234589	0.247017511	0.50534644	2.020209688	1.318215968	0.971404622	-0.265652283	0.724728231	1.922315703	0.483683592	0.609101717	-0.541495642	0.813529957	1.293892111	0.611951164	0.373266968	1.143517334	0.305446317	1.009604407	0.994449894	0.551882108	1.243491597	2.206223478	0.311991425	1.271317252	1.380393293	0.50809585	0.408142682	0.622092383	0.362949589	-0.089919467	-0.116489564	0.278567444	0.936418258	0.943609674	0.994321711	1.382372701	0.40013492	0.326246152	0.462342302	0.750420088	1.174843055	1.868050864	1.155190929
PF3D7_0207300	-0.381527122	0.2506589645	0.1320590195	0.4717698965	-0.1712141515	-0.440849298	-0.272323415	0.601373793	0.1696682055	-0.1819864805	-0.021561769	0.358024025	0.406314212	-0.06205785	1.337597566	-0.546471237	0.503227751	-0.57475915	0.381320063	0.5913805705	-0.1736194385	0.0670504755	0.2647128245	0.02858029	0.040635657	0.76609998	0.146301435	-0.506703119	0.558179528	0.0175831715	-0.315634218	0.1884803695	0.1387638465	0.4652015625	0.474031383	0.210599509	0.086215919	0.0895679425	0.4607451825	0.4878194065	0.04759497	0.362459403	-1.0168111195	0.772950905	0.422130342	-0.00156276550000001	0.4829458535	0.3028095615	0.04350848
PF3D7_0207400	-1.009393943	-0.499707269	-0.5080452745	-1.034581167	-0.287617918	-0.62209098	-0.7325598095	-0.657946536	-0.254635924	-0.132569072	-0.765514304	-1.289806588	-1.227417007	-0.8551071975	-1.1069200815	-0.958986014	-1.0369827645	-0.307733319	-1.0840774715	-1.3429552235	-1.2648037695	0.0188827705	-0.858864701	-0.295249089	-0.6192462665	-1.1616326325	0.0852890225	-1.0876357565	-0.962157501	-0.913288253	-0.621306006	-0.88326727	-1.1105707405	-1.068258645	-0.954429446	-0.8687505835	-0.493010733	0.1532892935	-0.991645398	-0.6608271675	-0.506662843	-0.861780759	-1.0224023715	-1.02860096	-0.5449682395	-0.523555857	-1.168569569	-0.879379215	-0.436379602
PF3D7_0207500	-1.536285212	-1.264201191	-1.295852182	-1.7055692335	-1.0196619155	-1.1279163875	-1.709334827	-1.6418640045	-1.246537838	-1.240149225	-0.9532361815	-2.051113811	-1.650427324	-0.778292699	-1.72819814	-1.4159800255	-1.915756721	-0.804698173	-1.9169968	-1.759369082	-2.037663595	-0.863725848	-1.271260193	-1.164539105	-1.17804702	-1.793235624	-1.1518272665	-1.0472647215	-1.790765655	-1.3175343125	-1.2985314925	-1.753247223	-1.5393399425	-1.576612142	-1.88023271	-1.633838583	-1.3357017825	-1.387744046	-1.6732678335	-1.162522242	-0.8680114005	-1.665577334	-1.2619521585	-1.724419545	-1.554548314	-1.5287901175	-1.844765903	-1.3663427225	-0.8404518635
PF3D7_0207600	-1.8008734265	-1.5823988575	-1.6894995155	-2.2993742755	-1.183218689	-1.377514712	-2.401931389	-2.3739284985	-1.5410633705	-1.366472066	-1.63885194	-2.7468260105	-2.659404224	-1.5666269915	-2.581151534	-1.8936680885	-2.7792119035	-1.300238904	-2.7464429725	-2.974939722	-3.100557015	-1.0631601445	-2.0271882815	-1.752061403	-1.551934317	-2.529042082	-1.3868433775	-1.526470607	-3.645166242	-2.0654425485	-1.827755335	-2.1453184775	-1.8979729545	-2.630639503	-2.8578317845	-2.2997768025	-2.168457753	-1.7393484235	-2.5341584305	-2.075933074	-1.4948761345	-2.4705368885	-2.0057967055	-2.5660050345	-2.4307802365	-2.521932629	-2.748758342	-1.9232895945	-2.5716080125
PF3D7_0207700	-1.688936612	-1.532383253	-1.8624007315	-2.2259735795	-1.2978566525	-1.227550119	-2.351447683	-2.2148820475	-0.4322614585	-1.285007651	-1.869239111	-2.8639086925	-2.535951347	-1.5103881785	-2.48597239	-1.5760258665	-2.653671409	-1.4500341455	-2.6307299905	-2.597806413	-2.503861794	-1.127969581	-1.6829858365	-1.401257216	-1.130132306	-1.928578126	-1.3247714895	-1.1906931685	-3.30312821	-1.7204152705	-1.7351291835	-2.233117214	-1.9066367295	-2.0278237695	-2.629084801	-2.3370376775	-2.215505321	-1.533570322	-2.2222731515	-2.047080565	-1.671374631	-2.118263733	-1.816519815	-2.179922655	-2.5060118135	-2.294055785	-2.55009532	-1.7384034535	-2.219786799
PF3D7_0207800	-0.5005479335	-0.163582065	-0.435683456	-0.444029265	-0.2504734555	-0.4911407675	-0.415138217	0.0632760215	-0.031513245	0.1535560505	-0.528595682	-0.606325839	-0.7238785395	-0.3607387425	-0.835943209	-0.3993648315	-0.720780268	-0.664712818	-0.7807123655	-0.728622275	-0.6070585835	-0.2250072115	0.096728067	0.3318688405	-0.3774061315	-0.6529670585	0.1260690565	-0.51100395	-0.5685747445	-0.5505957435	-0.497201051	-0.5275866715	-0.8025950915	0.024265314	-0.5173700665	-0.125428745	-0.104430743	-0.21187585	-0.664161276	-0.625568191	-0.13314844	-0.8229955795	-0.36752971	-0.455678178	-0.147940018	-0.5623028895	0.301342319	-0.4761367075	-0.877036847
PF3D7_0207900	0.642692956	-0.0017762045	0.0612713615	-0.3219796435	0.652743	0.128144181	-0.376094235	-0.0848782105	0.101297509	0.254130127	-0.08055527	0.051600433	0.748291183	-0.077269387	0.119444033	-0.8156729135	0.4205707285	0.520594587	0.127762159	0.2400230535	0.074574041	0.374579093	0.406779124	0.238535669	-0.241661016	0.0395275845	0.467965938	-0.243047512	0.9653093525	-0.224634888	0.047647781	-0.579922534	-0.023525249	0.489734178	0.2114809125	0.1231546435	0.6137508425	0.01881977	0.117775418	0.199068937	0.6303242165	0.3790208305	-0.673068547	0.566032337	0.533637104	0.5046563395	0.052477425	0.148272315	0.523905227
PF3D7_0208000	-0.1106315985	-0.1569882505	-0.3800402415	-0.2307332375	1.243522757	0.096759722	NA	-0.2593020745	0.2029106385	-0.00512023	-0.1052458255	-0.3150920305	-0.0884031385	0.281478017	-0.047904807	-0.1099846315	-0.3312154005	0.2159715615	0.052334747	-0.105955598	-0.627192252	0.1744428355	-0.3833160935	0.1603455685	0.306980054	0.061928639	0.016078855	0.2856384115	-0.593518666	0.2388795385	-0.3432496365	-0.2950912305	-0.6088910745	-0.1150090915	-0.306803593	0.068548388	-0.47887017	-0.0159546495	-0.055148581	-0.1850877605	0.1197818595	0.24262393	0.312431537	-0.0125615995	-0.1111650105	-0.5200112255	-0.0350323985	-0.3071991285	-0.5451005465
PF3D7_0208100	-0.445069587333333	-0.528091692333333	-0.872550295666667	-0.977937851	-0.355157719333333	-0.300168378333333	-0.7806814185	-0.883509717333333	-0.486869576	-0.593318410333333	-0.657602959666667	-1.46469207233333	-1.054992776	-0.517257552333333	-1.21297321466667	-0.589073782	-1.33054644966667	-0.924236319333333	-1.102258297	-0.491571583333333	-1.23392656333333	-0.189558677333333	-1.026531595	-0.305998578333333	-0.335253118	-1.21239301066667	-0.324620261666667	-0.297590230666667	-1.419456136	-0.718275478333333	-0.904341849333333	-1.120279086	-0.784280585333333	-0.361355121666667	-1.10359461	-1.04234921133333	-0.795753523333333	-0.682050694333333	-0.463132561	-1.20453571133333	-0.529793762666667	-0.594200868666667	-0.911028969	-0.944470913666667	-1.10406823766667	-0.389981266666667	-0.318609474333333	-0.81467506	-1.25183115433333
PF3D7_0208200	0.297613738	0.009084962	0.217217961	0.771635867	-0.416794881	-0.181997099	0.10163207	0.120430774	-0.155596939	-0.584713415	0.970929439	0.898501366	0.974268233	0.081446636	1.314656523	0.355326201	0.841891603	-0.500512895	1.056814529	1.225174323	1.256748563	-0.14224831	0.501769424	-0.353602231	0.213343656	0.971114015	-0.295629441	0.674131723	1.085555359	0.649348945	0.506712332	0.728305647	0.282016095	1.404742445	0.83860325	0.656665793	1.052859238	0.185120782	0.83899299	0.555545458	0.128975811	1.209114298	0.973978019	1.109838313	0.943227791	0.53890864	0.863123672	0.563745044	0.348328236
PF3D7_0208300	-0.108310314333333	0.148354787333333	0.116638309666667	0.531596137	0.443073525	-0.198875090333333	0.541426922666667	0.27156116	0.336965218333333	0.183001508666667	0.406620697333333	1.04190304766667	0.713507103	-0.013995908	1.33562408	0.032892077	0.899667789333333	0.4178927	0.939459415333333	0.730025926333333	0.639482288333333	0.480348434333333	0.036641216	0.265275278	-0.150722825333333	0.759893256666667	0.296448822333333	-0.0146728723333333	1.270024235	0.172456876333333	1.03924743466667	0.00883164799999998	-0.08861783	0.623180513666667	0.757294244333333	0.712023531	0.304605300333333	0.248963793333333	0.605673302333333	1.01587647766667	0.239363293	0.564164091333333	0.581447760333333	1.030974214	0.424424227333333	0.973236613	0.748566086	0.586088315	1.008065959
PF3D7_0208400	0.0174620816666667	-0.118494015666667	-0.351059143333333	0.320421331666667	-0.0961022256666667	0.33280131	0.0845794756666667	-0.318724277666667	-0.124566070666667	0.0337393093333333	0.527552688666667	0.602076377	0.456344852333333	0.453194999333333	0.302612755	0.527793843333333	0.393096177	0.415281705	0.449910242666667	0.766509214333333	0.497322184333333	-0.00560201366666667	0.592054201333333	0.700317226666667	0.598336943666667	0.517594824333333	0.415322628333333	0.449221198	0.465715592666667	0.316520458666667	0.328181203333333	0.0396003966666667	-0.104722698	0.629502834333333	0.246698250333333	0.228417103	0.350368284333333	0.684247999333333	0.762593188333333	-0.274466787666667	0.150988384333333	0.102964944666667	0.4266520815	0.297684865666667	0.350950116666667	0.309108165666667	0.289296691	0.508204121666667	0.029814871
PF3D7_0208500	0.376123918	0.090445041	-0.618768279	-0.641389079	-0.227021161	-0.308096046	NA	-0.363941469	0.102164879	NA	0.070436903	0.527210092	0.053460799	-0.591816274	0.770752803	-0.121968582	-0.138792592	0.02304168	0.252847856	-0.367178231	0.303753613	-0.03151325	0.011524408	-0.074498931	0.185496851	0.406609855	-0.518481632	-0.003127485	-0.354492657	-0.142925081	-0.703960731	0.292092834	-0.018781092	-0.935184962	-0.028893873	-0.11786867	-0.767817531	-0.560726172	-0.466197757	0.050366681	-0.545560518	-0.375850364	0.201921642	0.398429344	-0.128887805	-0.516245072	-0.33496788	-0.297119915	-0.596887333
PF3D7_0208600	0.1949395695	-0.2121162515	-0.493689785	-0.3213374815	-0.4926034505	0.05008152	-0.618413846	-0.600681501	-0.5512040475	-0.452590775	-0.726138627	-1.011901796	-1.067504724	-0.337160004	-1.060028793	-0.482516673	-1.095655594	-0.787567073	-1.1491497225	-1.1847954815	-0.998918281	-0.7793373805	-0.398185661	-0.530387887	-0.069799157	-1.036913618	-0.5508434045	0.0919755925	-0.225573047	-0.352498558	-0.737878323	0.1109264945	0.1868196375	-0.9968760535	-1.180798822	-0.776368984	-0.209326664	-0.6610096535	-0.812613454	-0.7994824195	-0.3954049705	-0.9506593935	-0.9083188775	-1.024424946	-0.138869864	-0.926598258	-1.084534606	-0.977142918	-1.0448336555
PF3D7_0208700	-0.189513961	0.03842949	-0.075370389	0.395572647	-0.316720714	-0.379475853	0.636926444	0.503348231	0.386807719	0.216537984	0.793846267	0.096072383	0.439348966	0.429472481	-1.336268571	-0.967976824	-0.0625271	-0.647737939	-0.910737326	-0.066320331	0.140253053	-0.562958155	0.418725095	0.652463471	-0.239908349	-0.23068403	-0.259322201	0.143073482	-0.060368094	-0.360368616	-0.612017174	-0.013217899	0.28754548	-0.854814702	-0.025202607	0.251943205	-0.251050192	0.210158513	-0.05370271	-0.969279256	0.160872924	-1.275876833	0.470613737	-1.70648565	0.533256513	-0.502195256	-0.29418535	0.171945597	-0.775279666
PF3D7_0208800	-0.952535731	0.209179114	-0.137156015	0.44989259	0.568859217	-0.073574911	0.454254081	0.178005278	0.763582224	0.329570124	0.861379855	0.746106172	1.063614763	0.466825412	-0.175081353	-0.559349386	1.27195865	0.846934779	0.422059689	0.672966313	0.358671302	0.933746622	0.250692825	0.447117103	0.152632513	0.316536209	0.232757133	0.58883318	1.511370531	0.221031207	1.178799414	-0.297712216	1.047346375	0.209106311	0.675994127	0.721950484	0.533083372	0.536148027	0.012856603	0.744834159	0.530315868	0.204738232	0.117195723	0.193746476	0.35937293	1.549756179	0.761570297	-0.081823265	0.669604212
PF3D7_0208900	0.401858423	0.277513601666667	0.309995199666667	0.1327655305	0.0798062226666667	-0.561638011	-0.1666496535	0.3875567455	0.360041951	0.0156573045	-1.231864924	0.769786274666667	0.606586391333333	-0.1792857525	0.46522050425	-0.783968171666667	0.45253926075	0.737509086	0.69506470725	0.6020310555	0.47249126675	0.25488462425	0.947813936	0.563085279333333	0.1586313945	0.5473254615	0.340931817333333	0.0926917683333333	0.40821634475	-0.01019771875	0.2399755705	0.587352194333333	0.348540693	0.35800298525	0.4145182085	0.51558801	0.19982254475	0.625981151	0.510601404333333	0.20295476025	0.355476573	0.08561385625	-0.7999416225	0.59001338	0.330922766	0.77564356775	0.506340912	0.302368238666667	-0.1234077765
PF3D7_0209000	0.122640264	0.49592656925	0.2458821772	0.1739769642	0.3230939596	0.5089866626	-0.504592039	-0.062096313	0.4028097125	0.2773730395	-0.2226426385	0.00297920419999999	-0.028927514	-0.2886251442	0.1725149374	-0.0770547543333334	-0.136898717	0.000116597333333338	-0.0810751276	0.0221508274	0.1921399788	0.1523848558	-0.0492800128	-0.07715557325	0.22472556575	-0.0165023448	0.3198533948	-0.080146971	-0.1619055406	-0.2125026066	-0.2419165212	0.0555348786	-0.2313151692	-0.2148540518	0.0411544852	0.2150001722	-0.0784522748	1.0799434726	-0.214590013	-0.290315382333333	0.029498421	0.535448066	-0.457061075	0.0455364848	0.1412652978	-0.0308012772	0.1287615208	0.041921022	-0.4848411342
PF3D7_0209100	-0.448243597	0.2694054265	0.813298202	0.882569877	1.092654491	0.743782388	1.0713853065	1.250548413	0.8898889185	0.3817640065	0.171502468	0.67514296	0.6710620395	0.0609502635	1.172211652	0.281154665	1.1555097655	0.362063433	1.2136010325	1.000217043	0.8625312105	0.514434896	-0.0793527835	-0.4389529615	-0.9188460685	0.9366454555	-0.185190355	-0.5753827145	1.6764787855	0.180682228	1.4377189195	-0.0575129085	-0.035964263	0.841981394	1.007502238	0.4368857255	0.9957024815	0.2608325315	0.342030135	1.004089235	0.2722327315	0.597722247	0.1688391745	1.169539958	0.4598801785	1.113111364	1.1266558935	1.1301818345	0.811399886
PF3D7_0209200	0.020163094	0.081410039	0.138897369	1.253751676	-0.286215944	-0.312402776	0.775155244	0.402844938	0.251581309	-0.076311948	0.072011629	0.196492148	0.108425548	-0.274805359	-0.336591015	-0.472276991	-0.485462863	-0.123272816	-0.305958384	0.317513926	0.461436418	-0.231017851	0.09693549	0.064245495	-0.825334671	0.188783735	-0.588627278	-0.564510543	0.875670996	-0.4669965	-0.280366317	-0.05794464	-0.465570863	0.795037281	-0.027223237	-0.270882271	0.093675091	-0.000607765	0.487122565	-0.311907458	-0.11124033	-0.37105946	0.297089944	-0.450208036	0.795878001	-0.526635781	-0.137380911	0.396078185	0.498120679
PF3D7_0209300	0.331646635	0.331245359	-0.125992285	-0.098695212	0.182355268	0.625420814	-0.087603048	-0.182032391	-0.059618472	-0.302311199	-0.015081716	-0.091009066	-0.009080317	0.165064769	-0.279018026	0.11999368	-0.218481378	0.15851411	-0.408814948	0.239607327	0.050881137	-0.682052915	0.267784725	-0.186970429	0.334561848	-0.355446354	-0.168956122	0.48119478	-0.162135176	-0.03354169	-0.37607072	0.211181238	0.489849436	0.071598974	-0.208473889	0.056386322	-0.371069684	-0.103304527	0.107441335	-0.692405337	0.373689328	-0.104072257	-0.179968402	-0.454050254	0.355854094	-0.523787038	-0.293114765	-0.302753999	-0.206691783
PF3D7_0209400	0.205655499	-0.213877916	0.167166336	1.408378557	-0.19999182	0.411195434	NA	0.698102007	NA	0.315204559	-1.00833506	0.145590601	0.091848757	0.262633439	-0.762501197	0.4221196	0.829389308	-0.103016423	-0.146963292	0.813997104	0.328237876	0.054204376	0.080667793	-0.443660153	-0.747338399	-0.194737837	-0.401758394	-0.102022646	0.857412373	-0.432484331	0.1911792	-0.067545677	-0.262503663	0.716808563	-0.096321982	-0.272686617	0.515986521	0.501700612	-0.114320093	-0.846212824	0.321435557	0.021531554	-0.345799792	-0.332278493	-0.090026969	0.65733325	0.100049247	0.247805807	0.728689762
PF3D7_0209500	-0.643365135	-0.329156424	0.320245898	-0.879123975	0.75011463	-0.099353776	0.037512092	-0.315520092	0.031641563	0.277037485	-0.532253872	-0.052623618	-0.18038367	NA	0.376365594	-0.880410492	-0.593967613	0.077616276	0.025084525	-0.58972879	-0.153748427	0.202163312	-0.788901994	-0.693021407	-0.735457643	-0.203782169	0.26451757	-0.477211266	-0.665063503	0.024902532	-0.062423942	-0.204318726	-0.140352033	-0.884197204	-0.43019744	-0.128506968	0.015000101	-0.133547531	-0.426420368	0.045667854	-0.051170468	-0.970161211	-0.82773104	-0.365874185	-0.177456271	-0.271871396	-0.363994941	-0.311423704	NA
PF3D7_0209600	-0.7347705355	-0.312511787	-0.4470871265	-0.490831877	-0.2196894915	-0.7236092075	-0.6014100995	0.0347097415	0.575638699	0.418327166	-0.4985706285	-0.046809951	-0.4526572815	-0.154118349	0.064081602	0.1148886515	-0.24645115	-0.6158931415	-0.2526006645	-0.1829255795	-0.2035143315	-0.5914881265	-0.4549597095	-0.734742129	-0.8542570535	-0.5029543245	-0.3102211605	-0.912945217	-0.100826329	-0.521424544	-0.6478185075	-0.7516938645	-0.547882576	-0.555197232	0.574818728	0.2766174325	0.038106122	-0.196586303	-0.469271947	0.1214369935	-0.6401135715	-0.58603603	-0.4547287335	0.196172757	-0.450866527	-0.04379003	-0.499395868	-0.3616474845	0.248603953
PF3D7_0209700	0.729307536	0.8240439995	0.9484946505	1.616763771	0.8323802625	0.7677576985	1.474733896	1.0749481125	1.6528358095	1.2531754695	0.991109335	0.5221968595	0.8106073965	0.5937334245	0.6836114045	0.862240796	0.728616487	0.888272252	0.85630779	0.66533685	0.9682490945	0.7351543615	0.190288327	0.862774581	-0.166694493	0.6172046165	-0.064160536	-0.101056965	0.9894380375	0.2657568255	0.727757121	0.2467713245	-0.285088765	0.689200565	0.6631795245	0.846263577	0.3110668735	0.30491389	0.628850513	0.7534125715	0.0901664915	1.0209303825	0.6195966965	0.858660568	0.335785764	0.7256959955	0.763842616	1.397608953	1.7642111065
PF3D7_0209800	0.5333589055	0.273091313	0.0566939405	0.3291386305	0.0335724775	0.045640337	-0.0023584375	-0.2161364315	-0.2916674725	0.033525967	0.3721331505	-0.652261144	-0.140016761	0.143765409	-1.06192212	0.2948465275	0.079564882	0.31298921	-0.1589074335	-0.363853915	-0.119001907	0.093506242	0.2766399375	0.144930057	0.2440081585	-0.955108029	0.1322392985	0.3975720015	0.0277135735	0.4183764885	0.477824288	-0.493541285	0.278084576	-0.0556807085	0.1255727445	-0.273822951	0.563638543	0.253662444	-0.2274352075	0.157163051	0.3243890875	-0.2322384375	0.346376767	-0.361250203	-0.71277801	0.3995347225	-0.0342730715	-0.2901437735	0.0484123415
PF3D7_0210000	-0.046361703	0.86198242	0.743265917	-0.045563949	0.692064736	0.449883987	0.362840881	0.134938929	0.632624635	0.272494225	0.15209123	0.360160193	0.367158906	0.858704703	-1.210813451	-0.427674159	0.448334602	0.119512894	-0.450592394	-0.420680374	0.107774883	-0.755210692	0.46648683	0.610988351	0.550526761	-0.146795092	0.505204955	0.476950662	-0.058345839	0.771255911	-0.140847408	0.548361846	0.369169104	-0.844711978	-0.102292841	0.918944054	-0.777637516	0.691310337	0.354816534	-0.565321311	0.623454027	-0.660730287	0.670518966	-0.986107982	0.86529467	0.033770605	0.327068745	-0.295349501	-0.485863388
PF3D7_0210100	NA	0.765715194	0.450959559	0.340799555	0.539999467	0.862162039	-0.034565666	0.427011714	0.029582415	0.211187164	0.114297272	0.094668448	0.00890389	0.55731265	-0.238526604	-0.043501748	0.312466996	-0.18689132	-0.414022011	-0.337916063	-0.035707419	-0.215691312	0.526449969	0.114822457	0.266401855	-0.030661418	0.16475116	0.538016926	-0.424968848	0.166686262	-0.005241717	0.227827791	0.326971824	-0.04580322	-0.188948642	0.361429348	-0.287931792	0.3055393	0.205617395	-0.223959066	0.331298364	-0.318587107	0.554705859	-0.605458219	0.160315616	-0.048714351	-0.567671879	-0.40986584	-0.429186061
PF3D7_0210200	-0.29336358775	-0.46627631475	-0.659057271	-0.7688250045	-0.3401203595	-0.2924963005	-0.615778076666667	-0.688757816	-0.4369587515	-0.3430231565	-0.802605732	-0.89583725875	-0.70671357675	-0.31377131025	-0.88562559275	-0.6161989395	-1.11451002325	-0.56732743725	-0.769762379	-0.8439958485	-0.663352144	-0.24771776675	-0.41633402975	-0.69019276025	-0.147481463	-0.83019788375	-0.02472004975	-0.1404535	-0.954720017	-0.353164707	-0.70762938275	-0.22555951175	-0.255577959	-0.5823502265	-1.047158899	-0.959812008	-0.5116073915	-0.530380414	-0.744217632	-0.567819017	-0.150110904	-0.63769807725	-0.86985362025	-0.7745959165	-0.6051542765	-0.73420269725	-0.83534839675	-0.569782721	-0.5925011115
PF3D7_0210300	0.0332405265	-0.113670319	-0.11895339	-0.355691348	-0.190971788	-0.3347435285	-0.688626194	0.4691739465	-2.528929293	0.3380069955	-0.39007457	0.4195696305	-0.148184874	-1.860485202	-0.363153545	0.162097052	0.187560458	-0.539839634	0.410297533	0.0048713215	0.5333217285	0.1841537285	0.112917635	0.0035147565	-0.211160908	-0.4050173845	0.013392376	-0.770010354	0.450273115	-0.1437334185	0.4906282665	-0.2738676835	0.205848728	-0.057403768	-0.5067772755	-0.1179000315	-0.224169833	-0.204848254	-0.279038057	-0.0918947825	0.249403959	-0.444693898	-0.247597931	-0.533099937	0.0759951675	0.378234952	0.0684746615	-0.291308099	0.347006634
PF3D7_0210500	0.413391822	0.275537164	0.0392996235	0.245543178	-0.3735163415	0.4790855745	-1.062003629	-0.0842684885	0.620820116	0.2999932275	1.268273107	0.3985951725	0.123527244	1.689401783	-0.1675380115	-0.128045735	0.7635469915	1.54221786	0.416512777	0.143572899	0.025790121	-0.011983936	0.357958072	0.658935452	0.6139109855	0.162455015	1.2907387455	0.362730272	0.1055033035	1.096698777	0.2385616145	0.6145370825	0.708918002	-0.136837739	-0.2031056965	1.363238992	-0.2943165355	0.4140360015	0.2404536165	0.5355529515	0.3208676845	0.8847063785	1.5366607145	0.3017913145	0.9537726825	0.18709484	-0.061300059	0.035098405	0.096372083
PF3D7_0210600	-1.014488904	-1.0718033215	-1.3357328035	-1.930286203	-0.6294162235	-0.6092509995	-1.761073037	-1.9279062415	-1.2872850525	-1.050470616	-0.959121712	-2.0822529935	-1.9126049155	-0.863750002	-1.9328758445	-0.9920926875	-2.0429946	-0.7395605335	-2.052313448	-2.318353627	-2.014102996	-0.8048997575	-1.1150497875	-0.9997731225	-0.6524608985	-2.0090757875	-0.509086334	-1.0755832245	-3.126505534	-1.2871989175	-1.270648895	-1.6627144665	-1.2640218075	-2.0140907655	-2.1206744195	-1.6520746225	-1.928302927	-1.0732777605	-1.864940711	-1.354175855	-1.1092672915	-1.4340073245	-1.465502217	-2.0471619605	-1.703555008	-1.826738866	-2.0210089365	-1.3774455845	-1.8833290255
PF3D7_0210700	-0.682939533	-0.178502504	-0.501195768	-0.145718206	-0.12549425	-0.255051681	0.461001877	-0.012321863	-0.638854518	-0.932658411	-0.815215615	-1.206527004	-1.042787351	-0.661344207	-0.712709083	-1.287463033	-0.956880158	-1.104013062	-1.364201125	-1.107192597	-1.292675279	-0.763397976	-0.887079319	-0.655293628	-0.926729974	-1.079908212	-0.918118757	-0.67347632	-1.042192415	-0.626862833	-0.93870194	-0.580457828	-0.210557263	-0.972790981	-1.091527019	-1.553106416	-0.885848802	-1.052413209	-0.989868267	-1.308368901	-0.560240345	-0.875998357	-0.711982349	-0.847030736	-0.741146036	-1.230200545	-1.03890415	-1.24596074	-2.240316209
PF3D7_0210800	0.496018288	-0.225931939	0.266646646	0.69017676	-0.0384798045	0.1081739835	-0.047795774	-0.132429299	-0.004026902	0.2224815375	1.357810435	0.645093815	0.7292545635	0.0957455955	1.3320989325	1.304295327	0.96163415	0.60697684	1.2692714005	0.9289036795	0.812086937	0.777390955	0.24707737	0.519370361	0.4083659505	1.1314039015	0.080953911	0.4019613085	0.536060027	0.7239045845	1.097519689	0.4865282985	0.4212052615	1.2440543445	0.985433605	1.1816597935	1.3078039995	0.7165309365	0.821869707	1.623490502	0.3225356285	1.633997056	1.2978794425	1.1236262765	0.2029178675	1.1779589095	1.023092615	0.0377814785	0.6604117975
PF3D7_0210900	0.258639636	0.111286491	0.050184613	0.471523331	-0.313929812	-0.127908836	-0.197902618	-0.313888093	-0.11551473	0.026597976	0.480223249	0.258911869	0.872082133	0.495590217	1.04273243	0.086370579	0.36935645	0.387161839	0.674161955	0.175649169	0.52229055	0.002602288	0.214487858	0.241981367	0.120295471	0.534415157	-0.178423164	-0.066442225	1.33132671	0.393225365	0.985962579	0.329210414	0.079861128	0.586905557	0.756182956	0.391243204	0.590738563	-0.037965273	0.531571006	0.835362968	-0.172557207	1.107091456	0.187125708	0.913537288	0.531644403	0.361510627	0.816959622	0.296443981	0.600536579
PF3D7_0211100	-0.310855794	-0.270627959	-0.645056921	-0.633665199	-0.775584171	-0.4871663245	-0.5887557495	-0.069112739	-1.5155822635	-1.0589270665	-0.2995712825	-0.655644607	-0.0797002435	NA	-0.1506427705	-0.8239041155	0.0596816245	-0.7894050875	-0.1876627895	-0.236961753	-0.1938307175	-0.287695685	-0.239308502	-0.102535011	-0.2544474325	-0.07622977	0.169899496	-0.009299659	-0.2885130885	0.500961638	0.091345361	0.4308556285	-0.3458672515	0.318723627	-0.104855479	0.146433575	-0.0173981365	0.0299936	0.271273053	-0.045963662	0.128198021	-0.273159792	0.096950726	0.101505238	0.187278915	0.210910881	0.0155934995	0.030340475	-0.123195477
PF3D7_0211200	-0.245536573	-0.359138553	-0.422769277	-1.399261626	-0.611218489	-0.582063548	-0.851408608	-0.905596214	-0.735759154	-0.860500455	-1.08753597	-1.660596802	-1.372903712	-1.060644111	-1.395839155	-1.159527558	-1.410112069	-0.116347223	-1.612728348	-1.452353036	-1.098576766	-0.861827506	-0.139327606	-0.814482678	-0.825768419	-1.487364089	-0.876555317	-0.39447866	-1.175566371	-0.639150973	-0.873032325	-0.409895952	0.080827819	-1.063084017	-1.556802442	-1.019405139	-1.313635132	-0.842000288	-0.887329138	-0.66316441	-0.899378239	-1.171358206	-0.639438664	-1.517786849	-0.192449411	-1.376978322	-1.311981895	-1.192208185	-1.383554775
PF3D7_0211300	-1.319231753	-1.522578622	-1.790537823	-2.34885748	-1.241107834	-1.163767003	-1.910780003	-2.42050194	-1.344530279	-2.113904043	-2.035982135	-1.671510213	-1.881198553	-1.835680551	-2.21391258	-1.626821225	-2.322864618	-2.068193556	-2.081028302	-1.472075805	-2.159927055	-0.652745005	-1.54842632	-1.539137239	-1.348259705	-1.972779498	-1.472426738	-1.415598421	-1.748920454	-1.990587357	-2.33636603	-2.258292251	-1.748917485	-1.554372176	-2.146184074	-2.190784004	-1.420022883	-2.266796044	-1.399604872	-1.179251549	-0.918160073	-1.934672049	-1.845548993	-1.644789954	-1.88722845	-1.285720209	-1.441927038	-1.896099604	-1.92535269
PF3D7_0211400	-1.2193833735	0.0208729265	-0.18860086	-0.294061862	0.358382204	-0.675393926	2.434648253	-0.4814894025	1.006492375	0.667304765	-0.398856399	-0.422656148	-0.068073442	0.3688233	-0.616282726	-0.638007773	-0.627614237	0.437506344	-0.85482512	-0.403800849	-0.728905562	0.3543733615	-0.78943871	-0.180879504	-0.219734865	-0.324204352	0.488798201	-0.328575575	-0.0379362415	-0.4442461595	-0.411456688	-0.6798294435	0.1884404435	-0.2096250125	-0.6417261885	-0.612023617	0.011298041	-0.592502066	-0.7424107245	0.417758721	-0.154669474	NA	-0.628254185	-0.2604969815	0.140340239	-0.314537639	-0.172174666	0.1757259575	0.175101231
PF3D7_0211500	-0.2829861775	0.446015854	0.296350402	-0.2117420495	0.7509708045	0.413539512	-0.0879518275	0.099729227	-0.5009901635	-0.0534385210000001	0.042962504	-0.040389765	-0.1885601705	-0.9445865865	-0.228890491	-0.6582025215	0.3102541785	0.536485125	0.1623396295	0.438020473	-0.4425491955	0.712317257	0.1460372375	0.85625847	0.0640176465	-0.002491822	0.440656928	0.15323182	-0.145354406	-0.247173654	0.408319581	0.202126771	0.098067622	0.064943812	0.002115103	0.1781723045	0.177607305	0.691894133	0.105421664	0.2306092725	0.293807804	-0.4162323485	-0.6125630435	0.033841088	-0.214460876	0.121282941	0.4018731345	0.171259986	-0.73551062
PF3D7_0211600	-1.057582194	-0.213773275	0.111582083	0.445051406	0.540835821	0.158276507	-0.416616623	-0.284803551	-0.049664102	-0.346455188	-0.336077186	-0.198656348	0.175441641	0.001647168	-0.016586204	0.159883395	-0.522672308	-0.482173062	0.147891753	0.136436112	-0.538057133	0.36837184	-0.157398925	0.03228679	0.42937899	-0.011691103	0.359639011	0.413186312	-0.430091094	-0.21966591	0.090101857	-0.352379626	-0.279333959	0.087729168	-0.239220226	-0.411014577	-0.04059344	-0.065254718	-0.061589281	0.163229703	0.378400785	-0.010063762	-0.056568509	-0.113045571	0.095032075	0.013850765	0.060665366	0.466666597	-0.106173396
PF3D7_0211700	0.128625503	0.509318873	-0.241091171	-0.525041833	0.118349412	0.2709291025	-0.764066119	-0.233728617	0.077658048	0.0420581405	-0.415550448	-1.046571965	-0.428023441	-0.005215522	-0.4085208055	0.115508278	-0.6226680245	0.0706870785	-0.089881569	-0.2392223825	-0.44709479	0.1731134945	-0.281719726	-0.4195975255	0.4326387845	-0.318587844	0.692949645	0.244207443	-0.1376144315	-0.1848018875	-0.3069459195	0.080048014	0.3573411355	-0.656543223	-0.5182587375	-0.597595428	-0.1212046655	-0.292707699	-0.467785751	-0.303229271	0.263452638	-0.107639457	-0.6867989405	-0.527632872	-0.336254189	-0.4175185655	-0.2086834975	-0.1460826165	-1.0458244745
PF3D7_0211800	0.0647950455	0.1222013685	-0.1763779165	0.4578561815	0.2963856955	-0.00342334550000001	0.4667127485	-0.2846794465	0.517577078	0.472763091	0.8196931025	-0.3068079005	-0.0881449754999999	-0.1788912905	-0.8319212115	-0.706706587	-0.21034683	-0.1550176715	-0.788960984	-0.383771486	-0.3735091255	-0.119190243	-0.4127420945	0.4375958625	-0.402923264	-0.1102106675	0.5299455945	-0.751213032	-0.5131191845	-0.83576876	-0.233260119	-0.6046284595	-0.573181396	-0.347902346	-0.295782384	-0.140016149	-0.3958693655	0.093958548	-0.3212097845	-0.7682138495	-0.80194548	-1.1623319325	0.0742150275	-0.9811210345	-0.0307759995	-0.4923094465	-0.385086059	0.00715192399999999	-0.2370265515
PF3D7_0211900	-1.2467913935	-1.1540310095	-1.5631277405	-1.420158811	-1.139384067	-0.838009221	-1.3827397745	-1.5447775365	-1.2357104595	-1.243559879	-0.348823951	-0.6870231005	-0.7644760845	-1.0364929875	-1.2947127325	-0.6338974845	-1.2794244585	-0.7159018	-0.751504239	0.042579536	-0.9470884375	-0.6941402945	-0.600990196	-0.197760672	-0.7146629185	-0.946287283	-0.510097131	-0.9533572965	-0.988130379	-1.2604450445	-1.1339939015	-0.970634614	-0.7209154325	-0.8292781735	-0.9608481155	-1.058718748	-0.9482005465	-0.9686447725	-1.1066584365	-1.0070427395	-0.667307404	-0.982265271	-0.4978658505	-1.1878096045	-0.826621645	-0.088801648	-0.543229852	-0.8530906365	-1.639043878
PF3D7_0212100	-0.146090350333333	-0.195073588	-0.260662705666667	0.0446518383333333	-0.240788958666667	-0.128479094333333	0.145903634	0.163578777666667	0.087852789	0.286338397333333	-0.189216575	-0.0158667463333333	0.110072314333333	0.161933709666667	0.010899093	0.341754503666667	0.241139704	0.331149335	0.292693473333333	0.248065609666667	-0.134702600666667	0.169449961	0.241605649333333	0.04371795	0.171879483333333	0.199521085333333	0.191955703333333	-0.0183708826666667	0.349420442666667	0.037337926	0.352708205	-0.140412258333333	-0.259669201666667	0.33727307	0.0863751576666666	-0.428818041333333	0.132353721	0.154327704	-0.080260812	-0.549029509333333	-0.122896719	0.281431424	-0.103615348	0.594416617	0.021411914	0.406947709333333	0.378542736333333	0.253481983666667	0.267744611
PF3D7_0212200	0.663826006	0.585828621	0.303283932	-0.140618911	0.128567534	0.951578022	1.030709577	0.062234094	0.389825408	-0.214277643	0.540996802	0.46972018	0.073128114	0.675062915	1.509433557	0.74227695	0.245960511	0.401620184	0.452255573	0.510178469	0.866626205	-0.035953163	1.212428245	0.530463695	1.009351319	0.119656649	0.006934044	1.33745026	0.176988289	2.288960824	0.246538433	1.950165288	1.386073385	0.784244139	-0.060708859	0.419007484	0.439196087	0.521234099	1.349400595	0.189187959	0.468928127	1.001876473	0.894451406	0.523226463	1.183515742	0.004694329	0.365799794	-0.00087624	-0.251563765
PF3D7_0212300	0.317692335	0.3481639775	0.94847714	0.2195061425	0.3154884795	0.3280136185	0.272369719	0.485301695	0.5542072155	0.0689092065	0.190394471	-0.3543501945	0.4384361735	-0.277200897	0.1439416535	-0.2634425645	0.1515794395	-0.00208501150000001	0.3931403185	0.06550037	0.0766633645	0.076470581	-0.2840930265	-0.493959852	-0.317876338	-0.3895549125	-0.619804257	0.1332017455	0.5248490865	0.2502037115	0.9149310985	-0.393575009	0.2747777045	-0.5592835745	0.16659756	-0.1892670045	-0.817272741	-0.4655058765	0.0265784605	0.5656004205	0.2252301435	0.1823639505	-0.2038743175	0.1263684365	-0.2569684165	0.7300085245	0.4776122065	0.565842058	0.9983069975
PF3D7_0212400	0.330267306	0.037154667	0.1441279045	0.355372431833333	-0.262274928833333	-0.200644202428571	0.0947022875	-0.0493213393333333	-0.0998610861666667	0.0791097595	0.0633552081666667	0.0481692267142857	0.128713659	-0.124483753833333	0.429319092714286	-0.0381375504285714	0.201301525714286	-0.166242314666667	0.357721295428571	0.413934868285714	0.106120387285714	-0.0861569124285714	0.0372899105714286	-0.179951219	-0.0535887201666667	-0.0246953374285714	-0.161672243166667	0.00156421628571428	0.365980666285714	0.229266819	-0.00838187685714286	-0.171419507428571	0.0125409947142857	0.355425163428571	-0.0785166524285714	-0.0710243571428572	0.111425208714286	-0.0616531785	0.0160321571428571	0.144026454142857	0.0533171797142857	0.365979011833333	-0.172389487571429	0.234946810714286	-0.152385962285714	-0.104411239142857	0.198708650571429	0.0448414371428571	-0.0488746184285714
PF3D7_0212500	0.316323868166667	-0.069606506	-0.0469047908	3.74129999999973e-05	-0.171331653333333	-0.116351149333333	-0.0485463998333333	-0.026199889	-0.2424421782	-0.0857496168	0.281221363666667	-0.0118314326666667	0.143542176833333	0.106961342166667	0.396433986833333	0.329283276166667	0.067080875	0.365120105333333	0.216699066666667	0.2430615585	0.189359315333333	0.00163665266666665	0.135048893333333	0.0556526813333333	0.143736773333333	0.252323127	-0.0110280056666667	0.2706971715	-0.106857355166667	0.205456671166667	0.431204395166667	0.195469449166667	0.1549478975	0.326134703166667	0.0834718771666667	0.022746895	0.252397018166667	0.212074550166667	0.136461293833333	0.432759195666667	0.237237359666667	0.375475027333333	0.162218816333333	0.355104937333333	0.176125129166667	0.458265675833333	0.00145316033333333	-0.0534574828333333	0.180633164833333
PF3D7_0212600	-1.621882879	-1.668104187	-1.788047768	-2.327569298	-1.439774585	-1.100875794	-2.095220082	-2.017107743	-1.536777392	-1.205924728	-0.846598998	-2.287539658	0.010840357	-1.293492249	-1.960940821	-1.527325889	-2.264150233	-0.945551581	-2.137662214	-2.051712002	-2.275024733	-0.732174986	-1.708956392	-1.205570792	-0.897753274	-2.091737846	-1.083212822	-1.011278563	-2.44608723	-1.470642827	-1.541392898	-1.939471538	-1.580083215	-1.71686298	-1.999354018	-2.158302434	-1.468748766	-1.367342849	-2.064049406	-1.677815857	-1.17225299	-1.616390606	-1.881909088	-2.040916523	-2.026347561	-1.899202851	-1.989322671	-1.725657771	-0.472840291
PF3D7_0212700	0.456896376	0.149177759	0.7061861335	0.3276234865	0.088919888	-0.402130899	1.307940702	0.351906704	0.7655994165	0.551204146	-0.328348753	0.5286514195	0.504203521	0.0488383015	-0.4813842355	-0.494415132	0.911780481	-0.37380045	-0.2606661745	0.0984312665	-0.2045378355	0.0531557335	0.4930350685	-0.067279092	-0.534457424	-0.3907726245	0.110545285	0.526660551	0.45352453	0.636864593	0.037113081	0.6394188055	0.1262787315	-0.092292883	-0.5422055415	0.6534924765	-0.1552626925	0.0786352765	0.3164046165	-1.0344356145	0.4875693985	0.3712584	0.8890638945	-0.2576610385	0.7840349765	-0.040676012	0.261908649	0.018723805	-0.476377318
PF3D7_0212800	-0.0420611005	0.145535618	-0.109579868	0.12274486	0.852299179	0.050803522	-0.092736216	0.0760274115	0.3869727955	0.5228634745	0.116560624	-0.274506276	-0.093891626	0.1376567505	-0.095124439	0.003547693	-0.306723441	-0.211037542	0.114726227	0.00908959649999999	-0.1936818895	0.2249325735	-0.382715596	-0.081929766	-0.00349914200000001	0.025800448	0.0878302185	-0.0868353465	0.2017111735	-0.040635544	-0.0534986005	-0.4662798915	-0.2869068	0.271149614	-0.0391988025	-0.1139257355	-0.045865387	-0.039994894	0.0505279325	0.070374602	-0.1052181115	0.3990421175	-0.198401583	0.0879348655	-0.2250130635	0.406349938	-0.054716274	0.220053455	0.0649541535
PF3D7_0212900	-0.323622989	-0.5064333	-0.788532103	-0.465142317	-1.338785065	-0.464116913	-0.468470734	-0.5398350835	-1.069151847	-1.196352338	-0.167373226	-0.2229422775	-0.3885136905	-0.2921712665	-0.1062284635	-0.125390931	-0.769111183	-0.540024176	-0.446131289	-0.0184706475	-0.422796761	-0.054198171	-0.481029908	-0.3303037555	-0.519863879	-0.3153572155	-0.26827016	-0.4090693315	0.1078422635	-0.547536627	-0.476450277	-0.36158983	-0.3734646295	0.0396121755	-0.392927259	-0.419252045	-0.2426400355	-0.508363055	-0.4827071715	-0.2342694405	-0.385979025	-0.289379557	-0.817292156	-0.191824277	-0.432760508	-0.3303797935	-0.0364846555	-0.018636277	-0.2907640165
PF3D7_0213000	-0.274957639	-0.075320451	-0.723687223	-0.877270445	0.022260448	0.267534471	-0.846323561	-0.944080189	-0.543188353	-0.309975997	-0.400644605	-1.366674217	NA	-0.477801196	-1.052112545	-0.129065672	-0.942812879	-0.626510502	-0.638589094	-1.174202041	-1.540099737	-0.069683927	-0.55769371	-0.518497426	NA	-1.162268081	-0.024502012	-0.061748752	-1.392319252	NA	-0.830344524	-1.163066872	-0.698714115	NA	-1.286485397	-1.093424094	-0.86560361	-0.498697398	-1.09026635	-0.710080128	-0.217984857	-0.579609628	-0.434291287	-1.20985276	-1.291946853	-0.773767005	-0.716318434	-0.715376147	-1.182520121
PF3D7_0213100	0.010533417	0.136847596	0.299806234	-0.923818859	-0.115683784	0.462512055	-0.445122299	0.142784857	0.007810138	-0.304683534	-0.407336459	-0.336665069	-0.076916487	0.2356571	-0.344285484	-0.432870836	-0.378625386	-0.707105912	-0.490358697	-0.73116131	-0.135584223	-0.534356364	-0.192436048	-0.114673998	-0.112963021	-0.362978965	-0.238345378	-0.047253554	-0.111818951	0.300667236	-0.461572072	0.195546863	0.101479086	-1.006115816	-0.395123813	-0.287813539	-0.324894593	-0.265067666	-0.435313645	-0.394195139	-0.051335449	-0.988497549	-0.075462976	-0.577752245	0.342345867	-0.585662946	-0.137289114	-0.135299132	-0.335779814
PF3D7_0213200	-1.010828335	-0.802568848	-1.488632635	-1.725076812	-0.998562013	-1.088369032	-0.700275011	-0.22657668	-0.827435781	-1.28468866	-0.840642787	0.224617629	0.068522615	-0.677103969	-0.724843943	-0.694874551	-1.146619236	-0.871065584	-0.48275835	-0.333238367	0.395094253	-0.671743506	-0.519770207	-0.59481748	-0.889652174	-0.526261787	-0.715167028	-0.671128545	-0.647099535	-0.540718084	-1.557115977	-0.926816745	-0.319821235	-0.938487616	0.110611707	-0.662761239	-0.504397028	-0.484045785	-0.457756091	-0.922432695	-0.601235469	-0.463573802	-0.417995895	-0.051039158	-0.358520166	-0.883502938	-0.06296714	-0.685550482	-0.301148173
PF3D7_0213400	0.027917275	0.287242846	-0.048362836	-0.028584475	0.388195316	0.226352798	NA	0.105973367	0.993588249	-0.310850752	-0.565218928	0.0480189	-0.086351415	0.903195768	-0.628755873	-0.455892661	-0.516153899	-0.624769577	0.193643584	0.462121193	-0.118723217	0.66358613	0.381134301	0.288237111	0.053365818	-0.12615711	0.302252256	0.172388688	-0.299366223	0.18899587	0.171917624	-0.050042547	0.313218552	0.017582137	0.210347295	-0.060792354	-0.33719851	-0.206541444	-0.078159204	-0.097017505	0.340601348	0.502001582	-0.533279703	0.155092721	-0.05066751	-0.183959731	0.179455013	0.854461244	0.677556969
PF3D7_0213500	0.292869392	-0.4274133015	0.3300298455	0.899495699	-0.1690284805	0.332225999	0.387943181	0.3227105475	-0.43863368	0.008806215	0.8045806305	0.92087299	0.881478485	-0.0825147905	1.066336668	0.591848385	0.5044702405	-0.4733742615	0.903018585	1.170423177	0.94444218	0.270760144	0.3548904835	-0.0081860335	0.190518664	0.8281850215	-0.342267715	0.6819925005	1.5832153665	0.2671986215	0.2766687295	0.733096295	0.374497016	1.1975943005	0.9215357645	0.0491693105	0.8617159655	-0.083735025	0.557684133	-0.00264953400000001	-0.137017826	0.2094572125	0.5809273285	0.598351667	0.122303184	0.3757374605	0.4530069275	0.6029972065	-0.168781436
PF3D7_0213600	0.149646113333333	0.6881825985	-0.0489201916666667	0.12604462	0.044888581	-0.12464729	0.7873269765	0.3176854265	-0.503349038333333	0.523168438666667	-0.273337077	0.580667727	0.242326647666667	-0.258633965	0.22144431725	0.41898154025	0.835457811666667	-0.3793070635	0.2490078135	-0.26855387225	0.23531112025	-0.039097454	-0.317482033	-0.0777393556666667	0.04157985525	0.117133058	0.2942258195	-0.360287619666667	0.10541478025	0.77669214275	-0.186079317	0.1152559745	-0.330836015	-0.00919444125	0.420047802666667	0.142571426	0.05960867075	0.32270113275	-0.00404105699999999	0.2448792515	-0.0491549773333333	0.757564074	-0.471887311	0.0947543355	0.032105178	-0.29059452	0.22773321475	0.8907875235	-0.216810743666667
PF3D7_0213700	0.606079046	0.878790522	1.922506081	0.545255285	0.34040329	0.825701118	0.763421181	0.203522714	0.436157395	-0.108163652	0.881390765	0.650332734	0.101753736	0.391256744	-0.259424808	0.754417035	0.416779807	0.002293213	-0.279297866	0.840055871	0.827724849	0.101113078	1.032525132	0.978959621	0.976774028	1.017609731	-0.13732924	0.79767121	0.076894991	1.088811813	0.029990452	1.363836374	0.29545317	0.638005468	-0.038047941	0.523808686	0.043439633	0.625146453	1.367394231	-0.15215549	0.68814761	0.300783046	0.809653782	-0.601300391	1.772359057	-0.355735387	-0.295611842	-0.033198507	-0.553034619
PF3D7_0213800	0.4237384375	0.581350621	0.08026514	-0.183750012	0.402503921	0.3414513685	-0.762456531	0.587207656	0.857994494	-0.02108671	-0.053868707	1.153513425	0.4165138085	-0.8365790205	0.248608974	-0.95812867	0.3293447155	-0.759219891	0.349963543	0.408998977	0.709491413	0.269425661	0.081223573	0.134917536	0.54725236	0.4568423725	0.316809822	0.0520006705	0.2638790185	0.783506871	0.002265722	0.5349401145	0.48927818	0.1091302385	0.4392670055	0.869526463	0.2720313135	0.4271696185	0.5486584055	-0.019947128	0.2453596255	0.985229642	-0.187422525	0.097731104	0.362683121	0.2527814035	0.0205179025	0.104734679	0.097206556
PF3D7_0213900	0.6158807275	0.430311379	0.2535628085	0.3819704045	0.499787328	0.7131873805	0.079063422	0.1620543855	-0.062122874	0.104523102	0.360693147	0.322232258	0.937263579	0.4776627795	1.44852287	0.86700852	0.6431698665	0.3068952045	1.209311777	0.3890269245	0.4664472725	0.151609895	0.405922485	0.064275956	0.550750807	0.7776308355	0.266985969	0.7802200845	0.6301832805	0.6592334655	0.585748763	0.9894909145	0.791644208	0.4822017095	0.7396203715	0.619000256	0.314166218	0.460140943	0.249472659	1.273287029	0.0479742045	1.1874351405	0.3955177945	1.0101438895	0.3354901895	0.418010543	0.838576029	0.3912069495	0.7007890075
PF3D7_0214000	1.065045682	0.871323025	0.781512113	0.4465141425	0.976556134	0.6496411215	0.343911882	0.567920411	0.822250468	0.5415391185	0.316146539	0.187073382	0.5932313425	0.6193195405	0.5879471735	0.3267115	0.293449034	0.6477144515	0.7120521805	0.247940101	0.4043002215	0.5122556755	0.632887378	0.515891031	0.3951298735	0.35973704	0.1341864395	0.757585924	0.911667253	0.6319201275	0.7339082075	0.702055286	0.864574419	0.5149121225	0.6629023795	0.2023136875	0.482409848	0.110280696	0.3821071795	0.5283054375	0.350375626	0.0051706675	0.254927307	0.48434439	0.4451961655	0.6664890475	0.661458192	0.8587334155	0.604488595
PF3D7_0214100	0.0472591176666667	-0.286985770333333	-0.240839392666667	0.548813822333333	-0.231476238	-0.292710361	0.125972068666667	-0.244819343	0.041932209	0.627929949666667	0.944039587333333	0.137070561666667	0.247891061333333	-0.158215653	0.448611824333333	0.785423664666667	0.541104845	0.417771252	0.459665204333333	0.224353216333333	0.149684647666667	0.509683646333333	0.151026578	0.384879378333333	0.0165158953333333	0.250522459333333	0.278030482333333	-0.231992513666667	0.354773738666667	-0.344693893	0.868381894333333	-0.328291164666667	0.197125266333333	0.724332684333333	0.596331236333333	0.379722318666667	0.698522696333333	0.551154658666667	-0.0342889076666666	1.15460273333333	-0.268904483666667	0.763753574666667	0.409915004666667	0.530986413666667	-0.297224018666667	0.704923536	0.667322464333333	0.397077919666667	0.542854827
PF3D7_0214200	0.35004662	-0.333759245	-0.355918532	-0.313827754	-0.120505023	0.342998543	NA	-0.423287146	-0.220808079	-0.16363529	-0.437491323	-0.6992731	-1.226060967	-0.588695559	-0.712081178	-0.21426016	-0.522822241	-0.474499615	-0.784133901	-0.840072809	-0.904907664	-0.501697712	-0.757631802	-0.677957763	-0.109689303	-0.654647919	0.168762773	-0.596031456	-0.695789582	-0.515186074	-0.731464183	-0.633972432	-0.079699008	-0.482937501	-0.810071156	-0.330712089	-0.20599438	-0.152487516	NA	-0.423148142	-0.930222558	-0.743352631	-0.617673959	0.107959788	-1.066129665	-0.264902714	-0.231605868	-1.181566473	-1.14667702
PF3D7_0214300	-0.0305255566666667	0.369895014	-0.02122363	-0.00365256233333332	0.182008115666667	0.317839719	-0.131578352	0.109000562666667	0.3969949415	-0.0884082226666667	0.358315584333333	0.606623931666667	0.591965196	-0.342453292333333	1.48270114266667	0.426224405333333	0.986151028333333	-0.112627365	1.40289402733333	1.14788295566667	1.302560638	0.312624088333333	0.152963411333333	0.4523822425	0.136807544333333	1.06668337766667	0.309553780666667	0.383526555	0.871848240666667	0.308959277333333	0.895846646666667	0.189673853666667	0.403309445666667	0.483495064666667	1.30435568733333	0.600709438666667	0.240339504	0.341847649333333	0.378012245333333	1.03715190333333	-0.081168733	0.705741378	-0.091397203	1.72478632433333	0.164925267	1.555249751	1.36333832566667	0.752868221666667	0.569460467666667
PF3D7_0214400	0.3941316245	0.312780819	0.309383128	0.628345878	0.137247763	0.30557231	0.445321654	0.414320336	0.1053747125	0.3717974205	1.25326486	0.8758073655	1.1011026255	1.1410440615	1.235259768	1.813139677	1.1729900625	1.1484221575	1.483277991	0.9536784075	1.3374352385	0.813536663	1.044821604	0.3694122765	0.799782026	1.1582769695	0.555530533	1.0523665925	0.9366107755	1.0706981985	1.192448971	1.1876790165	0.954895009	1.197152369	1.06359027	1.3246773475	1.0604552905	1.064918264	0.7697776205	1.4622005975	0.600988122	2.106469303	1.390573434	1.273761317	0.7608103745	1.2405731015	1.006747884	1.225988711	1.430102464
PF3D7_0214500	-1.169493122	-1.28552558	-0.913078945	-0.696276677	-0.663036729	-0.596885955	-0.332268227	-0.468576198	-0.613728224	-1.05883057	-0.053469903	0.825990239	0.693658049	-0.623294738	0.814894476	-0.055239537	-0.098901995	-1.057452366	0.743326574	0.769942569	0.989997728	-0.307849996	-1.115400297	-0.794591371	-0.692292346	0.15753357	-0.370234946	-0.81562421	0.938575697	-0.838200688	-0.281230165	-0.751860586	-0.637592903	-0.350230497	0.484328519	-0.427810187	-0.079995367	-1.056818336	0.036549404	-0.483862105	-0.672437281	0.431427772	-0.708754883	0.590862245	-0.407043629	0.120668043	0.933837805	1.135237375	0.422488573
PF3D7_0214600	-0.684477353	-0.504493328333333	-0.697721205666667	-0.851761520666667	-0.3024826175	-0.179807846	-0.971451595333333	-0.823769786	-0.451960324	-0.455858338333333	-0.400975724333333	-1.388040068	-0.927591184666667	-0.208385673666667	-1.09649317	-0.474199422333333	-1.228954433	-0.205713524333333	-1.06317547066667	-1.00337410866667	-1.173123679	-0.157773038333333	-0.502722663333333	-0.326691865333333	0.0242911293333333	-1.076345576	0.0159387713333333	-0.339852699	-1.91588314533333	-0.621708107	-0.624758574	-0.892755242333333	-0.872744685666667	-0.719582466666667	-1.22858651933333	-0.941302129333333	-1.11572285466667	-0.451962392666667	-0.817388585	-0.736350136333333	-0.314901944	-0.635547382666667	-0.845851069666667	-1.02087021133333	-0.993895835666667	-1.002429802	-0.953485270333333	-0.467210156333333	-0.855459512
PF3D7_0214700	-0.569184818	-0.945988251	-0.770431699	-1.051581918	-0.586120225	-0.389659038	-1.179003715	-0.37780509	-0.720497865	-0.36800156	-0.156884283	-0.531266778	-0.516865824	-0.63183711	0.873057743	-0.371109612	-0.594754881	-0.819659474	-0.392196333	-0.193286762	-0.609009292	-0.293794246	-0.231760652	-0.2398352	-0.459706537	-0.055549169	-0.618879539	-0.531668046	-0.741634742	-0.637688904	-0.598802693	0.225252192	-1.083946115	-0.387606613	-0.747185951	-1.228954854	-0.567623072	-0.439917886	-0.338990878	-1.863482826	-0.515639505	-0.142881381	-0.628419853	0.025102037	-0.257887024	-0.235361253	-0.218366469	-0.6586642	-0.415936102
PF3D7_0214800	0.840352126333333	0.420455016333333	0.745633271	0.528719097666667	-0.0212830496666667	0.0447570936666667	0.262733929	0.745509686333333	0.336058071666667	0.248884005	-0.522986411333333	-0.141332153666667	0.331390664	0.15761061	-0.0765399576666667	0.0429760456666667	0.327446722666667	0.378081526666667	0.077715691	0.094866338	0.028994836	0.283265234	0.876399056	0.214352258666667	0.244457582666667	-0.042311984	-0.620046516333333	0.370986012	0.570819824	0.119841086	0.783887243666667	0.0643560086666667	0.418308722666667	0.107829180666667	0.299417530333333	0.310121556	0.081800552	0.299913844333333	-0.0661174076666667	0.569988526666667	0.520186526333333	0.316536211333333	-0.556833939666667	0.414543712666667	0.113091797666667	0.905892366	0.496770594666667	0.053432082	0.77867451
PF3D7_0214900	-1.077052769	-0.9868662665	-0.9271566	-1.28703898	-0.517039547	-0.670918348	-1.625432126	-1.030736422	-0.9183924525	-0.5534524125	-0.392573491	-1.027905009	-1.0076688435	-0.959722843	-0.838752593	-0.947795765	-1.239224965	-0.9347948395	-1.067737534	-0.9613764565	-0.708056568	-0.4745015235	-0.6645059635	-0.6164173515	-0.581809059	-0.9418456385	-0.746389747	-1.166372507	-0.8262233225	-0.766609097	-0.9189608325	-0.7827847215	-1.014766284	-0.6273649795	-1.1406452375	-0.815753819	-0.5417022675	-0.6145307855	-0.795864182	-0.805561292	-0.611829513	-0.6176798295	-0.5680841715	-0.7000994275	-0.9113437275	-0.906830072	-1.0408931755	-0.9278150725	-0.803108111
PF3D7_0215000	-0.6595625115	-0.685291852	-0.2227781685	-0.4998591405	-0.145525864	-0.0823476625	-0.289632826	-0.6036600305	-0.328340688	-0.405894026	0.1298819175	-0.553296703	-0.8964150455	-0.5849001195	-0.566415325	-0.723344903	0.312129797	-0.300995483	-0.17228244	-0.7527331985	-0.6242660745	0.098901056	-0.3018252035	-0.1436199515	-0.3010920975	-0.480883436	0.359926802	-0.4001953705	-0.5920037925	-0.190766583	-0.1844897965	-0.403597196	-0.360818498	-0.533664782	-0.767312603	-0.523643254	-0.0487902855	-0.5135630705	-0.596927176	-0.376551706	0.04449686	0.2509620025	-0.139919172	-0.367497115	-0.47395751	0.026138579	-0.5661152405	-0.437558156	-0.36251193
PF3D7_0215100	-1.005844423	-0.771176759	-0.944515599	-1.001980757	-1.006069476	-0.885747893	-0.978435049	-0.603653118	-0.361752096	-1.204394898	-1.112722569	-1.419348483	-1.556791583	-1.075123054	-2.284117976	-1.330454844	-1.125715045	-0.963402997	-1.876449309	-1.494513624	-1.415846315	-1.576822197	-1.530137845	-1.312550043	-1.323378148	-1.780505759	-1.044736052	-1.56529352	-1.618488749	-1.210612632	-1.301441425	-1.411693997	-0.771440526	-1.99869423	-1.60577114	-1.065116337	-1.583060251	-1.316175792	-1.731696843	-1.910954032	-0.930336396	-2.280787807	-1.219777327	-2.062552248	-0.984786732	-1.292987278	-1.413667897	-0.823696294	-0.757137289
PF3D7_0215200	-0.993985523	-0.525638313	-0.804048624	-0.942971064	-0.618939583	-0.58880514	-0.683120722	-0.487662405	-0.535585349	-0.73927014	0.058070969	1.058962282	1.405544724	-0.406410434	1.11976101	0.482365141	0.621969943	-0.262446046	1.665312172	0.898534757	1.044395401	-0.271410476	-0.253501805	-0.601916541	-0.634741518	0.673186872	-0.462286604	-0.310719976	1.020674352	0.054020659	0.77944029	0.030965025	-0.067550093	-0.358529675	0.72830038	-0.37008758	0.028587289	-0.713511864	-0.236696231	0.111930184	-0.626924359	0.424402259	-0.386402292	0.69403035	-0.404213334	1.165947011	1.214475496	1.517182088	1.623317915
PF3D7_0215300	-0.6647919285	-0.063154745	-0.1974186495	-0.2465959405	-1.198306959	-0.3148980665	-0.820324063	0.7468941485	-0.97081606	-0.531459513	0.6690595145	0.549662197	1.722263653	NA	1.0758465795	0.222842795	1.478464487	0.6468401425	0.739233322	1.361417719	0.5397076815	1.145313572	0.2940975075	0.7646749015	0.2685263555	0.2346807675	-0.322272716	-0.646972495	1.996465257	-0.186126441	0.483556876	0.1781917865	-0.6381307165	0.9865369305	1.386863669	-0.489652639	0.9201844265	-0.2084713555	0.874773105	-0.16812188	-0.5297745335	0.1672025045	0.4041819665	0.697687228	-0.2764603125	1.563204011	1.090382017	1.240505287	1.400841862
PF3D7_0215400	0.6539038305	0.678250683	0.8524625315	0.788055163	0.5819648445	0.400685105	1.2846138835	0.902494483	0.907944044	0.867448481	1.384161077	0.1775712605	1.031219873	1.232686749	0.8528406365	0.8293348895	1.2424381245	1.926056284	1.080615633	1.0956194955	0.5263502265	1.22398484	1.4142770155	1.5957000615	1.1195995475	0.4343966275	0.6705727875	1.36630724	1.0262965295	1.4992917465	1.8486203035	0.260971119	0.0847057259999999	1.217343861	1.0749371065	-0.056668741	1.0189021525	1.5117949885	1.138481577	0.4329006445	1.1979149195	1.113122813	1.2422841875	0.563613692	-0.4737142865	1.5710699445	1.461309746	0.678618798	0.213715708
PF3D7_0215500	0.39095419	0.302901298	0.5502004765	0.2450117195	0.342846169	0.1794587625	0.448997767	0.2606009125	0.2893260045	0.155252417	0.4105962235	0.319419016	0.4519869745	0.386890576	0.939611973	0.563277748	0.4178172355	0.557976316	0.6561476435	0.5058090415	0.5716566665	0.1511412505	0.2141985355	0.537150434	-0.1144378065	0.614410878	-0.02626662	0.2095644775	0.5500538295	0.5965774095	0.383229617	0.681480383	0.122535175	0.530593236	0.5875477745	0.507513604	0.27936297	0.381278305	0.2284240035	0.499512835	0.1991261275	0.423274106	0.649227808	0.848703474	0.37836293	0.3821434975	0.433507866	0.4137152985	0.245204601
PF3D7_0215600	-0.516862508	-0.567880483	-0.162206355	0.122523939	-0.700460867	-0.436840358	-0.276752458	0.105333375	-0.452190706	-1.068723317	1.157178533	0.939946156	1.337921158	-0.534307381	1.610110268	0.837405237	0.35169084	0.446762434	1.06222314	0.836573236	1.200653981	-0.058381187	0.39113129	0.923607273	-0.151905227	0.890268548	0.326487232	0.360764738	0.145922181	0.897791351	0.568650968	0.899750945	0.367205787	1.433068201	0.883610692	0.813158836	1.264734454	0.839042127	0.840473977	0.734834617	-0.208982796	0.924824858	1.484237636	0.749984751	1.047347577	0.144052424	0.797416665	0.093662441	-0.3888344
PF3D7_0215700	0.784873589333333	0.290841062	0.591248214	0.737119165333333	0.208045841333333	0.310705924	0.383138078666667	0.243930522666667	0.260083204	0.413163182	0.328653983	0.0422038493333333	0.525393729666667	0.250644882	0.210836675333333	0.428241037333333	0.640578983	0.512130779333333	0.297409411	0.0261940283333333	0.045237279	0.627550709333333	0.138192543666667	0.215298858666667	0.136590390666667	0.266700219666667	0.226658823333333	0.104247214333333	0.753861799666667	0.524673896666667	0.838427959666667	0.312400754333333	0.563110858666667	0.501521942333333	0.692619596333333	0.405513661	0.853564373666667	0.419400434	-0.07372843	0.996027612666667	0.410954142666667	0.077285245	0.267039707333333	0.670110646333333	0.225035623	0.776947532666667	0.791638394666667	0.0711649843333333	-0.387967502333333
PF3D7_0215800	0.0950119715	-0.327114407	-0.7006561585	-0.490684647	-0.5925364	-0.344019377	NA	-0.5135633965	0.491743011	NA	NA	-0.3597528945	-0.472152762	0.668368607	-0.820067382	-0.0534487595	-0.7006537235	-0.3829772115	-0.973038841	-0.540927226	-0.588498384	-0.4556177105	0.3110461155	-0.03382101	-0.2896478675	-0.662465734	-0.199734839	-0.124971606	-0.38312413	-0.320126072	-0.803086626	0.2036858795	-0.005859217	-0.204142252	-0.6121564495	-0.2032804795	-0.494021169	-0.552495108	-0.246598776	0.130949185	-0.035711465	0.374266382	-0.3210032	-0.145749315	-0.0604124275	-0.523012894	-0.3865089045	-0.826622367	NA
PF3D7_0215900	-1.071154663	0.175715146	-0.744214965	-0.98441513	-1.223565084	-0.865234478	NA	-0.723912843	NA	-0.852387793	-0.721197973	-0.497000416	-0.890963064	-1.04541092	-0.784811262	-2.265370706	-1.105978904	-1.371622495	-1.143686592	-0.935939443	-0.28425849	-0.535443883	-1.054902878	-0.885575461	-0.443823117	-0.917244675	-0.853825189	-0.923285854	-0.598632305	-0.220492795	-1.007904666	-0.652556222	-0.805856417	-0.892245859	-0.843292356	-1.086173186	-0.311227799	-0.716033787	-1.472545644	-0.433310592	-0.580263328	-0.356900725	-0.493648888	-0.958555501	-1.104405225	-1.09984884	-0.734060401	-0.745206476	-1.704502
PF3D7_0216000	-0.173046519	0.145859918333333	0.266542485	-0.156520750666667	-0.38139298	-0.325927841666667	-0.658815979	0.103400799	0.554948826	NA	-0.3402064505	-0.634232471	-0.0675416813333333	-1.013748837	-0.359240967	-2.605279075	-0.301272845666667	-0.952746641	0.097969584	0.25385381	-0.050967375	-0.0963526956666667	0.767290603333333	-0.171951485	-0.44650748	-0.0748231753333333	0.231082344	-1.1115455195	-0.374838939666667	0.1053220425	-0.0721425103333333	-0.112447435	-0.380238713	0.0950179036666667	-0.2265167975	-0.120126108333333	0.090070383	0.144849064	-0.3233789435	-1.128404669	0.12768205	1.72320632133333	-0.597462730666667	-0.103650216333333	-0.337193091	-0.3187318125	-0.085505105	-0.153183828	-1.15976118
PF3D7_0216100	0.256828243	0.096122934	-0.1594456625	0.0024240745	0.025759513	-0.011820795	-0.136710399	0.384076363	0.4417682425	0.2583200585	-0.359617903	0.8796520525	0.132766471	-0.842399643	0.6285518465	-0.440533457	0.3757226455	-0.0294468645	0.6869514765	0.1962063965	0.0934514455	0.0251505315	0.145509966	0.117101454	-0.390029419	0.210160913	0.122146681	-0.666522448	0.1108301335	-0.3192632475	0.237177992	-0.3812562935	0.15994257	0.04963946	0.258895608	0.560755754	-0.0746638525	0.1058381005	-0.0917130125	0.407534276	-0.095378303	-0.2230646915	0.0457101315	0.6535392035	0.2649313285	0.4432577455	-0.163703382	-0.064901545	0.608476581
PF3D7_0216200	-0.012818464	0.435303388	0.37305325	0.726939394	0.134786307	0.412354581	0.329584269	0.29264139	0.23852014	0.078385139	0.774834286	0.888913584	0.731225532	0.476127055	1.09875123	0.63292438	0.935002694	1.187306177	1.184011815	1.065352276	0.657828917	0.344849877	0.755232595	0.125173828	0.080771461	0.855593139	0.080401451	0.243666422	0.664310305	0.699013857	1.157738449	0.995830188	0.680965395	1.111779296	0.841510394	0.954590198	0.974109371	0.556053999	0.451485189	1.403372221	0.345001537	0.712871824	0.835760088	0.816918725	0.678897902	1.217221986	0.471872217	0.737571828	1.116914948
PF3D7_0216300	-0.8337631965	-0.057279284	-0.151005293	0.0785721805	-1.1503013155	-0.3329246695	-0.36852168	-0.4479568295	1.029764574	-1.062995891	-0.020042298	1.026286995	0.818641399	-0.11394139	0.7387414385	-0.768335772	0.428371253	-0.950659899	0.8588873055	0.818986286	1.389727304	-0.1485585045	0.51379325	0.2926740455	-0.5444703545	0.4076856425	-0.2068272395	-0.287546109	0.6845857695	-0.2630166325	0.3425868835	-0.078717837	-0.110445348	1.325250969	1.076693242	-0.087617369	0.140386385	0.067508867	0.2766339515	0.51400828	-0.1640190545	0.043612613	-1.033769664	0.406610166	-0.083984531	0.353408074	0.2079451325	0.69017726	-0.2679937675
PF3D7_0216400	0.5816041995	-0.2785842545	-0.71345233	-0.5624480455	-0.2618637425	0.026047372	-0.377142467	0.1121114175	-0.8006966995	-0.503755386	-0.764331757	-0.460711025	-0.4685843115	-0.1507012745	-0.389877687	-0.784347958	-0.535272808	-0.293013075	-0.4498827725	-0.252506955	-0.483243263	-0.2163486195	0.5914734485	-0.277869433	0.040970562	-0.72440699	-0.094094141	0.453645689	-0.507834666	0.3782993265	-0.582317696	1.0106547895	0.5449150875	-0.501128892	-0.5637568835	-0.2336744655	-0.46606529	-0.299172243	0.4535331915	-1.208126781	0.342895905	-0.507918275	0.0873649505	-0.576445288	0.4913590565	-0.604080086	-0.64951213	-0.6723304835	-0.880569188
PF3D7_0216500	0.626987276	0.400225624	0.380999045	0.149077804	0.401237274	0.581532708	0.24275975	0.462387131666667	0.9156354845	0.157873451666667	0.167977564	0.0580535425	0.0507991836666667	-0.133793966666667	0.223059689666667	-0.325827838	-0.204587606	0.032824219	-0.0141447183333333	-0.0660185643333333	-0.108824988666667	0.201708596	0.0180929063333333	0.171440537666667	0.378212626	0.112466918666667	0.445876102	0.0943426786666667	-0.125905123666667	0.498929789666667	-0.490797122	0.438290228	0.0968509273333333	-0.0650313686666667	-0.191100525	0.147111616	-0.423760334666667	-0.261967149666667	0.204895656333333	0.071923107	0.0269659636666667	-0.277321144	-0.154379290333333	0.122569060666667	0.355967645333333	-0.0955336213333333	0.159073714666667	-0.43819029	0.0621005
PF3D7_0216600	0.045192028	0.0263926235	0.514823083	0.3708333245	0.250887355	-0.1482715685	0.60730102	0.4097019675	0.615998696	0.521566644	0.517241421	0.4664354465	0.6639302215	0.172388528	0.5029622655	-0.0377850035	0.5910718205	1.2047130785	0.2761390665	0.4506172985	0.5289472375	0.6474812065	0.5136990585	0.6289640945	-0.375447613	0.1940594035	-0.256740251	0.123205868	0.486946011	-0.0319887485	0.6267467145	0.076511286	0.274440773	0.5486550625	0.4384591245	0.578007459	0.2692373155	-0.073259799	0.299291019	0.8942826745	0.3870773625	0.661698932	0.6550353515	0.785551722	-0.00395896299999998	1.062784092	0.716139616	0.6672836895	0.669086986
PF3D7_0216700	-0.657801282666667	-0.665724765	-0.892020062333333	-1.334986435	-0.339060562666667	-0.0706183873333334	-1.00633945866667	-1.28873054866667	-0.723395288666667	-0.593919687333333	-0.581591111666667	-1.89161919666667	-1.23992754	-0.449147283333333	-1.38743769633333	-0.602319732	-1.632759928	-0.472934085	-1.33489049233333	-1.31030740833333	-1.69616847233333	-0.422157947333333	-0.804284052333333	-0.614038985	-0.070235163	-1.48641132266667	-0.305914586	-0.344043907	-2.25804202066667	-0.724396394666667	-0.923683689	-0.913905653	-0.511753549666667	-1.28473907033333	-1.47991861933333	-1.476100837	-1.27674221666667	-0.864728215666667	-1.25573128733333	-0.993906136666667	-0.626357059666667	-0.917348601666667	-1.08936092166667	-1.46298123066667	-1.54955286933333	-0.995862897333333	-1.194319685	-1.002854241	-1.18633704966667
PF3D7_0216800	-0.6413442625	-0.054652277	-0.5330289305	0.2530256545	-0.8049698755	-0.300081308	NA	-0.2240010935	-0.433707163	-0.014654596	-0.220901556	-0.770457813	-0.2276103555	0.535392224	-0.6329066245	-0.11340483	-0.4420368455	-0.7647104785	0.374170857	-0.0741732005	-0.6562602695	0.2023750905	-0.1897617005	-0.1141868485	0.0461323225	-0.4096194555	0.0738403055	-0.032875234	-0.231967348	0.0617559345	-0.413903083	-0.378763984	-0.7345879125	0.0232417165	-0.684554276	-0.3955293005	0.2492447945	-0.207445125	-0.2213008225	-0.5445849195	0.095146443	-0.2182144645	-0.5437090215	-0.2436303185	-0.1487399685	-0.2150572775	-0.1503729835	-0.315807915	-0.0769288815
PF3D7_0216900	-0.2790473245	-0.148609466	-0.125293003	-0.551932304	-0.1498637155	0.2621293655	-1.060616773	-0.141412507	-0.731136497	-0.201816841	0.03901871	0.315974695	0.1114527305	-1.044175737	0.0630272575	NA	0.319496711	NA	-0.1248407905	0.069844995	0.05395307	-0.274005557	0.575213579	0.3753061625	NA	-0.1980437045	0.472403653	NA	-0.0853456085	0.092089399	-1.4453706095	0.9227931865	-0.2987120355	0.133227012	0.174908026	0.289037494	0.288914069	0.2613308255	0.0747278395	0.160434414	0.035405527	-0.174990305	-1.717610541	0.355341442	0.2982415965	0.32044596	0.136930423	0.091674689	-1.6012063035
PF3D7_0217100	-1.2505766425	-1.431011953	-1.7079082275	-2.121398058	-1.327650611	-1.319400676	-1.4847760645	-1.6677115385	-1.5029244095	-1.5326636475	-1.2456388195	-1.787816447	-0.8836486885	-1.2489858055	-1.825363752	-1.4342958355	-2.23226254	-1.9880803905	-1.945323355	-1.6045615085	-1.67410562	-0.390524449	-1.375070244	-1.611925933	-1.1592474535	-2.049305879	-1.079109563	-1.343752477	-2.1327477135	-1.463197817	-1.717640828	-1.6514787585	-1.331074904	-1.518671649	-1.748549929	-1.7099871045	-1.424929405	-1.5856112225	-1.7859212815	-1.9875686825	-0.8754455735	-1.536213101	-1.6783729385	-1.6733513585	-1.895611493	-1.5852135235	-1.711652938	-1.534983518	-1.244266767
PF3D7_0217200	0.288096095666667	0.218302451333333	0.210229553	-0.0381492076666667	-0.102634628333333	-0.127585905333333	-0.684964922	0.236459981	-0.2448179725	-0.252670489	-0.0268016665	0.705749336	0.132887307333333	0.086127961	0.394205713666667	0.132618388	0.381730168666667	-0.373534031	0.627789886666667	0.167025309333333	0.579935155	-0.0796149876666667	0.09853826	0.213075019333333	-0.265128465333333	0.231838537333333	0.169978537666667	0.256245236	0.331427747	0.184325348	0.32544745	0.399842612666667	0.759822194	-0.181964338	0.507256462	0.463673111	0.270969270666667	0.27793581	0.0243149606666667	-0.0525750666666667	0.231936756333333	NA	-0.1680381475	0.557819326666667	0.826800042666667	0.281635249	0.018739256	-0.018789506	0.287677658
PF3D7_0217300	-0.12930259	-0.572064382	0.043215924	0.866408345	-0.656148704	-0.48254719	0.49921751	-0.027716549	-0.650336091	-0.305787588	0.119102095	0.883623085	-0.501204443	-0.600863856	1.256005719	0.101584331	-0.859809773	-0.299387635	-0.117862856	0.298694459	-0.562352836	-0.218792203	-0.432565654	-0.568464843	-0.770008048	0.702202196	-1.201078063	-0.639675138	0.13224594	-0.816865206	-0.882361489	-0.580002738	-0.712610312	0.665731083	-0.611469153	0.281055572	0.071651893	-0.825148486	-0.366430927	1.4895053	-0.888239681	-0.143012142	-0.556394167	1.309120664	-0.790506513	-0.346788252	-0.644669689	-0.082907689	-0.071063272
PF3D7_0217400	0.124427668	0.145191879	0.296879096	-0.235424753	0.420688954	0.275397141	0.220940797	0.042770369	0.46285701	0.035546793	0.196849867	-0.375764966	-0.491866802	-0.036141927	0.022984762	-0.319437629	-0.521948807	-0.182626892	-0.380583503	-0.765159838	-0.279452359	0.064924045	-0.490779164	-0.194904907	0.23835381	-0.246853427	0.309022463	0.041579856	-0.687485732	-0.236867621	-0.419579953	-0.258484342	0.161089215	-0.423490347	-0.636503388	-0.440457315	-0.443848509	-0.023787069	-0.24847666	-0.111631504	-0.063695041	-0.734959968	-0.366250317	-0.160512886	-0.318696305	-0.71271758	0.011701389	-0.408194062	-0.695887185
PF3D7_0217500	-1.5835267515	-1.5622348145	-1.7248934975	-2.212721936	-1.1582522025	-0.506048002	-1.9448436815	-2.124019799	-1.353503818	-1.285753347	-1.2386168495	-2.64636076	-2.3442295285	-1.2504818425	-2.430011866	-1.4268034015	-2.440246373	-1.202557718	-2.549286265	-2.3116364385	-2.426680317	-1.1381432685	-1.366957652	-1.366969402	-0.985433931	-2.4542685035	-1.0133690235	-1.210820833	-3.379544327	-1.518114285	-1.524083729	-2.147666755	-1.709214077	-1.969580693	-2.2944367395	-2.0763680065	-2.2643333335	-1.3454324015	-2.1064754015	-1.94272059	-1.332587772	-1.8748278205	-1.623245304	-2.443472052	-2.189925347	-2.143279369	-1.2052045285	-1.5548324065	-2.258987747
PF3D7_0217600	-0.650690564666667	-0.0541965606666667	0.0275554533333333	-0.651697214	-0.181394112	-0.518723889333333	0.1189393205	0.197274246333333	-0.0864343196666666	-0.526832516666667	-0.569495740666667	-0.354129312	-0.244881066	0.0578012903333333	-0.287065808333333	-0.598701976666667	-0.206235027333333	0.209342586	-0.467559446333333	-0.0972348603333333	-0.02645946	-0.100837851666667	-0.228947667	0.0965300726666667	-0.086130976	-0.2047915	-0.199501515333333	0.0165101805	-0.0202703686666667	0.208965631666667	-0.429199032	0.307257160333333	0.160813795666667	-0.300000750333333	-0.0479841013333333	0.100080273666667	-0.150302813666667	-0.0411289763333333	0.150499119333333	-0.213788288666667	0.151295166333333	-0.176026436333333	0.179338742	-0.526436225666667	0.439155101	-0.357209149333333	-0.00461617133333334	-0.496578643333333	-0.3298017765
PF3D7_0217700	0.856975397	0.873944179	0.937571915	0.388810517	0.593199483	0.683259408	NA	1.142978806	-0.735234018	-0.644166414	1.437815959	1.195444848	1.049496759	0.61267183	0.575807837	0.8738259	1.24891809	1.061344726	1.099029522	0.929887394	0.719924159	0.161044462	0.678103647	0.38967752	0.957222153	0.733625475	-0.033658113	0.617865826	1.077901871	1.677806596	1.279399901	0.448077221	0.791045005	0.929426818	0.720146639	0.991459271	0.461840787	0.502684338	0.645456626	0.910881564	0.458614794	1.289549397	1.390885443	0.885782031	0.550122305	1.561348324	1.163635536	0.689173801	1.252227785
PF3D7_0217800	0.943696131	1.170030371	1.062896494	0.443945144	1.099764693	1.056615795	0.82817039	1.048099706	0.926434084	0.618726067	0.190690866	0.19190098	-0.049503183	0.349144165	-0.535337883	-0.137754292	0.273862373	0.229409515	-0.2011145	-0.137011128	0.027345628	0.221664218	0.506493337	0.20032265	0.202485772	-0.372875525	-0.172393834	0.781038641	0.22391337	0.311248399	0.249849961	0.072345558	0.495917851	-0.562416989	-0.133283011	0.126761738	-0.212975413	-0.154757283	0.366779565	-0.141010395	0.241404079	-0.010129557	-0.05729315	-0.56570834	0.123750911	0.410702294	0.416637604	-0.20704137	-1.041355085
PF3D7_0217900	-0.546699748	-0.951865994	-1.2417077055	-0.8425851805	-0.6077203705	-1.10225977	-2.100449339	-0.9245732905	-0.4653831475	-0.809094371	-0.966438208	-0.036888165	-0.334014062	-0.678216412	-0.689935748	-0.5980517835	-0.785721912	-0.664540898	-0.230669574	-0.707776601	0.1500280885	-0.547828576	-0.987792775	-0.881050033	-0.9087182395	-0.901880868	-0.5468248035	-1.280994072	-1.195537081	-0.988240193	-0.9677448825	-1.1886881265	-0.7205255245	-0.8424178745	-0.6649931235	-0.912121049	-1.0382144425	-1.101589762	-0.7009446105	-0.7779657325	-0.7737103745	-1.1053831295	-1.213441547	-0.45965333	-0.819352874	-0.3887650095	-0.0341999120000001	-0.0662149439999999	0.3545383175
PF3D7_0218000	-0.256705052	-0.550402095	-1.1049661	-1.465988067	-1.414915898	-1.035513043	-0.94925619	-1.146623636	-1.34375061	-0.195657612	-1.554642611	-2.013615649	-1.911163318	-1.007222031	-1.766250062	-0.946551391	-1.72493892	-1.473171525	-2.093276224	-1.634295177	-1.53643476	-1.009288781	-1.000642676	-1.453969355	-0.994126338	-1.800538921	-1.041742369	-1.144212978	-1.682394517	-1.730384803	-1.52613079	-1.342176701	-0.922762762	-1.3749693	-1.940848389	-1.560161437	-1.622973832	-1.610006417	-1.421474715	-1.346434399	-1.147850705	-1.581628911	-1.585334049	-1.623653179	-1.512556191	-1.618105619	-1.806246499	-1.764753585	-1.37295099
PF3D7_0218100	-0.573995679	-0.593170067	-0.343537637	-0.942185421	-0.013936295	-0.278854023	-1.353946082	-1.184763684	-0.405405411	-0.975697005	-0.547556396	-0.571907403	-0.964690679	-0.540661768	-0.76191834	-1.088605841	-0.957618289	-0.678251172	-0.976330668	-0.749119859	-0.960448455	-0.668520574	-0.757481238	-0.172763146	-0.53714612	-0.900831152	-0.333822766	-0.155353175	-0.704722147	-0.674240773	-0.586968035	-0.801153746	-0.733579454	-0.51102565	-0.951997329	-0.581133448	-0.796635174	-0.487160016	-0.620973025	-0.454278157	-0.474210858	-0.221090481	-0.864699276	-0.873482403	-0.885592526	-0.767571736	-0.998145786	-0.823479398	-0.543317078
PF3D7_0218300	-0.368419543	-0.020767278	-0.802806981	-2.267861085	-0.975893592	-0.55643895	-0.934827403	-0.115447833	-0.694748188	-0.838670049	-0.755115044	-0.149387293	-0.849066075	-0.029505816	-0.182926342	-1.102024031	-1.21018931	-0.914449396	-0.063480535	-1.205492257	-0.538989586	-0.816993533	-0.590253215	-0.622416689	-0.107608073	-1.606181013	-1.277654196	0.380022422	-1.578444591	0.263617776	-1.236067254	-0.005419427	0.368617094	-1.891137457	-0.523584417	-0.437733619	-0.873062235	-1.187116487	-0.777690062	-0.820024091	0.033951151	-0.625822406	-0.501965924	-0.077350514	0.21614433	-0.39316749	-0.661167398	-0.171113603	-0.766442049
PF3D7_0218400	0.5833245745	1.075087556	0.9525083425	0.6258282745	0.6667032285	0.705700323	1.7119830735	1.621789121	1.539355189	1.2779480985	0.243695337	0.4653356505	0.732451963	0.9404575885	1.021521775	1.044979768	0.4315414475	0.8106911915	0.27953338	0.4241279245	0.388748987	0.8537800185	1.1264844645	0.8301287895	0.2115340405	0.496546063	0.0931878775	0.552915928	1.048250308	0.5002290835	0.4150809915	0.981292794	0.5065663435	0.61393593	0.80079006	0.7264430535	0.854511356	0.4997588025	0.5092199655	0.8285266945	0.705256203	0.4555741665	0.4157722335	0.9353815325	0.7400769865	0.693354389	1.196386453	0.903722705	0.8622888325
PF3D7_0218500	-0.511556065	0.01721043	0.076945965	-0.045537266	0.140752735	-0.051163521	0.690523899	0.544834268	0.365809061	-0.528719724	-0.339593819	-0.624070632	-0.216917036	-0.401939713	-0.077352441	-0.931672479	-0.692428322	-0.894585641	-0.110335055	-0.673832808	-0.365155001	-0.378659362	-1.129109694	-0.853710796	-0.573946942	-0.393495542	-0.735974619	-0.780567918	-0.321246917	-0.762977548	-0.90670999	-1.043509676	-0.979955539	-1.249485204	-0.588744094	-0.727933787	-0.759274373	-0.793591482	-1.13394205	-0.786754323	-0.680484341	-0.842312619	-0.320086608	-0.604718649	-0.696016809	-1.109335545	-0.187499005	0.64066759	0.394279158
PF3D7_0218600	0.7586691875	1.00876124825	0.74549959325	-0.1400381945	-0.170004692	0.310031914	1.06109116166667	0.93394789225	0.42593466525	0.5070868315	0.02261861525	0.39147598225	-0.08610024975	0.91164870725	-0.50785297725	0.13913019325	0.046080458	0.1559668335	-0.45156958375	0.36782054925	0.44461969275	-0.16835185925	1.230707831	0.27815535525	0.57497685075	0.14003049225	0.1034238585	1.0839142515	-0.1029715805	1.19644753525	-0.2003704955	1.398265127	0.687051244	-0.015008367	-0.14768869575	0.21417563	-0.310326505	0.51805307025	1.06057380825	-0.74735195975	0.6277038595	-0.3346148	0.43300890125	-0.3299116755	1.029461756	-0.1573981505	-0.217473733	0.20086205825	-0.00286142599999999
PF3D7_0218700	0.897055332	0.575953543	0.186043086	0.578832745	0.005063338	0.742943731	0.471042561	0.590324753	-0.182939937	0.053334214	1.064346146	0.813780381	0.988776804	0.600928691	1.033215255	1.500983166	0.510480874	0.620075015	1.221009767	0.913111717	1.022078552	-0.23262194	0.843554907	0.598314868	0.66239413	1.02095455	0.406614801	0.892647938	0.772119955	1.221344218	0.415492349	1.397447305	0.697533968	1.14888901	0.857232432	0.976672289	0.975415022	0.986169338	0.708030577	0.606886932	0.035755156	1.40761445	1.021974571	0.973786868	0.815326016	0.455980714	0.789609855	0.511322195	0.408731399
PF3D7_0219100	-0.154430086	-0.036173733	-0.5665229335	-0.20664041	0.0921206405	0.127207884	0.755554189	-0.0555175645	0.251286555	0.427611162	-0.2457386475	1.0240002865	0.538317012	-0.026442209	0.9515615775	1.1049571585	0.3601316945	-0.798954728	1.002963289	1.210010765	0.887930811	0.3190480745	0.153388805	-0.279843226	0.119773755	0.359575771	-0.061398249	0.439803389	1.143832383	0.4949824505	-0.1465130295	-0.1585669365	-0.281009895	0.790571073	0.84660011	-0.142903674	0.663530265	0.232199007	0.4087780125	0.263478661	0.0254579905	0.7349380395	0.4826680415	0.928374569	-0.2351494245	0.119889086	0.981207332	0.6585741155	0.115830058
PF3D7_0219200	0.811025984	0.613883137	0.865026887	-0.228343385	0.667006287	0.178924726	-0.567661627	-0.365059315	-0.427364038	-0.25038726	-0.272668655	-0.345537889	-0.74975116	-0.087887679	-0.622489861	-0.593339501	-0.383569905	-0.624480115	-1.082523468	-0.837867934	-0.431246648	-0.637714366	0.544311933	-0.159632545	-0.591306525	-0.644770447	-0.644976293	0.127961816	-1.891764035	-0.119063084	-0.619152754	0.098583651	0.265817146	-0.429599001	-0.680476233	-0.26532056	-0.717943796	-0.068991466	-0.3776399	-0.345525273	-0.091983445	-0.853738055	-0.236347595	-0.732250111	-0.145796821	-0.834417912	-1.093898511	-0.297146075	0.01181191
PF3D7_0219400	0.117332148	0.51680052	0.853174139	0.456348753	0.279065067	0.379783437	0.281285064	0.048110333	0.241313186	0.272676922	0.104278722	0.081719893	-0.410729553	0.195198368	0.243715174	0.062372044	-0.194845635	-0.013187342	-0.52410066	0.589105613	-0.304677834	-0.065071541	0.396987465	0.253593417	0.047075775	0.215297563	-0.015182588	0.106463595	-0.419769502	0.347305108	0.044938585	0.139362893	-0.177401737	0.531525193	-0.666954669	0.342683849	-0.218340818	0.405486348	1.140166611	-0.00137978	0.071368133	-0.285123793	0.609582812	-0.207653785	1.039804012	-0.373441093	-0.509930011	0.098004507	0.141065377
PF3D7_0219500	-0.070881421	-0.421450307	-0.368581182	-1.282157028	-0.730750258	-0.001755366	-0.951008921	-0.848908564	-0.842384003	-0.610481136	-0.719387434	-1.379663353	-1.13461617	-0.234651749	-0.786475209	-0.467843097	-1.274819835	-1.086023471	-1.356491194	-1.526871192	-0.707651985	-0.393500849	-0.35461764	-0.833902889	-0.256956229	-1.376566244	-0.583532747	-0.059241823	-1.561489006	-0.592642301	-0.994769362	0.051876816	0.308572839	-1.073581836	-1.362262793	-1.044045447	-1.335528834	-0.711898436	-1.154414826	-0.906956818	-0.883912473	-0.909637703	-1.041409919	-1.047457576	0.031589989	-1.284537176	-1.320001651	-1.085986626	-1.215154577
PF3D7_0219600	0.1954837255	-0.487646716	-0.5490144545	-0.7538893125	-0.368602542	-0.2997255025	-1.456177472	-0.6411158735	-0.2974785355	-0.189548357	-0.606557872	-0.982875381	-0.7280453485	-0.401209907	-0.843646079	-0.4770657435	-0.955245013	-0.361053729	-0.795333145	-0.9437137265	-1.0164199565	-0.0190425735	-0.2128273095	-0.615873896	-0.189786752	-0.837430536	-0.161237536	-0.2398546745	-1.2691192575	-0.6268607695	-0.5719901855	-0.0617910105	0.5171854085	-0.8368800155	-0.639762283	-0.4220546925	-0.784149807	-0.403531477	-0.7592332005	-0.6596159695	-0.1861008035	-0.583109363	-1.0295629455	-0.7417566075	-0.4039817355	-0.404357893	-0.883634935	-0.7178602925	-0.431670928
PF3D7_0219700	-2.665499327	-2.446815197	-2.806657856	-0.720237451	-2.389111743	-2.103271336	-3.003068143	-2.373208108	-2.421393314	-1.113494348	-1.289265438	0.234588166	1.140726573	-1.808809137	1.258600972	0.589703934	-0.711447967	-1.458855986	1.308409802	1.170056773	0.487326633	0.209826156	-2.199035694	-2.078460232	-1.930742069	0.128427401	-2.287798852	-1.768060568	1.663647133	-2.234904881	0.141643386	-3.1147904	-2.662139847	1.431420385	1.1016911	0.13395248	1.699490828	-2.497646038	-0.180183073	1.076513783	-0.461609281	1.684456387	-1.910159543	1.684237875	-2.348720608	0.780967279	1.335912193	1.505172115	1.501264405
PF3D7_0219800	-1.139210211	-1.164729812	-1.202061667	-1.018864102	-0.564698262	-0.397993623	-0.855974495	-1.258352988	-1.402861859	-0.942155367	-0.142298766	0.187516019	-0.022891489	-0.89263677	0.602134761	0.140480088	-0.172731433	-0.225487704	0.140961905	0.221837485	0.227509388	-0.386357803	0.068832457	-0.606543486	-0.566936593	0.443005845	-0.217650036	-0.601113265	-0.214324281	-0.860883364	-0.066423628	-0.901925385	-0.769637542	0.12384977	-0.380507415	-0.374582944	-0.458596713	-0.504482695	-0.176483012	0.06452253	-0.454034603	0.961770258	-0.664189945	0.780608816	-0.636626242	-0.133510416	0.139511062	0.779519107	0.199878193
PF3D7_0219900	-0.468917073	-0.036522131	0.348168202	0.631519319	0.395963404	-0.16677562	0.435325448	0.087901648	0.365873131	0.261178064	1.078590646	0.738773883	0.723529296	0.038540053	0.507475905	0.257047271	0.807267114	1.051303294	0.722652201	0.374685294	0.296947329	0.375064494	-0.487767496	-0.486640286	0.029770994	0.502400965	-0.009538826	-0.166350809	0.572363471	-0.402590652	1.41477424	-0.453840577	-0.479076479	0.302771391	0.495152068	0.420405568	0.2137152	0.025422467	-0.079527841	1.200762972	-0.28174286	1.050651087	-0.17004821	0.856623721	-0.4107927	1.083248391	0.687087431	1.16053657	1.430123808
PF3D7_0220000	-1.10137820766667	-1.18227496966667	-1.257697939	0.239020537666667	-0.914701137333333	-0.690279387	-1.34570161733333	-1.760393241	-1.24512295166667	-1.05170754533333	-0.458325226	0.057279731	0.225992320333333	-1.090736386	0.301870415666667	0.0844489536666667	-0.173979063333333	-0.825819178333333	0.679878916666667	0.422342355	-0.0676111743333333	-0.247256005	-1.24615450733333	-1.178844183	-0.620704612	0.0547918553333333	-0.6836362	-0.819512810333333	0.109165766666667	-1.29242471233333	-0.0360976786666667	-1.618099916	-1.192689707	-0.151670225666667	-0.00851780466666666	-0.900940902666667	-0.0355178516666667	-0.986340319	-0.933600241333333	-0.0631093786666667	-1.000375979	0.385814660333333	-1.300144697	0.434233418333333	-1.782536779	0.000385183666666668	0.06577517	0.0447374383333333	0.289735400666667
PF3D7_0220100	0.231470362	0.746854972	0.7329621515	0.988654867	0.3680148955	0.641961251	2.230473329	1.7830632685	1.0646577355	1.0527815835	0.630059667	0.6789665605	0.999214578	0.3909398035	1.4221076995	0.5008255575	0.2275388855	-0.226513593	1.027844811	0.8252882735	0.6455213965	0.1107296945	0.3751790205	0.27968003	0.200434043	0.593441335	0.141313749	0.11099292	1.525400285	0.510075727	0.298003812	0.6460242775	-0.243081033	0.506219486	0.880278457	0.6476698945	0.6213838575	0.541514498	0.812316597	0.587415189	0.4151118965	1.0686016505	0.4850295145	1.218672872	0.912799271	0.5267361325	1.236152115	1.5208045535	0.7726939255
PF3D7_0220200	0.247658932	0.219317277	0.155232327	-1.047108891	0.119622822	1.091923941	-0.43650351	-0.013222477	-0.130349729	-0.349209788	-0.219596671	-0.315717558	-0.202972969	0.262708003	-0.595684777	0.250701655	-0.610750419	-0.469563955	-0.33426814	-0.127765017	0.160616596	-0.602242546	0.328391209	-0.427357865	0.892747257	-0.705649836	-0.227256456	1.074220078	-0.578498289	1.069997548	-0.538180732	0.293535401	0.769115866	-0.485667764	-0.625645676	0.119010021	-0.980282111	-0.418402642	0.63047137	-0.367976448	0.879044374	-0.220265219	0.220669697	-0.579523758	0.454452322	-0.510101363	-0.294341349	-0.400058049	-0.79735709
PF3D7_0220300	1.291604369	1.3486193	-0.277316681	-0.502637095	1.309982762	1.986298858	0.085746089	1.092820541	-0.993514799	-0.092469529	-0.520418561	-0.544605353	0.696586598	2.461039164	-1.372353359	1.441360759	0.459069683	0.59574237	-1.576932268	-0.005703687	0.880044144	-0.549200731	2.919838035	0.769602292	1.634123152	-0.946480399	0.503985187	1.83147017	-1.148429404	2.640744097	-0.674019832	2.045949249	1.598160521	-0.9459741	-0.477231703	1.75388946	-1.122917541	1.668368611	2.087528321	0.178362563	2.054025836	-0.314285752	2.404108597	-0.705582379	1.789789845	-0.556896437	-0.87100591	-0.752402797	-0.95458358
PF3D7_0220400	0.1934957155	-0.231446579	0.2834185985	1.07393041	0.461562105	0.323675186	0.6343287895	-0.041963502	0.3044439095	0.0261928945	1.2341814565	1.7313673345	1.5791230445	NA	1.4347783745	1.368585593	1.69071445	0.6643357345	2.105190895	1.828996786	1.753190153	0.6787869815	0.8914211625	0.235062539	0.610705032	1.4614145905	0.047678269	0.5936357245	1.926348313	1.2986858435	1.5221984765	0.9725864485	0.323906432	2.05620552	1.4344636035	1.276247322	0.9407764585	0.409841791	1.4535061745	1.164098209	0.760015356	2.2007134155	0.453132796	1.761546438	0.468442706	1.586641684	2.0320132375	2.241272547	1.522570675
PF3D7_0220500	0.773834109	3.044430549	2.565384425	0.426442888	1.358529506	1.660043558	2.886759917	2.226392864	2.146183771	1.971131506	1.439407054	1.33325445	2.085017897	2.359395772	0.983388739	1.376978739	1.362769267	0.538311418	0.898844233	1.159468934	1.74705866	-0.184682966	2.50922246	1.574768085	2.246145586	1.401057252	0.469018827	2.338560563	1.081098509	2.930862244	0.045111107	2.03505106	1.569710891	0.836212252	0.970950251	1.658536382	0.530945824	2.048631941	2.078911568	0.803950875	1.570267568	1.153724894	2.519946388	1.248853867	2.164872755	0.171491909	1.327409682	1.323981719	1.522823954
PF3D7_0220600	1.739839583	2.106180048	1.835343888	-0.388329377	1.448621526	1.88885565	1.370176097	1.328154591	1.695773511	1.055437718	-0.840478027	-0.768485896	-0.321190439	1.089487347	-0.460605911	-0.026608771	-0.074417451	1.167508907	-0.515430585	-1.196313548	-0.667406402	-0.086122631	0.963543814	0.346857741	0.225633695	-0.777138061	0.463301011	-0.075218669	-0.945440014	1.064980962	-0.281606519	-0.103632429	-0.18468053	-1.307214368	-0.557382907	0.614690766	-0.188488759	1.163173908	0.334253332	0.250731226	0.551414161	-0.440968582	0.627415	-0.038982825	0.191681765	-0.385092438	-0.389620107	-0.076198153	-0.262253529
PF3D7_0220700	-0.050588638	0.237385389	0.61820577	-0.094678351	0.137043759	-0.022040527	-0.014675028	0.349406228	0.149907715	0.261620414	-1.03827787	-1.240686478	-0.743505762	-0.849095664	-0.99125234	-0.816010406	-0.459010199	-0.037044696	-0.684074746	-1.181067159	-1.186281748	-0.108947913	-1.083556039	-0.81006645	-0.914733128	-1.186395637	-0.521498282	-1.212314276	-0.762940572	-0.839756015	0.017592995	-1.106386166	-0.61295387	-1.100223472	-0.555953519	-0.709783972	-0.321116406	-0.588413783	-1.577798058	-0.026959758	-0.283493905	-0.718275525	-1.019162474	-0.056523088	-1.152121586	-0.042257725	-0.274571266	0.089952983	0.975336929
PF3D7_0220800	-1.05512568333333	-0.698521252333333	-0.778130351333333	-0.886387088666667	-0.779094876666667	-0.787361152333333	-1.043360889	-0.849234987666667	-0.765976011333333	-0.472908448666667	-0.575219183	-1.17723791766667	-0.73537929	-0.818671748666667	-1.059796356	-0.944209386	-0.635243754	-0.448233841666667	-1.27092969933333	-0.969211203666667	-1.21029020966667	-0.461079446333333	-0.851758606666667	-0.396352278666667	-0.628782537666667	-1.02360042266667	-0.505643888666667	-0.828623698666667	-1.01655267833333	-0.763539078	-0.634036227666667	-0.989132835666667	-0.841860096	-0.796972477	-1.06279960133333	-0.761195855	-0.778602968666667	-0.561685817333333	-1.22818956466667	-0.707608291	-0.515471305666667	-1.38385563166667	-0.427152541	-0.812043197	-1.04579555766667	-0.58812357	-0.905394178666667	-0.961392243	-0.797626185666667
PF3D7_0221000	-0.689621958	-0.069869026	-0.860235792	-0.234217161	0.988181801	-0.32133739	0.269474658	0.237829097	1.189731677	-0.922063369	-0.36441183	0.076899121	-0.268391812	-0.215578692	0.341724765	0.146381287	-0.496687502	0.048138581	-0.28189875	-0.101292289	-0.337680652	0.233161152	-0.131640245	-0.202747934	0.10688203	0.112417513	-0.300625746	NA	NA	-0.269188791	-0.376890461	0.260534586	-0.166712219	-0.193661068	-0.226995529	-0.436261304	0.103319998	0.195966081	-0.114287946	NA	-0.340412097	-0.427125674	-0.358183676	0.109385905	-0.506231487	-0.234063372	0.151742842	0.445438379	-0.689754617
PF3D7_0221200	0.914995911	0.575280403	0.867273059	-0.365235973	0.414662839	0.174894789	-0.763447021	0.014397425	-0.313272445	-0.170058266	-0.8046315	-0.935514469	-0.36272433	-0.347150552	-1.090018325	-0.498293422	-0.427628061	-0.304743936	-1.207174368	-0.967931057	-1.566305438	0.010800641	-0.5792848	-0.67831913	-0.27357046	-0.961388739	0.086928183	-0.30978307	-1.246349104	-0.210039194	-0.445456968	-0.673648017	0.011692178	-1.07124877	-0.743819804	-0.455279706	-0.175406128	-0.255324079	-1.205023413	-0.621988707	-0.229681322	-1.548975742	-0.952919768	-0.754256396	-0.563120743	-0.319979716	-0.907437214	-0.473165995	-0.123051866
PF3D7_0221400	1.486895568	0.637743865	0.817935993	1.01369452	0.867086505	3.048088168	NA	0.783507901	0.526804294	0.776698726	0.785701585	0.401135159	0.58985067	1.183607402	0.669568803	1.054013183	0.414566266	0.897009736	1.595314884	0.757558664	0.555213895	0.528251013	0.854720342	0.752532329	1.177998569	0.840675914	0.585270738	2.114373274	1.011723774	1.405968011	1.362776693	0.959787015	0.401821874	0.871937489	0.383058603	0.782223137	-0.240636731	0.731153132	0.932258657	1.012314145	0.470393806	1.340979795	1.214842883	0.682975189	0.265034305	1.10409594	0.80808747	0.718202724	1.232498498
PF3D7_0221500	0.474706838	0.538063607	-0.042165527	0.603860136	-0.290204527	0.673720868	NA	0.378154351	0.277264956	-0.45065452	NA	0.25787289	0.153461353	-1.292066383	-0.384878805	NA	-0.269740006	NA	-0.358508294	-0.09748472	0.233527671	0.06277771	1.375492384	-0.189418562	0.84762144	-0.254660351	-0.308444779	0.874858094	-0.67474832	0.635798998	-0.803864469	1.971400547	0.706821597	-0.050373579	0.043316725	-0.155084535	0.427671201	0.391432774	0.598973507	-0.158491449	0.048137833	-0.68411867	0.758399042	0.055287703	-0.269269583	-0.199832534	-0.149804044	-0.487626707	NA
PF3D7_0221700	0.130854752	0.882564728	0.6414081025	0.6680928395	-0.1693853295	0.3747058995	0.897585995	0.129207586	-0.002042665	-0.0372080380000001	-0.024419342	1.375047	0.8345577675	0.5466733235	1.2218281655	0.647912132	0.6278135205	0.452800299	0.0795940755	0.9337524985	0.795435284	-0.056257813	0.9855139895	0.5532099125	0.2336024315	-0.060348846	0.3830794925	0.537378496	0.6882849965	0.8147953725	0.2153187285	1.312789743	0.1160441545	1.145783416	0.977348286	0.8944608625	0.756723636	0.9422770495	1.1724956945	0.5274440465	0.362929724	0.7533764635	0.8451478655	1.100996301	0.736120776	0.093934565	0.42721194	0.4847793375	0.0697088385
PF3D7_0221800	-0.655705822	-0.173872889	-0.269826263	-0.496426609	-0.754393585	-0.799244766	-0.67027124	-0.706736794	-0.998228431	-0.320354897	NA	1.838783315	2.173848128	NA	1.98888645	NA	1.201380492	NA	0.509736537	1.89320577	0.929708464	-0.142130064	0.164800993	NA	NA	-0.460684239	NA	NA	1.171379946	0.002761084	1.196452781	0.040167808	-0.356799116	0.232029309	1.703237916	0.634474265	0.32146783	-0.472564609	0.8703723	0.900525164	-0.12879563	1.233935314	-0.814908648	0.873322074	-0.622280748	0.155115216	1.247439845	1.667914119	1.530353998
PF3D7_0221900	-0.356671220666667	-0.059917878	-0.0184893496666667	-0.0680663103333333	-0.055053606	0.1536922095	1.09695362	-0.128134029	-0.1027635305	-0.043553632	-0.165230358	0.428176125666667	-0.144671754	-0.780195116	-0.40325286	-0.5759062895	0.652509053	0.2078235115	0.241530625666667	0.478652701	0.303330535333333	0.411164191333333	-0.000878265666666667	-0.073565766	-0.124503907	-0.401996531333333	0.271722470333333	-0.176340299	0.360551162666667	0.0903341476666667	0.583587241	-0.441057898666667	-0.142429973333333	0.0758460943333333	0.831513586333333	0.682770874	0.294932795333333	0.0440080726666667	0.148278161666667	0.392149302666667	0.277568047	-0.173053435333333	-0.279997754333333	0.345544115333333	0.0952245526666667	0.432719669	0.386757651666667	0.976445644333333	0.908722888
PF3D7_0222100	-0.767673931	0.005578481	0.594867343	0.426048576	0.923848013	0.215249213	NA	-0.188455385	-0.020724923	0.418189458	0.338679537	-0.169085479	0.084545085	0.829816621	-0.428988198	2.286533164	0.036245267	0.283022861	-0.533235713	-0.339701328	-0.479927505	0.782444415	0.833077454	0.282624553	0.316385978	-0.435075594	0.895265329	0.129348035	0.003757818	0.021743839	0.322658956	-0.02348655	-0.17215287	0.175203504	-0.362900369	0.892940304	-0.271677964	0.539905472	-0.036866017	0.164461169	0.987963065	0.401203909	0.221708839	0.066416346	0.231376765	-0.17351108	0.237567605	-0.260023228	-0.949933048
PF3D7_0222300	-0.933670939	-0.640875857	0.879748252	0.579703345	0.351846047	0.146450633	1.033623945	0.598052453	0.419282388	-0.629735169	0.668577854	0.842454776	0.28690106	-0.332788872	0.93883712	0.645203905	0.466865231	0.106985243	0.735720354	1.025337585	0.356842528	-0.425068018	0.317205657	0.01514891	-0.39925523	0.39628547	-0.36691265	0.059742186	0.554184464	0.15353811	-0.067643294	0.797302251	-0.125400838	0.851492449	-0.50688068	0.843170576	0.590937888	-0.321691708	0.568098328	-0.433340129	-0.097230083	0.139352217	1.267762748	0.620961195	-0.074286434	-0.051898695	0.627288905	1.258043003	1.200389505
PF3D7_0222700	NA	1.2525018	1.816591038	0.22796044	1.168824556	0.856032431	1.247737804	1.360173973	1.106506984	NA	NA	-0.420840886	-0.40834508	0.151507375	-0.170305343	-0.240621311	0.25526332	NA	0.274179108	-0.518552124	-0.950523671	0.306815139	0.425677951	NA	0.193046673	0.038826029	0.449566516	0.000620922	-0.01647501	0.574742013	-0.332073337	1.931178357	0.930218832	-1.093488046	0.163120258	0.210043218	-0.064552159	0.452973598	-0.449350091	NA	0.328960653	-0.719433312	-0.171050783	-0.62853544	1.042730639	-0.298160444	NA	-0.546726787	NA
PF3D7_0222800	2.251640471	0.525653976	0.134275184	0.3373102535	0.377966185	1.335196905	-0.481434551	-0.015998196	NA	NA	-0.8390461525	-0.384648395	NA	-0.742470416	-0.497413707	-1.152238394	0.024154503	-1.591473106	0.961991472	-0.158764186	-1.3004356375	0.0554475485	0.648336751	-0.5725259565	0.9453397555	-0.3291392965	0.091564521	0.161514367	NA	2.047914456	0.243598161	-0.15478265	0.565894029	0.015252128	0.762862825	-0.174615917	0.0827911925	-0.333352518	0.171877457	-0.455193262	0.1190722775	1.29892776	-0.413952231	-0.554845327	0.1540907885	0.5117170115	0.387378428	-0.1503885395	0.487607474
PF3D7_0222900	0.86805044	-0.122908997	0.192635111	0.1529333045	0.038906886	-0.1324909395	-0.5539989095	-0.165859902	-0.366072264	0.590883302	-0.057979824	0.902473803	0.56534107	-0.54145709	0.7456470065	0.684319126	1.483382203	2.096897905	0.6416700925	0.4709037715	0.727672419	0.136463547	1.1249763	1.316388093	-0.9257791995	0.7229208995	0.345633619	0.102719095	0.5806961625	0.5789211595	1.756920815	0.4509894825	0.928018834	1.0002674225	1.163271815	1.3439435	0.503021401	0.403366062	0.446372057	0.729929747	0.4900015605	-0.5619357285	-0.9250889855	0.9138038185	0.424971049	1.09594572	1.1240807105	0.569493057	1.1212307305
PF3D7_0223100	0.29276504	0.04872084	0.086834662	-0.099767134	2.48160662	1.329677097	NA	-0.045010675	0.497654667	-0.39379388	NA	-0.121698361	0.652152723	NA	0.062431185	0.395659937	0.363959049	-0.47209929	0.900914189	0.563810291	0.396969434	1.137046989	0.60369683	0.618915483	1.909178147	0.275373585	1.073936495	1.906022215	0.240230736	0.810447773	0.825928343	0.697437357	-0.002453496	0.539314001	1.630869024	0.559395963	0.528148461	0.303207399	0.293656823	1.486372366	1.232153059	NA	-1.529588155	0.525904038	0.285868228	0.765234916	0.357906524	0.194233826	NA
PF3D7_0223200	-0.906207281	1.019766234	0.876119953	0.494491007	1.533073031	1.974038021	0.693730411	0.613060573	1.626912224	0.52567283	0.746305953	0.250936722	1.142526693	1.876729173	0.862948777	1.305347897	-0.026210702	1.630640165	1.326053882	0.460172452	0.614353331	1.331824508	0.404074831	0.83943175	1.818387776	1.191302281	1.701379152	2.66217226	0.51144005	1.180908838	1.496149606	0.392567626	0.236490914	0.496910527	0.725700155	0.133666204	0.153086218	0.464822592	0.854906252	0.83729461	1.010978419	1.805256573	NA	0.110759326	0.758156114	1.549357285	1.419212472	2.15565619	1.798930913
PF3D7_0223300	-0.981739427	-1.382236396	-0.699060492	-0.723905961	-1.324940301	-1.329035282	-0.519120012	-1.543214791	-1.214717814	-0.803570897	-0.514275883	-1.260924026	-1.984720279	-1.393859741	NA	-1.940910896	0.386501328	0.206837947	-2.290726044	-1.736932661	-1.061594282	-0.760432548	-1.569750079	-1.268148853	-1.871864175	-0.090963729	-1.569774161	-1.92060807	-1.212831044	-2.40258808	0.295108777	-2.058897728	-0.906000156	-0.885017652	-1.05231016	-0.349183908	-1.279452353	-0.297900068	-2.309184735	-1.587183285	-1.712724804	-2.179404076	-1.422184203	-1.708295301	-1.369270858	-1.099565537	-2.029628724	-0.705056799	0.088328029
PF3D7_0223400	-0.040193784	0.115271153	-0.209515961	-0.063419236	NA	0.479555576	1.804012945	-0.065966879	-0.047421353	NA	0.53109318	0.047737785	0.825588316	0.691771997	-0.626332883	1.30948008	0.739113965	NA	-0.298870079	-0.30664989	-0.188668519	0.924458688	0.536887904	0.437093324	0.273278246	-0.319172892	0.295867948	0.896070314	0.350552132	0.365421453	-0.037947801	0.797334841	-0.204114011	0.091301996	-0.236636976	-0.010693903	0.880655802	0.431761161	0.096285906	-0.516737062	0.696316099	0.429365234	0.370460646	-0.024185327	-0.218322814	1.508286162	-0.045062713	-0.494730567	NA
PF3D7_0223500	0.259544403	0.116852631666667	-0.037127721	0.47412856175	0.346029172666667	0.5505263495	-0.302468671	-0.05510370575	0.396111754666667	0.185885106333333	-0.07608582	0.35378118975	0.0492235686666667	0.57676871425	0.58156400475	0.476706862333333	0.01879925775	1.8113192075	0.11890228775	1.14463636	0.88639842125	0.55113599025	-0.2570112105	0.395426133333333	0.750681572333333	0.05315164	0.46350542	0.502869182	0.32549052975	0.145736923	1.66168074	-0.0977141555	-0.2008422765	1.0253690025	0.34311361275	0.0663248575	0.1396317065	1.1623010245	0.106596094	-0.127894896333333	0.24387405575	0.164667108	0.9567349385	0.27877448	0.095617753	0.1590445975	0.23659690475	1.21740842033333	-0.563376061
PF3D7_0300100	-0.34271886275	-0.2744619065	-0.294357018	0.68742290425	-0.15780078025	0.04509806275	-0.143224175333333	-0.547219666	0.306121439	-0.07599364025	0.270120669	-0.36140057525	-0.142774074	0.47350892925	-0.28130924125	-0.0840037475	0.06460388075	-0.100265282	-0.34359923825	-0.24289619975	-0.527386715	0.132333147	-0.00503368375	-0.0693595985	0.1834743805	-0.249424445	0.33105867975	-0.6090199515	0.014152313	-0.213755416	0.875724164	-0.423618401	-0.19878044075	0.0161107005	-0.2294776265	-0.22964582325	-0.08840001325	-0.194406111	0.27970987575	0.05723349625	-0.11840539275	-0.788891021666667	0.040308868	-0.13271080425	0.27115180425	-0.246735073	-0.07511003925	-0.0802840083333333	-0.0906737195
PF3D7_0300200	NA	0.101917935	-0.176667108	0.017076939	NA	0.114361368	-0.330077144	2.845391929	0.433727621	NA	-0.390238727	-0.010671582	NA	-3.350113799	0.165548764	NA	0.268482458	NA	-0.069438061	NA	0.701315435	0.132478532	-0.214444711	0.612284049	-0.914014743	-0.257148913	-0.144429573	-0.586556236	-0.226003565	0.05810754	-0.323971952	0.141375913	0.386667193	0.767473963	0.140020947	-0.192270001	-0.046889552	0.348449062	-0.473549677	NA	-0.638939682	-0.699890445	0.215486632	-0.266608008	-0.344778206	0.583596346	-0.346437749	-0.574143307	NA
PF3D7_0300300	-1.198772634	-1.401270764	-1.256718033	-0.275152363	-1.204589197	-1.239746354	0.166645275	-1.967850733	-0.619249974	-0.445849248	-0.122191101	-0.477154087	-1.08804892	-1.136392029	-2.05067251	-1.021975903	-0.178414211	-0.376043701	-1.817358155	-0.854544855	-0.90773138	-0.451741736	-1.111959834	-1.313480046	-0.728972411	-0.836344558	-0.877739917	-1.272668324	-0.782961486	-1.88654398	-0.14852507	-1.842627663	-1.705082425	-0.634194044	-0.797187962	-1.032158986	-1.304720708	-0.625247511	-1.682229784	-0.883770764	-1.311892502	-1.864813445	-0.901999739	-2.208065146	-2.073649235	-0.224643705	-1.199564579	-0.959496108	-0.019262094
PF3D7_0300400	1.279213578	2.182421769	2.001438054	1.018580246	3.112042731	3.906164875	1.58428853	1.507061446	3.189193881	2.453640961	NA	0.518238244	1.62199044	NA	1.858908815	1.139225672	0.225287965	1.707151272	2.393856501	1.099164877	0.539759764	2.210439769	0.110035942	1.775378908	1.987278273	1.884723341	2.202395885	2.01510406	1.22157163	2.283753351	2.123483716	NA	1.270659267	0.777917191	1.219495841	0.547139798	1.087632546	1.017356607	0.982161733	2.15547917	1.489757951	NA	NA	0.954335365	1.221243163	1.742441275	2.465826725	2.305212845	1.556521894
PF3D7_0300500	0.191233442	1.043167514	0.835628141	0.342660179	1.005236287	0.009754907	-0.497957153	1.449594763	NA	1.656325407	0.520162148	0.660377035	-0.027044043	-0.186709038	-0.085508196	-1.505744387	0.92118463	0.022602748	0.816348367	-0.12134152	0.292247973	0.392090836	NA	NA	-0.318064015	-0.067303057	0.038835511	-0.430313232	0.04684875	-0.298554363	NA	0.287843272	0.193977185	0.095840766	1.356093465	0.284111064	0.185596586	NA	-0.113316173	NA	0.327979585	-1.280122271	-0.071779699	0.316391853	0.14630366	-0.172650898	0.451034506	-0.367511115	-0.081486589
PF3D7_0300700	0.685184056	0.4294974925	0.8013893745	0.376869292	0.9290840495	0.9767611315	-0.048998727	0.983492212	0.905410764	0.8504065625	0.126473348	-0.425882213	0.3956206185	1.736231558	0.0672620825	0.545713036	-0.0316185775	-0.5895775025	0.618185571	0.163080176	0.017496089	0.53022463	-0.510303497	0.4684911185	0.834492422	0.00101976849999996	0.101848086	0.916853743	-0.0858090785	-0.264754446	0.8909536445	-0.2158766335	-0.14959496	0.1170603735	0.0258376345	-0.0429649695	-0.2539027715	0.4274663925	0.04852669	0.237611425	0.0713117735	0.77428019	-0.187109431	-0.0648454915	-0.2217383625	0.191276536	0.3283481015	0.512398718	0.135348398
PF3D7_0300800	0.640834351	0.461490315	1.127431402	0.280370174	1.57381132	1.742384326	0.869032728	-0.052684437	0.015884119	-0.034916032	0.553491286	-0.00283266	-0.109729305	0.382305906	0.347963498	1.81501269	0.437162066	0.727304155	0.388871035	0.130803358	0.02813658	-0.353210514	0.904263537	0.052557122	0.795606744	0.24485636	1.162971696	0.676790861	0.237365973	0.811920979	0.15631254	0.80025191	0.502742017	0.449284655	0.205113409	0.979651331	0.083283172	0.719850554	0.528540935	0.658152887	0.217348886	0.831875939	0.510621795	0.599485078	0.056979704	0.248154858	0.516731471	-0.24609857	0.242624544
PF3D7_0300900	-0.237006053	0.419824026	0.323232632	-0.15907765	0.760814474	0.193664814	2.654335516	0.467889379	0.135270429	0.549281556	-0.130916739	-0.522669472	-0.23650166	-0.165156637	-0.384343265	-0.263860098	-0.283472509	-0.11156695	-0.544084289	-0.391222173	-0.376222868	0.131386087	-0.057898394	-0.703735444	0.057305134	-0.364208387	0.52063027	-0.067569399	-0.339040819	0.081980745	-0.477569391	0.189395412	-0.521889378	-0.063808933	-0.252852714	-0.094850456	-0.187958075	-0.033655409	-0.13594412	-0.151771843	0.177836569	-0.032074261	-0.298341674	-0.177249616	-0.068220032	-0.284482747	-0.612326333	NA	-0.582970364
PF3D7_0301000	-0.193527959	-0.2502236555	-0.1826274	2.6131046965	-0.545721974	-0.549782599	-1.213525343	0.3867590955	-0.909870728	0.787904631	-1.3919588335	1.2603083925	NA	1.0551260375	0.7562560615	-1.162075634	2.482074687	-1.2211151165	0.800416574	0.566520649	-0.3981111065	0.202924468	-0.087738784	-0.059527837	-0.2765639465	0.521117607	-0.511375479	-0.7282308125	3.162865652	0.339209561	1.8212825935	0.199550032	0.6209208765	2.360169563	0.411621804	0.553148405	0.3648415065	0.6594085565	1.892323505	0.5949946495	NA	3.3073863915	-2.072997117	0.9402977785	0.441035654	0.381460785	0.430632522	NA	3.6932017605
PF3D7_0301100	0.454763984	0.175517539	1.075334501	0.866193172	-0.084532769	0.62980838	NA	0.36736872	-0.10728813	1.090622259	0.765861715	1.082896723	1.920687696	NA	1.741088133	1.174984848	0.671671131	NA	1.698501155	1.933844779	1.691483361	0.058860561	0.08471377	-0.219179779	1.263186706	0.87619945	0.326847853	-0.135987668	1.769219624	0.605813765	-0.199051196	0.626881845	0.968909565	1.005985519	1.298815219	1.176181366	0.994600079	0.172587193	1.078599527	1.736247857	0.188414105	1.664378944	1.013458666	1.725801868	0.740391199	0.430958738	1.767845614	1.854424551	2.0896763
PF3D7_0301200	-0.392098099	-0.0455850665	-0.4175449565	1.6787282495	-0.1381218815	-0.195018262	-0.108279195	0.023342753	-0.1337697975	0.2472028065	-0.280230466	1.08425484	1.368310796	0.28497996	1.855378854	1.0225124355	1.1380485005	0.496769134	1.4439951225	1.2423701495	0.8687983305	1.0530159375	-0.1730914125	-0.147229133	0.207883286	0.934923236	0.2390769815	0.119692979	1.9537534495	0.090815441	1.841993443	-0.5175570605	-0.4536268005	1.061411141	1.212569446	0.860443424	0.798278227	-0.3562638035	0.3459597935	1.880256832	0.027609626	1.602093438	0.108461842	1.6392027555	-0.4318097645	1.6753184025	1.6249961815	2.100971244	2.1035624915
PF3D7_0301300	0.9080454265	1.240626892	1.5309156625	0.794899662	0.8521672015	1.0617602815	1.4602529545	1.0807393355	1.146627081	1.1370348275	0.594659374	0.3361578355	0.3845300895	0.712612129	0.735399778	0.5490583945	0.529930213	0.426795569	0.548860575	0.513943105	0.808924108	0.1587024225	0.46175296	0.5737562935	0.5047609695	0.3798191345	0.4337831455	0.1417806695	0.5829939715	0.626744109	0.6975105725	0.6571589635	0.1905116365	0.3432084105	0.509866458	0.6805326585	-0.1508934435	0.6887990485	0.790780651	0.510921714	0.4634023285	0.313018913	0.6683578315	1.077032047	0.387675194	0.5970122085	0.8524170125	0.748621507	0.604849207
PF3D7_0301400	1.027618021	NA	NA	-0.409576239	NA	1.91420983	NA	NA	NA	NA	-0.763925142	-0.601599502	0.41110256	1.323977619	-0.310189685	0.380711633	0.398088077	1.116784431	-0.007469499	0.173597003	-0.004443268	0.736320998	1.159042243	1.274708702	0.308332197	-0.164548128	0.153929048	0.271091596	-0.500509131	0.667202159	1.115853721	1.182771057	0.385552124	-0.017456924	0.032634259	0.947570732	-0.128383848	0.850625537	0.741173484	1.046843132	0.786017322	-0.137274125	0.459621947	0.09026674	1.335676217	0.46691005	-0.442942431	-0.510072658	0.275742753
PF3D7_0301500	0.16234407	NA	NA	NA	NA	-0.308763566	NA	NA	0.715095265	NA	-0.002185889	0.513427232	0.755265312	-0.39971334	0.652628289	0.708165011	0.652300108	0.216358548	0.998221567	0.480096079	0.516299014	0.049493595	-0.47157888	0.059407168	-0.417012634	0.576511429	-0.282635328	-0.260974177	0.806804812	-0.259007326	1.374717038	-0.46300664	-0.187136383	0.777218063	0.827503258	0.362887136	0.236233169	-0.221614638	-0.456882722	1.477172749	-0.344279613	1.175717641	0.175739804	0.805224623	-0.656985795	1.152712731	0.636119576	0.670726665	1.567334278
PF3D7_0301600	0.800357965	0.356214202	0.6536209085	1.21329073	-0.12448952	-0.04657159	0.420627562	0.413564363	0.1653017115	0.360652739	1.0760253675	0.664268561	1.1747062465	0.526530702	1.3679484875	1.187285325	1.3308374155	1.0590868155	1.3906208225	0.873452356	1.120637531	1.157610125	0.665133991	0.8549667055	0.2646973735	0.9118168225	-0.0625488445	0.498748968	1.049716927	0.5687596635	1.667357965	0.3367558875	0.700753361	1.068059123	1.21159046	1.1078766265	0.654020834	0.6978979225	0.853803494	1.6593699745	0.5554859625	1.962778206	1.0600107145	1.534722268	0.301291119	1.5025568455	1.525356709	0.8329040935	1.5121808965
PF3D7_0301700	2.089509238	2.077851178	2.101917854	-1.266807435	2.004596284	2.081244888	0.964077619	1.31669008	1.261708299	1.03163018	-0.349716316	-1.100195826	0.148161188	2.438607808	-1.615568832	1.010831845	0.328720063	2.191649897	-0.973530598	-1.32963115	0.193028779	-0.465693308	1.961055424	0.94236197	2.137145091	-1.234576591	1.017089478	1.81903956	-2.183910058	2.02266804	-0.435175973	1.819697991	1.454838225	-1.093598289	-0.66619333	1.290714136	-0.648585226	1.540908432	1.373277889	0.236192197	1.652797862	0.197360974	1.600888753	-0.93764873	1.265928626	-0.792037464	-0.497626793	-1.022601144	-0.722289158
PF3D7_0301800	-0.657926614	-0.285173753	0.063855787	0.947481932	-0.180969356	-0.498556929	0.466211921	0.405566749	0.660054961	0.656797055	0.538192204	0.432703842	0.720909645	-0.023889324	1.022158883	1.235249725	0.360657897	0.917050944	0.97959679	0.479456093	0.687398864	0.29034135	-0.17323475	0.95728098	-0.3344145	0.603253272	0.140730922	-0.77875029	0.4851418	-0.700078715	1.061035253	-0.520750982	-0.838588805	1.039102509	0.736798118	0.956899241	0.419457695	0.624443324	0.527423355	1.433639441	-0.172662366	1.722242826	0.564917786	1.086715776	0.124888637	0.940785026	0.958159547	0.906121213	1.470583253
PF3D7_0301900	0.0649252935	0.298770049	0.042826332	-0.550371826	0.006397568	0.8211389175	-0.5445934385	-0.404442719	-0.189413661	-0.417646254	-0.1265553495	0.114418823	0.213229301	-0.8942254865	0.547448576	-0.1730815295	-0.207929725	-0.3389532925	0.165445863	0.2980827845	0.4105555895	-0.15381966	0.1213404985	-0.384346099	0.0997670795	0.063381322	-0.1602098195	0.150933068	-0.222013388	0.393063823	-0.230886859	0.552302569	0.552222088	-0.0499589705	0.225988126	0.0452613835	0.051817296	-0.52225903	0.0503223745	-0.460498416	-0.106947853	-0.368743978	-0.293647792	0.519976998	0.0907317425	-0.048978238	0.374600386	0.3851436015	-0.5131880915
PF3D7_0302000	1.3151771225	0.9532976335	1.2908219685	0.670706464	0.684313487	0.922071219	0.7911896925	0.9977787295	0.9374945195	0.8887886115	-0.203967097	-0.6682853945	-0.1153371695	-0.00295985700000001	-0.4036776815	-0.5024310955	0.074295985	0.644958715	-0.358003984	-0.2920696645	-0.4557089575	0.245953262	0.3187002435	0.0261692945	-0.2446813085	-0.61450736	-0.3989502155	-0.035684559	-0.331325629	0.2101872065	0.6675792	-0.00196160300000003	0.1078684085	0.119788904	-0.0722853155	0.0678686065	-0.2977852285	0.2452065105	-0.244057114	0.2647372455	0.3692815215	-0.1282396765	0.2653627285	0.2672215015	-0.4852808155	0.6111487895	-0.1729762175	0.444918893	1.2893214185
PF3D7_0302100	0.194489035	0.1218090465	0.6445359395	0.219290763	0.1237188155	0.2778674375	0.6802105225	0.8293842025	0.205002175	0.0400164225	0.9154200615	0.5093805905	0.491596408	0.682871998	0.388640416	0.295514474	1.296002478	1.8841522635	0.6351616435	0.4508802305	0.51421764	-0.0235273835	0.614055809	1.203183575	0.1375358375	0.596727294	0.093308614	0.1718088115	0.239052588	1.4253821565	1.4185124945	0.6480906875	0.9161001365	0.314438196	0.727598064	1.495892216	0.329361258	1.1924665305	0.9320247885	1.227845728	1.0337842755	0.78385327	1.906332417	0.6105471175	0.581502148	1.273582355	0.407094616	-0.3323836995	0.6114477005
PF3D7_0302200	-1.371925182	-0.952495469	-1.06753180466667	-2.0309761505	-0.794743333333333	-1.04848875333333	-1.189849283	-1.138854014	-1.361750744	-0.601894572333333	-0.5543695945	-1.75005503733333	-1.42035785	-1.29580604666667	-1.60855307733333	-0.800919137666667	-1.31755676	-0.834078319	-1.370257948	-1.30818964133333	-1.810862252	-0.726663311666667	-0.666885297333333	-0.952287053	-1.0071455625	-1.64034832066667	-0.344919051666667	-1.07803733366667	-2.09374951166667	-1.00066512233333	-1.03545189366667	-1.43824654033333	-1.226815771	-1.06084367933333	-1.458841478	-1.08753601333333	-1.34272797533333	-0.889457191333333	-1.229147505	-1.665095614	-0.576359539	-1.297862591	-1.36166084733333	-1.63195637166667	-1.682391023	-0.885776272333333	-1.078599214	-1.569222139	-2.0267889255
PF3D7_0302300	-0.804968179	-0.601647813666667	-0.968237724666667	-1.20762902066667	-0.582690599666667	-0.363427190666667	-1.01630798233333	-1.22749847133333	-0.833932821333333	-0.692933600333333	-0.558940145333333	-1.37724581133333	-1.35311980866667	-0.698302723	-1.43153943533333	-0.600668801666667	-1.30537608833333	-0.583046972	-1.44619826233333	-1.44210478933333	-1.51639986333333	-0.444808144333333	-0.865142008333333	-0.665956347666667	-0.455407336	-1.26704488233333	-0.496225306	-0.561746183333333	-1.90176886833333	-0.957201610666667	-0.816758492333333	-1.23065964466667	-0.976282932	-1.13843849533333	-1.34201988033333	-1.202634037	-0.993170714333333	-0.660230037333333	-1.24606187033333	-0.924826631	-0.759925097	-1.08923181333333	-0.994249029333333	-1.425238776	-1.38693774333333	-1.072635898	-1.34974370633333	-0.968781064	-1.12963368033333
PF3D7_0302500	-1.361750207	-1.10513447266667	-1.28456793966667	-1.737444771	-0.659828416666667	-0.933324980333333	-1.801369432	-1.68550116333333	-1.05460757066667	-0.706964157	-1.01294017166667	-2.428445488	-2.16863614533333	-1.00055077566667	-2.1016418	-1.298035929	-2.328832795	-0.9115512	-2.14141236	-2.240228063	-2.15933366833333	-0.881680618666667	-1.36411645133333	-1.13133032766667	-0.949523009666667	-2.11352488133333	-0.805342006333333	-1.24987636466667	-3.00637675466667	-1.46334188666667	-1.38191294833333	-1.89082397866667	-1.58684682433333	-1.89533669833333	-2.30852810466667	-1.92751195766667	-1.940012207	-1.26436572166667	-1.90351462533333	-1.58770066233333	-1.136115364	-1.63288833966667	-1.520201522	-2.18905796	-2.09449974833333	-1.869484256	-2.169946739	-1.42601707966667	-2.05436117666667
PF3D7_0302600	0.0501297623333333	-0.3433766155	-0.086040115	-0.0385190726666667	-0.388156405666667	-0.5435442535	-0.587022136	-0.360499104333333	-0.551050609666667	-0.477128611	-0.233164804	0.0264756056666667	-0.100899860333333	-0.343190574	0.0774667306666667	-0.4992583295	0.022051254	-0.6760980575	-0.113012538	0.102250218666667	-0.2961481535	-0.05709403	0.0957692506666667	-0.0660972485	-0.482199182	0.168332151	-0.0169268783333333	-0.0957162353333333	0.085651165	-0.003634414	-0.047357396	-0.111172951333333	0.3960524105	0.276583457	0.035576753	-0.086407395	0.0289726803333333	-0.130180551666667	0.020070707	0.261474346333333	0.100595282666667	-0.436341057666667	-0.516149662333333	-0.115225561333333	0.0973747093333333	0.171552276	0.0368379926666667	-0.00225399466666666	-0.364089592666667
PF3D7_0302700	0.074626642	0.374399628	0.378538901	-1.223148927	-0.358822054	0.040661438	-0.261230268	-0.31561083	-0.647606115	-0.652063151	-1.195913508	-1.247768629	-0.764526667	-0.50684085	-0.935065071	-0.512288583	-1.488200579	-0.627104381	-1.398569056	-0.819035346	-0.441981619	-0.910675864	0.111126284	-0.225727762	-0.189462133	-1.311627136	-0.945433233	-0.032901139	-1.17780478	-0.482959627	-1.186961827	0.095736467	-0.163152829	-1.075521855	-1.223238309	-0.821992176	-1.222454141	-0.589280892	-0.209347821	-1.085735212	-0.072916913	-0.983195938	-0.576123222	-0.959094892	1.014476918	-1.280012375	-1.080546691	-1.054371679	-0.922017812
PF3D7_0302800	-0.00303421300000001	-0.1783088005	0.109275662	0.341841242	0.154842159	-0.4082319725	NA	0.141176615	0.107264772	0.4863209295	0.5372064055	0.805099513	0.658862894	0.386844999	0.9453888865	0.2301646365	0.670369036	0.246095981	1.271721989	0.7827231205	1.242007169	0.0263927625	-0.405473346	-0.1855692785	-0.1247530285	0.7141221175	-0.0481196555	-0.1843761945	0.851234365	0.4036528715	0.8553268325	0.3340977435	-0.1189644785	0.741515008	0.550559533	0.068696755	0.013556209	0.2271194505	0.5297862565	-0.062015213	-0.2297754785	0.8287334175	0.7364094645	1.020087995	-0.5764034565	0.381308356	0.6754633595	0.5954826775	1.0708165155
PF3D7_0302900	-0.533921428	-0.016212825	0.320677212	0.9683832895	0.1929156555	-0.1102020785	0.1506311005	0.0613075285	0.239883341	0.098017145	0.318632676	0.3122151125	0.3321881555	-0.1900085565	0.546047585	-0.3863983005	0.3805522205	0.359261377	0.4121613905	0.2559095645	0.15028501	0.4868272515	-0.423416696	-0.021256385	-0.064043435	0.321906938	0.358484255	-0.497161331	0.6242178465	-0.246551388	0.562754805	-0.0577868005	0.020940681	0.1374193645	0.368885959	0.1934328875	0.2284506635	0.2207390225	-0.237942188	0.727755762	0.376455887	-0.188232838	0.1608511965	0.440473367	0.294561465	0.2121647605	0.514470987	0.53344102	0.5900202875
PF3D7_0303000	0.9066850715	0.547360593	1.0169191705	1.0398973395	0.402934505	0.5334176765	0.45582296	0.5015525025	-0.2110646365	0.050511348	-0.0819888005	-0.087869956	-0.1081915595	-0.172327412	-0.1828312255	0.4031576205	-0.0448650799999999	0.095551856	0.100681257	0.243115419	-0.2726564555	0.3487083135	0.520150231	-0.337913579	0.350237454	-0.0420780685	-0.220816113	0.2115277815	0.367253865	0.1408077505	0.00483502050000001	0.0209252135	-0.128437269	1.473756123	0.298624447	-0.3560777235	-0.1142119765	-0.170985608	-0.2335421475	0.0365327075	0.1195188345	-0.4960344115	-0.4018353445	-0.2167936105	-0.6390520435	0.2040674445	0.0632275475	0.6218422065	0.4181474255
PF3D7_0303100	0.332599914333333	-0.0776838795	-0.211021851	-0.547024002	-0.0866872065	0.256844966666667	-0.6749424725	0.0248351055	-0.5353498535	-0.746599342	0.0157202903333333	-0.549145199333333	-0.500708381666667	-0.0703805823333333	-0.704876327	-0.340647706	0.0584002203333333	0.239147635333333	-0.775444377666667	-0.562678376333333	-0.693557869666667	-0.0489280513333334	0.0764368953333333	0.243183851666667	0.340710858666667	-0.386798456666667	0.241086239	0.183943437	-0.946127149333333	0.059316873	-0.00810666466666666	-0.192156770666667	0.327743607	-0.716780692333333	-0.531701333666667	0.143144651333333	-0.570582086666667	0.429809208333333	-0.523827355666667	-0.326143703666667	0.123111373333333	-0.590093742333333	0.183905968	-0.605412122333333	-0.285944653333333	0.00332409200000001	-0.317063949666667	-0.118503757333333	-0.196500795333333
PF3D7_0303200	-1.503477724	-1.863410881	-1.443788702	-2.817653806	-1.643859975	-1.1920127385	-2.287521248	-1.969784465	-1.31427266	-1.627614333	-1.4049586875	-1.96719164	-1.601522521	-1.014711913	-2.0680586555	-1.249821639	-1.3621132	-0.8127054315	-2.204380175	-2.173042995	-1.9191640595	-1.1347415265	-1.2429768245	-0.6162079555	-1.0695676895	-1.6333934105	-0.8506857225	-1.457111675	-2.5011459945	-1.374437074	-1.363686169	-1.204545381	-0.8386770415	-2.310569369	-1.788669229	-0.8987108395	-1.7791891115	-0.9500537235	-1.645027941	-1.413565253	-1.0617248805	-1.7387075505	-1.073716788	-1.971903685	-0.8335182645	-1.6102904785	-1.6579108815	-1.681962136	-1.9926275815
PF3D7_0303300	1.422437723	1.232685179	1.757841086	1.048470726	1.332985107	1.198303875	1.075229256	1.174050547	0.383434865	0.784395992	1.631007011	0.804902649	1.133482992	1.155581213	1.191949498	0.938014426	1.37331784	2.00474822	0.978583481	0.866614742	0.961677388	0.990546918	1.837631522	0.931758382	0.647772469	0.772195934	0.043106846	1.418070949	1.136780661	1.49633331	2.531178469	1.089796849	1.445163457	1.010137941	1.282798709	1.351115619	1.141266582	1.070470133	0.462795864	1.976708298	1.01761118	1.263250049	1.143419375	1.483684586	0.799475913	2.287105725	1.27881416	0.359977771	1.345192624
PF3D7_0303400	-1.1646703755	-0.9926583415	-0.303317539	-1.296850283	-1.127687716	-0.719136602	-1.252790676	-1.122433541	0.0854137905	-1.200103585	-0.909575883	-0.148828334	-0.1513968265	-0.984973482	-0.328118936	-0.363386844	-0.3083700095	-1.498683137	-0.19855838	-0.6291555305	-0.2843516825	0.04286331	-0.721058731	-1.184395563	-0.740622621	-0.62327211	-0.55237244	-0.384568948	-0.382031554	-1.004601223	-0.9181880665	-1.329321368	-1.235956689	-0.44944671	-0.1630804565	-0.9193607575	-0.343300324	-1.5566034985	-0.7735424915	-0.23067527	-1.018753348	-0.388108096	-1.760564453	-0.0297112595	-0.948266239	0.2794850375	-0.1731736725	-0.853338577	0.046378047
PF3D7_0303500	-0.272806497	-0.4881939285	-0.36862676975	-0.6034057305	-0.538743386	-0.518666487	-0.809593753	-0.55793114875	-0.420833699	-0.3724651815	-0.70236379	-0.8673153775	-0.9894538225	-1.13949517333333	-0.86428752725	-0.5556875295	-0.885862935	-0.67312175725	-1.361972434	-0.83251797	-0.990511293	-0.33695110125	-0.48159888925	-0.732855639	-0.39570723775	-0.78653928075	-0.56365847275	-0.473004053	-0.79715050025	-0.7783757415	-0.82192723825	-0.1330231785	-0.03976217575	-0.83702080575	-0.970597677	-0.688964731	-0.5314906085	-0.62115835675	-0.79212443825	-0.73462480725	-0.67141504675	-1.16743992225	-1.1662798975	-0.6933303575	-0.6697920495	-0.73891254675	-1.05292936275	-0.95595195525	-1.37611704966667
PF3D7_0303600	0.329200938	-0.083097055	0.557211025	-0.444444077	0.375233715	0.403125432	NA	0.28014718	0.974135078	0.518358228	-0.428133692	-0.3743662	-0.405971906	-0.422793772	-0.687367503	-0.704831033	0.275687881	0.20473971	-0.593313763	-0.317443905	-0.163293594	0.680703277	0.338962324	NA	0.122317577	-0.449355974	0.13400051	0.128551374	-0.006688579	0.300392166	-0.06768175	-0.018238368	0.31703588	-0.522319842	0.018705778	0.398610421	0.138420953	-0.049707692	0.394388569	-0.051052683	0.23614318	-0.025289037	0.136927496	-0.206302885	0.297776245	0.809971424	-0.621275126	-0.227132686	NA
PF3D7_0303700	1.0226181475	-0.009913644	-0.5022738015	-1.635050236	-0.2000061845	0.2702006655	-0.937958661	-0.5717410725	-0.6569554245	-0.6497786355	-1.3407978995	-2.055282899	-0.870672308	-0.9544224065	-1.8868672625	-1.2911878365	-1.9699364415	-0.763881151	-1.780335306	-1.85118138	-1.5516790405	-0.326833523	-0.267439333	-1.033567996	0.035757936	-1.937396153	-0.515597771	0.4532418655	-2.225831389	0.017677074	-1.195027934	-0.41243852	0.214286115	-1.5662349905	-1.499876767	-1.619707138	-1.616042852	-1.0517093075	-1.2545347915	-1.1010457555	-0.455963103	-1.4479904635	-0.700037327	-1.758725552	-0.559108465	-1.742308991	-1.76300188	-1.28038173	-0.7987731625
PF3D7_0303800	0.5152358015	0.0624080995	-0.129808211	-0.2990338905	0.2443426895	0.406266777	NA	-0.0341855715	0.25713525	0.148442702	0.518155007	-0.2775046175	-0.1081944125	0.302242675	-0.3576555735	0.492874916	-0.491131655	0.109087715	-0.068949033	0.3190085915	-0.5923580715	0.1949877085	0.61362985	0.0808895965	0.9678491605	-0.256318463	0.161770707	1.925460285	-0.168229243	1.460383601	-0.162964751	1.114293035	1.8793833445	0.2341693495	-0.2528734415	-0.266481889	0.1516453065	0.137166256	0.4359067185	-0.4684624385	0.548194801	0.46570045	0.01614199	0.4901374725	0.362278682	-0.311319058	0.00619077849999999	0.317020084	-1.142380227
PF3D7_0304000	0.0854980245	0.164230328	-0.0258389705	0.0943600785	0.2426677925	-0.1328725815	0.125149628	0.1671328305	0.4312943295	0.4098071015	0.140581261	0.0675883935	0.187499981	0.53813344	0.6614687545	0.170364534	0.1431426575	-0.621198347	0.516523637	-0.001723818	0.2699351035	0.228975924	-0.3068920625	0.0311234175	0.377894551	0.341944518	0.3725795255	0.1734548645	0.094700378	0.140958403	0.1361176345	0.2224904655	-0.173535099	-0.0013673755	0.349046678	0.10539366	0.3051499685	0.117087324	0.0853858805	0.262014369	0.144912477	-0.161741631	-0.0256737955	0.1775835295	0.080210923	0.141360275	0.3867795155	0.2009131315	0.1737311335
PF3D7_0304100	-0.138378769	-0.0448156335	-0.047858107	-0.097504872	-0.4204640105	-0.2619506585	NA	-0.186749477	-0.033213619	0.320802983	-0.167266654	-0.361618848	-0.413186954	-0.592166359	-0.1872724	-0.719034887	-0.3177225605	0.15670743	-0.4488552265	-0.2689689965	-0.421247507	0.052281151	0.0655960595	0.1697142495	-0.22335012	-0.249485407	0.359322902	-0.85167616	-0.254712371	-0.1756441705	-0.0980035215	-0.328399986	-0.3450148125	-0.0609223435	-0.252035353	-0.114751866	-0.1737433945	-0.0282105375	-0.2443916475	-0.5404129655	-0.151444033	1.070136899	-0.48243774	-0.0939303105	-0.00800181050000001	-0.3773122435	-0.3976952945	-0.2951876175	-0.780844883
PF3D7_0304200	-0.097903144	0.2959086275	0.8662571965	0.7622319695	-0.1263617395	0.096881875	1.95365898	1.519434346	1.4764349865	1.1788338355	0.4282054815	0.0319581655	0.9526236835	0.1524517885	0.6864179625	-0.303105644	0.271261656	0.268381304	0.270254676	0.628834105	0.253489269	0.4975101665	0.1529643695	0.162684644	-0.3989800775	0.2642417695	-0.716467555	-0.0736857855	1.283014993	0.502137977	0.3418932845	0.124875315	-0.117275894	0.5652006365	0.6011928465	0.024664861	0.703025943	-0.091640978	0.3108082255	0.4238325455	-0.017093662	0.928614792	0.441497244	0.6293511125	0.369115733	0.629068515	0.996162382	0.795912108	0.6957051405
PF3D7_0304300	-0.572873726	0.096753249	0.262145949	0.0719294365	0.4753995155	-0.3335047985	-0.9055794355	0.2187126725	0.5434113615	0.0484048195	0.1042257255	0.3367905795	-0.0563916015	0.3346048025	0.7859641965	0.039279544	0.205678037	-0.102970611	0.7411685	0.2989815275	0.1722912285	0.2687029205	-0.1472373745	0.2013087205	0.072399618	0.2197956195	0.548951433	-0.321172985	0.131575696	0.148991753	0.1666988805	-0.1283168835	-0.1567709485	-0.0984859835	0.302652272	0.1205480615	0.0564037925	0.336745754	-0.2363502035	-0.1085788635	-0.0021307855	-0.165091266	0.217009639	0.586082248	-0.083549209	0.1490271435	0.245095575	0.322321923	-0.173220648
PF3D7_0304400	0.251557641	-0.081079372	-0.500128569	-0.63312226	-0.151300069	0.394884065	-0.752490453	-0.648405257	-0.790051952	-0.836196364	-0.095346498	0.606412083	-0.281637248	-0.320130894	-0.280290292	-0.458944708	-0.540602839	-0.711505098	0.212578671	0.600410608	0.275137704	-0.673212332	-0.182086956	-0.383526391	0.248699544	-0.141922841	-0.703820104	0.372782687	-0.469231254	-0.245283407	-0.695986169	-0.052405586	-0.072119988	0.144994702	-0.517585217	-0.174797287	-0.608626963	-0.557056078	0.342404869	-1.113331159	-0.58179832	-0.090212695	-0.243675836	-0.565407545	0.280260326	-0.261870092	-0.390209476	0.058221263	-0.081913361
PF3D7_0304500	0.421164848	0.787107234	-0.032630493	-1.800304808	-0.223731611	0.356147024	-0.399197714	0.042274263	-0.936023522	-0.777686435	-1.091221445	-1.060673268	-1.24326394	0.321532123	-1.03017342	-0.394924982	-1.730772689	-1.403491414	-1.700819484	-1.27264797	-0.626399251	-1.071439987	0.451935972	-0.824273508	0.543350022	-1.688215319	-1.48678003	0.705750424	-1.072961527	0.889267638	-1.502634477	0.602487307	1.126422091	-1.254054087	-1.591762797	-0.031158776	-1.222350359	-0.95242564	-0.630848668	-1.115769952	0.428734331	-1.104753717	-0.279839024	-1.521825689	0.287616331	-1.323564839	-1.644056895	-1.327396449	-1.549389719
PF3D7_0304600	0.0514049785	-0.2841861595	-0.32614266	2.672604782	0.0449963475	-0.053012054	0.9000856405	0.4739342365	0.123766212	0.394954195	2.031803298	0.6950282195	1.6623770215	-0.3979009875	1.1005099635	-0.280954174	1.9825305445	1.4782567745	0.8722898525	0.950214991	1.3083204495	0.513543909	-0.2629970195	-0.442930486	0.102497068	1.04508175	0.023709345	0.049197415	0.534090295	-0.426308441	3.218078988	-0.031675383	0.1241358815	0.1870604405	1.142391739	0.930633846	0.418970884	-0.0860048865	0.1399096145	0.3500373455	-0.0626672625	0.059141634	0.111482561	0.884418276	-0.1919088625	2.497310426	1.676391712	1.9345780555	3.222088256
PF3D7_0304700	-0.1327305895	0.3116232405	0.043699958	0.0600467765	-0.599464734	0.0462849185	0.5470526175	0.1629303185	-0.576068107	0.011665443	0.208720426	0.198993553	0.393359153	-0.936136598	0.4734261805	-1.497091219	-0.0575662975	-1.5703580055	0.33344401	-0.3671654895	-0.051897314	0.705922543	0.1181019795	-0.846849126	0.0496351165	-0.019164071	-0.1293641185	-0.481399526	-0.3172015185	-0.086100559	0.154241536	0.3015912455	0.046991733	-0.135640377	0.0523618625	0.1784574425	0.4026619635	0.192634007	-0.1660928905	0.572872108	-0.015708319	-0.224188441	-0.357965115	0.3677354765	0.077980763	-0.1624251175	-0.1235799025	NA	-0.528609777
PF3D7_0304800	0.2077492335	0.1375619045	-0.4252589005	-0.19596531	-0.046039929	-0.1870770885	NA	-0.1393092555	0.225794832	0.342131878	-0.012625669	-0.281801431	-0.3408606015	-1.015668777	-0.3487937215	-0.886629083	-0.586244627	-0.677911095	-0.2853079455	-0.550936481	-0.3952107555	0.2737375625	-0.6113879035	-0.306319746	-0.156877547	-0.034939752	-0.14953551	-0.163875622	-0.461475941	-0.1298419265	-0.9443565355	-0.132971577	-0.0591457095	-0.7343274595	-0.46992956	-0.5211936185	-0.277349677	-0.2621528665	-0.561283292	-0.6615469015	-0.391579469	-0.29468093	0.050506153	-0.1709846375	-0.3969335565	-0.6210059465	-0.4398184895	-0.3004219485	-0.885268563
PF3D7_0304900	0.072251124	0.188436276	0.54853274	-1.313666305	0.082980117	0.097322872	-0.788225275	0.404743022	0.089632903	-1.460103296	0.205412607	1.137693257	1.443547464	-0.225201236	1.14631514	0.484492968	0.128049204	-0.447769828	1.638060737	0.915784403	1.242194846	-0.076485129	-0.31275517	-0.029904814	-0.047880403	0.255051748	-0.786928104	0.518814982	1.220794452	1.192959267	-0.046508804	0.125567608	0.481984741	0.279103912	0.786435637	0.655770642	0.695859732	-0.756192309	0.80359394	0.566704195	0.043931623	1.69328767	0.82277405	1.412426751	0.280054747	1.001958014	1.340337246	1.475555793	1.016158186
PF3D7_0305000	-0.406324227	0.094956353	0.817133133	-1.7241725435	-0.258799261	-0.013955996	0.329077036	0.406480585	0.034073867	-0.182701313	-1.3288290965	-1.6351549675	-1.581354238	-0.3496273115	-1.1865365035	-1.4562836515	-1.812258325	-1.256257621	-2.244878827	-1.7538956265	-1.4228502125	-1.0182058355	-0.733888541	-1.3160766105	-0.8582392905	-1.485293956	-1.2773558975	-0.473054253	-1.9922086975	-0.612548468	-1.834267743	-0.4994815045	-0.5572250455	-1.579073509	-1.546382459	-1.1259572865	-1.460714954	-1.272796353	-0.919066564	-1.2446715835	-0.475523592	-1.669697649	-0.440209172	-1.3667015985	-0.2604565555	-1.6277187525	-1.634245858	-1.87848458	-1.777541659
PF3D7_0305100	0.206085632833333	-0.0663178028333333	-0.433182869	-0.405291349833333	-0.1369143765	-0.0343859695	-0.237933647	-0.160360315333333	0.107220781666667	-0.0144646775	-0.571737272833333	-0.609934711833333	-0.361677949166667	-0.0157849276666667	-0.4964407295	-0.289849456166667	-0.4782656868	-0.155729802833333	-0.595990970666667	-0.491213689833333	-0.634652173	0.0569768305	0.008072802	-0.3919187672	-0.128208544666667	-0.569330495666667	0.110832274	-0.0592019033333333	-0.3600751335	-0.0732294493333333	-0.418714705	0.171535578333333	0.302101225666667	-0.328846631666667	-0.728713720666667	-0.314712740833333	-0.121215995	-0.33262728	-0.163728163	-0.421208928	0.0174953373333333	-0.63348233	-0.5607426575	-0.367424615333333	-0.118127719833333	-0.330063464833333	-0.4747148295	-0.3553897396	-0.449196739666667
PF3D7_0305200	0.182100683	0.523254099	0.435806285	0.214511934	0.067036157	-0.142228107	-0.271991574	-0.124056796	-0.392239555	-0.05518156	0.217355957	0.644283663	0.158515636	-0.280475616	1.05623765	0.533814905	0.060777715	0.334020152	0.438063999	0.767712955	0.468206004	0.166458541	0.937709308	0.250660499	0.121486336	0.735540121	0.10968311	0.633366398	0.799242475	0.590507137	0.753612806	1.235671559	1.297406073	0.600485756	0.03465176	1.238095817	1.407657244	0.64162909	0.583173312	1.258919769	0.368182978	0.40576328	0.297815203	1.059277299	0.697359479	0.7511031	0.216494047	0.321338252	-0.624912065
PF3D7_0305300	0.10774367	0.511185774	1.127886584	2.162317969	0.650807868	-0.4217588425	1.629111461	0.998624426	0.776260492	1.435229735	1.57192636	0.9914853675	1.441347419	-0.01439438	1.5333971615	1.3678016465	1.1149636515	1.100023255	1.4720175885	1.154420849	1.052049553	1.112062894	0.744188021	0.678807717	-0.059131198	1.171325404	0.220107806	0.1898033395	0.7186282315	0.519348601	1.6643248195	0.310742406	0.2100362455	1.5147719295	1.179341221	1.0097698675	0.9838311895	0.7495705115	0.892718879	1.936523591	0.4351110195	1.801443301	0.850734392	1.4141104825	0.379103258	1.5852414645	1.0425600665	1.358653041	1.481195903
PF3D7_0305400	-0.735726168	-0.263979865	-0.278961714	-0.665186198	NA	-0.73947875	NA	-0.193778644	NA	NA	NA	1.325842953	0.98709177	-0.427647201	1.202517397	0.553450896	0.50554295	NA	0.613785671	1.127499754	0.989271722	0.318935662	-0.310202619	-0.227957174	-0.564313715	0.55349185	-0.994117177	NA	1.822759817	-0.136287781	-0.011666644	-0.826633972	-0.107031774	0.228452057	0.881197091	-0.040153286	0.496288064	-0.644344185	0.104571446	0.611826428	-0.335270735	NA	-0.803687119	0.892877617	-0.709084867	0.716773462	1.059249069	0.607571722	NA
PF3D7_0305500	0.5165978575	0.343979323666667	0.195208117333333	0.1728980405	0.066447996	0.259085758	0.2772519125	-0.0185630475	0.0339483601666667	0.337275377833333	0.489846290833333	0.0852325735	-0.0770729783333333	0.325731707833333	-0.0185999245	0.189931599166667	0.113872798166667	0.156598851833333	-0.0760438008333333	0.115487243166667	0.0351645791666667	-0.0831344291666667	0.454400157833333	0.339346543666667	0.462477226666667	0.169851749333333	0.27133911	0.679441859833333	0.00767566300000001	0.500248837166667	0.172875596166667	0.569950641833333	0.776978433333333	0.0623646536666667	0.083725568	0.179621538	0.097013758	0.386539811666667	0.327084548666667	0.047182434	0.466569189333333	-0.273439602166667	0.248866210166667	-0.275707594166667	0.399684847333333	0.035675359	-0.218107196	-0.133222276333333	-0.327022950833333
PF3D7_0305600	-1.0803401505	-1.084958217	-1.419876211	-1.67028381	-0.9519995315	-0.8134157825	-1.6644401715	-1.2293141505	-1.165274887	-1.0330111935	-0.5698920675	-1.8354758185	-1.7264858545	-1.1167049505	-1.5974205765	-0.8915298975	-1.7314782285	-1.03054075	-1.549805391	-1.6741677335	-1.9897426895	-0.8231622815	-1.2885360415	-1.113518664	-0.635580422	-1.6703700295	-0.316227559	-0.774810462	-2.1405158845	-1.0390741045	-1.3821230845	-1.4130594265	-1.0045050475	-1.5595757425	-1.6712484685	-1.5862254235	-1.212480905	-0.9602827805	-1.661150195	-1.281967434	-0.9599977075	-0.5980684035	-1.2473906575	-1.5957615985	-1.6904738675	-1.526401612	-1.661613034	-1.3848629935	-1.938052522
PF3D7_0305700	-1.026966274	-0.435225745	-0.340493642	-0.160599134	-0.273349024	-0.402763226	-0.293853025	-0.535424133	-0.584278786	-0.471004013	-0.11179984	0.00955568	-0.101277399	-0.352395003	-0.422759278	-0.329614855	-0.201373657	-0.27450813	-0.061524087	-0.473527015	-0.428844814	-0.098208455	-0.710144761	-0.669939718	-0.465187315	-0.310735965	-0.129390042	-0.648740957	0.163033397	0.024163433	0.033277163	-0.25114672	-0.075190384	-0.928204696	-0.246233221	-0.36161523	0.064754548	-0.209400674	-0.345066525	-0.26219665	-0.124342953	-1.276439393	-0.366493945	-0.95351221	-0.060472091	-0.087910636	-0.623495161	-0.179091325	-1.213226098
PF3D7_0305800	-0.168882264	-0.169808077	-0.3352741785	-0.621248841	1.360709672	-0.21456537	-0.682460622	0.000878878	-0.958898739	-0.514993126	-1.402760178	0.575636497	0.1795003525	-0.696901747	0.630759982	NA	0.017010522	-1.053887789	0.764377913	0.699562133	0.815068142	-0.0772991045	-0.7168373325	0.832485295	-0.1677527965	0.1204223385	0.157117432	-0.837354583	0.4477194215	0.662060548	-0.036650962	-0.928619625	NA	0.1323701015	0.0727391205	-0.919279691	-0.0142901135	0.821328724	-0.041598834	-0.786101369	0.4064777915	0.786392607	-0.254972239	0.6101222625	0.232082503	0.528017495	0.8751033715	0.037743488	-1.261620036
PF3D7_0305900	-1.824035691	-1.326206847	-1.720262163	-2.052603259	-1.377075568	-1.525304041	-1.862838961	-1.637712648	-1.676712946	-1.344701716	-1.689812284	-1.204502682	-1.570873764	-1.93365519	-1.412228428	-0.928688998	-2.242579261	-1.965089168	-1.542465472	-1.513245437	-1.315082335	-1.092895199	-1.380394857	-1.209376529	-1.211668569	-1.644738559	-1.40173153	-1.559747397	-1.412135362	-1.185394854	-1.979134969	-1.611214592	-1.538630626	-1.415944054	-1.611368997	-1.421312248	-1.139631949	-1.487290267	-1.406548288	-1.545868676	-0.796254385	-0.849124362	-1.639015597	-1.288064061	-1.72774027	-1.43052258	-1.272657947	-1.693459042	-1.692913588
PF3D7_0306000	-1.853271458	-1.471566543	-1.837298156	-2.082731002	-1.228787683	-1.49506054	-1.381172052	-1.826678883	-1.816162073	-1.215296483	-1.901191525	-1.539642632	-2.118102507	-1.540153814	-1.950739292	-1.531969235	-2.149230968	-1.445670207	-2.131927719	-1.769535207	-1.919214556	-1.046402489	-1.710322639	-1.470629454	-1.54786876	-1.998352176	-1.219439141	-1.693950174	-1.549964774	-1.715676295	-1.850957402	-1.713917752	-1.588923188	-1.374791205	-1.728481634	-1.502190912	-1.427077261	-2.024114369	-1.880673763	-1.036845465	-1.018601675	-1.499980383	-1.647715087	-1.775008884	-1.329161929	-1.927916979	-1.965784495	-2.183743434	-1.488725244
PF3D7_0306100	0.134684809	-0.108069186	0.184621966	0.339624228	0.137674034	0.144306582	0.501102809	0.633424338	-0.279733912	-0.348843075	0.557252537	0.558740766	1.192637143	0.550531021	1.15747279	0.631419482	-0.056576734	0.226524495	0.730467487	0.911639165	1.081431071	-0.152057386	0.256300921	0.816212894	0.141865676	0.837708585	-0.028433528	0.312335941	0.528690635	0.495181801	-0.188331975	0.967497567	0.157598406	0.926824615	0.636141636	0.228522175	1.01919286	0.328509175	0.496393726	0.077349226	-0.043240994	1.105626694	0.556681936	1.033268899	0.812228521	0.129870701	1.136307176	0.541372471	0.363178277
PF3D7_0306200	0.377710091	0.475547793	0.007972951	0.028968904	0.143550218	0.326118025	-0.101422307	-0.059311339	-0.121874705	-0.360320823	0.315559663	0.714506644	0.668424899	1.03046946	0.287758532	0.652650961	0.502241847	0.055924	0.453131091	0.641481085	0.902299444	0.104767155	0.738563289	0.510220455	1.094197393	0.683798638	0.146129306	1.176118649	0.546738147	0.644424227	0.582180843	0.990850525	0.852506607	0.355896684	0.459692972	0.344804845	0.355673718	0.331839241	0.753820915	0.045781079	0.548722804	0.502457964	1.139413179	0.250160647	0.93387197	0.714627342	0.684108692	0.617656269	0.548562321
PF3D7_0306300	1.012157191	0.305251685	0.08792433	0.808965034	0.15857766	0.317043174	0.064770853	-0.31962502	-0.023482595	0.379725448	0.677561071	-0.082530631	-0.330415989	-0.238573624	-0.582639177	0.290410885	0.163495191	-0.551440537	-0.802937199	-0.827356297	-0.241971656	-0.544960553	-0.07187715	-0.617876197	0.459845532	-0.244189629	0.209771416	0.120681924	0.310329759	0.128151359	0.070193166	-0.682097099	0.247153336	-0.51149147	-0.434878787	-0.068400114	-0.672272515	-0.22014854	-0.445852411	-0.49475702	-0.375929879	-0.678256109	0.224855204	-0.729726598	-0.516467334	0.019918133	0.060375928	-0.008001768	-0.260054141
PF3D7_0306400	-0.6366456145	-0.6255357005	-0.708424298	-0.427901068	-0.96963509	-0.487537895	NA	-0.9158793095	-0.801577864	-0.496972055	-0.450454762	-0.6184059115	-0.917441816	-0.235022826	-0.2871786535	-0.285124156	-0.8435258995	-0.6140645805	-0.7836106815	-1.2759266555	-0.818104638	-0.659420648	-0.702574311	-0.622387008	-0.4958409525	-0.3264356365	-0.217551017	-0.898106881	-0.897770296	-0.655661749	-0.9057597735	-0.7638443445	-0.4734422035	-0.9408419925	-1.328979787	-0.3178331185	-1.198293002	-0.9835537655	-1.082462471	-0.450915543	-1.2568410955	-0.5614273535	-0.3968898095	-0.229226069	-0.6413291155	-1.435328649	0.1112308485	-1.0153019515	-0.819324929
PF3D7_0306500	-0.594406519	-0.41791884	-0.573584773	-0.562539426	-0.561577065	-0.586189703	-1.016719469	-0.708168504	-0.374190868	-0.311078443	-0.888098008	-1.029424808	-1.068606687	-0.393929988	-1.103975426	-0.432554146	-1.121618734	-0.569804854	-1.142247942	-0.777335687	-1.165781639	-0.088238779	-0.521396319	-0.725871369	-0.622590223	-1.135643287	-0.253068456	-1.014713474	-1.270222238	-0.996893692	-0.847623022	-1.067412109	-1.045901595	-0.759656978	-1.15787023	-0.832972904	-1.012824523	-0.712825685	-0.817114382	-0.579862579	-0.420322114	-0.742842194	-0.909374257	-0.676608814	-0.93175066	-1.012112657	-0.932037223	-0.771266526	-0.576292655
PF3D7_0306600	0.042434842	0.10918864	0.006256676	0.272018154	0.691065151	1.288378173	-0.989279029	0.232096877	0.377524612	NA	0.593793357	0.145505727	0.105757476	0.631044549	0.41817123	0.379914055	-0.155382847	NA	0.866328729	1.238163727	0.075401614	0.305836097	0.211486639	0.673695745	1.496427373	0.654628387	NA	1.847282065	0.369756689	0.6014996	0.454846916	0.413478501	0.271722789	0.956416131	0.399110943	-0.287526014	0.253212324	0.236039202	0.619577723	-0.702300453	0.326797152	1.289903391	0.201343615	-1.610243653	-0.02485863	0.17265804	1.074265293	1.476027315	-0.095430005
PF3D7_0306700	-0.35392324	-0.325575407	0.269552099	0.341359924	-0.858734222	-0.334753028	-0.047332308	-0.183551902	-0.432944984	-0.627309453	-0.436829583	1.037442989	0.195674879	-0.668006777	0.687693755	0.124598837	-0.432235788	0.418273418	0.795566777	1.494195211	0.486557566	-0.633676561	-0.022168276	-0.43081336	-0.772322673	0.781482609	-0.871268305	0.164690079	1.012354155	0.080751512	0.292184715	-0.291067539	-0.621012916	1.474860302	-0.181099299	-0.528927101	0.452553054	-0.198231922	0.632221409	-0.215706864	-0.561344566	-0.269487026	0.041627074	0.456961084	0.630349833	0.494589276	0.68952001	0.811842409	0.687924737
PF3D7_0306800	0.3199572105	-0.0277434245	0.0102669235	0.0428652335	-0.149958983	-0.0518170615	0.2670007305	0.1666333455	0.1635676925	-0.299892348	-0.7576103755	-0.7036022875	-0.5198957465	-0.627199047	-1.4385967425	-0.9970141865	-0.672723364	-0.879821567	-1.2874478075	-1.0253357015	-0.9575176485	-0.375585516	-0.9719147995	-0.8038667925	-0.508745164	-0.8556284135	-0.6555354495	-0.4447713525	-0.3456658585	-0.729697157	-0.5903753955	-0.8120962385	-0.566341354	-1.1388169665	-0.435819015	-0.9197405065	-0.7016184145	-0.954753275	-1.320000991	-1.1831657945	-0.6174393855	-1.7968232875	-1.0303714075	-1.565326063	-0.647590956	-0.442148865	-0.3801254495	0.145702663	-0.427425875
PF3D7_0306900	1.164376964	0.654188677	0.552660873	0.287626343	0.571795571	0.615638652	0.360120156	0.004407948	0.074318214	0.248854861	0.808294566	0.615817201	0.421438735	0.48901193	0.235759564	-0.176000805	0.654470705	0.211617176	0.23631917	0.541597484	0.967778461	0.443962477	0.977246032	0.397087405	0.241294206	0.419591013	0.438743651	0.953891546	0.63292022	0.689304779	1.063780341	0.640205785	0.937871798	0.434878865	0.240927999	0.368684189	0.357026763	0.398176247	0.491269661	0.383205417	0.390956256	0.14470071	0.929056997	0.113345974	0.629555306	0.550996959	0.303718705	0.628002206	-0.228286023
PF3D7_0307100	-0.103837436	-0.088380002	-0.130873112	-0.095475146	-0.020426663	-0.008624714	NA	-0.092636377	-0.116214591	-0.071774943	-0.527371133	-0.149167509	-0.726179404	-0.193555944	-0.911362759	-1.189145033	-0.736396362	-0.476522769	-1.034252157	-0.864419048	-0.206471674	-0.519534156	-0.158558938	-0.677593249	-0.309957039	-0.757043219	-0.796146031	-0.159803266	-0.718035511	-0.727344048	-0.381757468	-0.678135255	0.009620865	-0.626900302	-0.739584172	-0.466601581	-0.966558739	-0.69510804	-0.395962699	-0.683603534	0.134854683	-0.87504302	-0.32568935	-0.772557486	-0.341891794	-0.200979686	-0.583182144	-0.186958102	-0.596737534
PF3D7_0307200	0.327582272	0.020272407	-0.001844365	0.387985664	-0.006628435	0.179561332	0.010087339	0.370875608	0.229378811	-0.055192304	-0.105535228	-0.151437345	0.054582581	-0.09033499	-0.820657466	-1.090011559	0.706233219	0.017882297	-0.077664136	-0.348288916	-0.359358648	-0.173024375	0.166459026	-0.470434953	-0.337699122	-0.627187282	-0.203998638	-0.445772997	0.445460592	-0.106785826	0.144672992	-0.624270192	0.223029298	-1.019049679	0.009929095	0.026192914	-0.111376779	0.113889655	-1.100965382	-0.111200884	-0.080357585	-1.177553329	-0.31426027	-0.325365443	-0.294505472	0.360636466	0.233703771	0.029909889	-0.333673009
PF3D7_0307300	-0.75421835	-0.3020402425	-0.4055003855	-0.5167661395	-0.049563259	-0.2915884505	-1.088130316	-0.011330159	-0.611713801	-1.307623018	-0.739733145	0.802253725	-0.0532413435	-0.721814599	0.170059885	-0.619421603	-0.361189329	-0.953235106	-0.1542854655	0.5552826125	0.6960382305	0.0744076315	-0.1965469595	-0.066296835	-0.609602505	-0.0486075905	-0.188690319	-0.399454494	-0.0908311785	-0.5541001675	-0.592084214	-0.293552638	-0.782427795	-0.284216951	0.395962412	-0.1197793585	-0.067536773	-0.573330232	-0.048696483	-0.01826287	-0.432100932	-0.30314027	-0.47459146	0.220809361	-0.536847047	0.2483226165	0.3879059735	0.240836801	0.5998741405
PF3D7_0307400	-0.098805365	-0.6440089935	-1.088800843	-1.600735727	-0.936679242	-0.2106563425	-1.609434947	-0.8685672255	-0.976277546	-0.83707637	-0.871701865	-1.7457221155	-1.4450088175	-1.0068525465	-1.846688596	-0.9920017625	-1.608619232	-1.587911348	-1.7978170985	-1.3724716885	-1.6154594865	-0.787586903	-0.6771293015	-0.854453059	-0.363571496	-1.6700439205	-0.6499000355	-0.074380518	-1.9741130205	-0.7962639635	-1.2735463405	-1.09613007	0.0163723	-0.985926497	-1.5189181195	-1.5013661435	-1.480467115	-1.149461993	-1.312674426	-1.615053833	-0.88553881	-1.202897743	-1.194334552	-1.388278218	-1.031801361	-1.147264768	-1.2906065345	-1.2627450965	-1.594472554
PF3D7_0307500	-0.4912272645	-0.504618813	-0.728655004	-0.7403460635	-0.994481565	-0.621704347	-0.780596519	-0.721487105	-0.9154814385	-0.5407377975	-0.701747318	-1.4268929695	-1.1960901995	-0.8790238985	-1.1744758535	-0.8064522675	-1.215237068	-1.1067915945	-1.020825898	-1.0049196685	-1.0133845915	-0.462960415	-0.8503479585	-0.7010719205	-0.41246145	-1.011901782	-0.1370776965	-0.4136229415	-0.8410515765	-0.505925126	-0.7862484955	-1.0235697045	-0.4293756805	-0.8681873435	-1.201991466	-1.1887176415	-0.807041496	-0.9632677445	-1.0444377385	-0.86186376	-0.629025129	-0.9370088145	-0.753632136	-0.9338529615	-0.9923724845	-1.0359941385	-1.1181105015	-1.0121212675	-0.8640301325
PF3D7_0307600	-0.2558380725	-0.0832886105	-0.3824346965	-0.4339220385	-0.151457122	-0.3627854415	-0.600955758	-0.4726339085	-0.107296899	-0.010021068	-0.682383437	-1.3085370235	-0.786300901	-0.5783179115	-1.221827732	-0.3713322785	-0.911071709	-0.268334014	-0.9140223795	-0.943997396	-0.982929589	-0.5829446205	-0.534053027	-0.304473874	-0.6969721265	-1.0914739685	-0.300799996	-0.664721935	-0.7682510245	-0.7036386835	-0.773828671	-0.5324740495	-0.161619868	-0.827547871	-0.960152487	-0.6157299375	-0.496331621	-0.5441299425	-1.3230879395	-0.6951892835	-0.5594121855	-0.5888291065	-0.9622046285	-0.505012769	-0.6445029825	-0.899508149	-1.120596075	-0.8114394105	-0.8984155035
PF3D7_0307700	0.435420277666667	-0.142113125333333	-0.512688579666667	-1.264744479	-0.282702986333333	-0.0233676276666667	-0.387099486333333	-0.588760480666667	-0.544293910666667	-0.425050927666667	-0.528597734	-1.62022915433333	-1.329223165	0.091044005	-1.41483496633333	-0.233401076666667	-1.10102984666667	-0.471138820666667	-1.347599552	-1.48308956033333	-1.03259319266667	-0.519537897666667	0.275769050666667	-0.294562912	0.286462411	-1.16820840166667	-0.0331422386666667	0.0721547226666667	-1.86203037266667	-0.229193063666667	-0.812644199	0.102984299666667	0.155832924333333	-1.12251627	-1.28502580766667	-0.874725353666667	-1.11459365666667	-0.055991175	-0.591650898	-0.791653759333333	-0.267540813666667	-0.992488991	-0.477934017	-1.335439187	-0.234475992333333	-1.21353134133333	-1.19049943433333	-1.01592488866667	-1.354536288
PF3D7_0307800	0.3644768955	0.310586798	0.475262501	-0.049854115	0.737508622	0.8163492515	-1.47331239	-0.102110454	0.137865898	-0.1130572565	-0.464178371	-0.5458875135	-0.553217595	-0.2418824355	-0.619628255	0.1818848105	-0.013173008	-0.1989931765	0.1221547485	-0.5507931565	-0.345723615	-0.1195161885	-0.087097555	-0.3857654375	-0.1017113545	-0.188122502	0.1077786065	0.0130956085	-0.370246368	0.315868314	0.1549377405	-0.145026639	-0.057817364	-0.4239784085	-0.383253799	-0.161104797	-0.389395234	-0.1524707665	-0.4725765495	0.054059815	0.3259195995	-0.7444151345	-1.2598528975	-0.888953994	-0.262804095	0.00216495999999999	-0.6953438715	-0.104155655	0.084837488
PF3D7_0307900	0.523484256333333	-0.02713582625	-0.2493232535	0.04653929225	0.6296189285	0.2495472874	-0.368590896666667	0.0741183115	0.02686209575	0.1113230215	-0.250917223	-0.158522816666667	0.0243690515	-0.110469944666667	-0.185479316666667	-0.03606785825	-0.019024566	-1.05877015066667	-0.250448745	0.146596710666667	-0.0199425828333333	0.0604595231666667	0.134342655166667	0.147196860666667	0.0757767395	-0.0646629751666667	0.284466889333333	0.284133346	-0.192109932333333	-0.021738868	0.0487251636666667	0.472696456833333	0.156167781	-0.0855792571666667	-0.0401122046666667	-0.2616417625	-0.081898373	0.1103424895	-0.0461197241666667	-0.2539472264	0.0440284808333333	-0.44383502325	-0.4520457046	-0.134910303666667	-0.0583577883333333	0.040870841	0.1615425004	0.168885145	-0.1318004595
PF3D7_0308000	-0.237785778	-0.4553832895	-0.519401454	-0.492553503	-0.3253980625	-0.214387715	-1.8128130835	-0.607669995	-0.154523092	0.2277999225	-0.0841870905	-0.86152017	-0.642408216	-1.6765979165	-0.4432672275	-0.029784744	-0.3967169495	-0.9694151655	-0.455260882	-0.6224728095	-0.6436267395	-0.269973584	-0.4035413035	-0.7853661615	-0.1658903125	-0.4964397275	-0.0699108255	-0.1409900965	-0.6842338125	-0.306884541	-0.385428128	0.003385864	-0.2214062565	-0.529392767	-0.457707864	-0.25101451	-0.5760169105	-0.229129856	-0.5557663205	-0.303932694	0.180583222	-0.3748433565	-0.6727833905	-0.2379931415	-0.3706184335	-0.4103966505	-0.7803091155	-0.552377978	-0.7151850755
PF3D7_0308100	-0.441628987666667	-0.138344205333333	-0.209744919666667	-0.616364452666667	-0.651768585333333	0.250624990333333	-0.582529555333333	-0.473210476	-0.252493544	-0.233361150666667	-0.471508586666667	-0.682442231666667	-0.380592446	-0.291064078	-0.482133706333333	-0.155314755333333	-0.709610695666667	-0.368066025666667	-0.382865062666667	-0.293242091333333	-0.659403792	-0.000722328666666665	-0.550768022666667	-0.0939137656666667	0.011894967	-0.480390929666667	0.128471357	-0.240959093	-0.714562686333333	-0.115521722	-0.174300192666667	-0.558752985	-0.599152765666667	-0.354218517666667	-0.475184505	-0.584553415333333	-0.383140923333333	-0.338086782666667	-0.218756652	-0.269304750666667	-0.304160104	-0.297759516666667	-0.529758480666667	-0.472827090333333	-0.517563585	-0.389364661666667	-0.242133026333333	-0.1983441475	-1.00752708333333
PF3D7_0308200	0.745328801	0.3547415095	0.13020225	0.067924759	0.2342509695	0.4084282735	0.239090326	-0.1110887425	0.220300434	0.1210589285	0.218149613	-0.0588686735	0.00828599099999999	0.3286804105	-0.173997289	0.347997834	-0.0208919015	0.128143436	-0.154654433	-0.224354758	0.069666111	0.0666085905	0.2499693375	0.112126799	0.2433094105	-0.184422988	0.3546057375	0.341813134	-0.241819831	0.289659588	0.112068257	-0.031009164	0.4465719955	0.0163089335	0.3565235525	0.3607594845	0.398132861	0.4354758155	-0.127881675	0.151248473	0.1452896255	-0.714820206	0.0940999845	-0.3926138	0.1629385625	-0.119807551	0.066065899	-0.0167944995	-0.055800689
PF3D7_0308300	-1.577258951	-1.144798846	-1.673316986	-1.897171666	-1.179063905	-0.906008744	-1.899818419	-1.766100031	-1.586343404	-1.195380031	-1.565804294	-2.052220815	-2.054957554	-1.160396118	-2.249247484	-0.788682456	-2.207079779	-1.072717269	-2.335452243	-2.297578959	-1.888438854	-1.485738349	-1.270547549	-1.006149659	-0.994746871	-2.181178143	-1.167021956	-1.409038645	-2.777798615	-1.48212664	-1.689562429	-1.718470456	-1.417249598	-2.050399327	-2.262810305	-1.871291414	-2.096883935	-1.27081169	-2.137572811	-1.41774803	-1.127429306	-1.766466961	-1.908317207	-2.208163144	-1.712545451	-1.870626567	-2.142629573	-1.648166366	-2.154193621
PF3D7_0308500	0.477152796	0.081697002	-0.480798589	-2.05637641	-0.634254136	0.365647518	-0.64113639	-0.649991935	-1.090434804	-0.918961054	-0.679141408	-2.153226485	-1.855022523	-0.348351109	-0.448356109	-0.864793045	-1.94840246	-0.694709635	-2.308428042	-2.195469166	-1.553740855	-1.108240795	0.067677363	-1.011389543	0.291333352	-2.066622398	-0.924652503	0.440240901	-2.847039354	0.280312189	-1.622094597	0.198632672	0.782958337	-2.003342119	-1.810878663	-1.099035778	-2.005419225	-0.908619526	-0.729184877	-1.367775871	0.167835372	-1.691031844	-0.727734977	-1.783190892	-0.035692422	-1.885604143	-1.867016167	-1.940151964	-2.17932659
PF3D7_0308600	0.5625154675	0.352643572	0.938471991	0.231489626	0.271204198	0.27319148	0.249431887	0.425369422	0.365211777	0.5082300825	0.5979687065	0.0262825395	0.425974943	0.63725042	0.662402994	0.4459766825	0.607296817	1.00032993	0.605162796	0.2323546605	-0.4564845785	0.626102873	0.6293253745	0.509879573	0.2347653755	0.3695782505	0.255316131	0.4699448385	0.2663777345	0.716231278	1.0031155275	0.439564012	1.0771218995	0.0327596015	0.4196146125	0.7156266455	0.721620702	0.880859965	-0.3557290505	1.285386789	0.656332486	0.2559597025	0.72428344	0.378618341	0.25706142	0.8640962115	0.713783541	-0.104142112	0.144165077
PF3D7_0308700	-0.626507352	-1.140493261	-0.888747336	-0.6072520985	-0.9343114525	-0.552377537	-1.604669751	-1.081597015	-1.152315722	-0.819340607	-0.603896736	-0.5057877255	-0.5534364375	-1.017717783	0.3889432995	-2.079392861	-0.591326768	-0.4454866365	-0.6563043755	-0.5289251465	-0.19615591	-0.310974055	-0.2045530335	-1.142223757	-0.651034255	-0.633530862	-0.2486452415	-0.6160985865	-0.5654544405	-0.0978788615	-0.923631209	-0.8592021515	-0.875847218	-0.5525916015	-0.4082425055	-0.75759937	-0.3708467845	-0.4936827505	-0.6517078095	0.087976163	-0.1997394975	-1.157818765	-0.8472194725	-0.6820094985	-0.8903374215	-0.5900076565	-0.5142863755	-0.9096694235	-0.801786171
PF3D7_0308800	-0.33999714	-0.041539008	-0.005602054	-0.028389491	0.731129601	-0.151945954	0.200305394	-0.008850461	-0.362866016	-0.143311611	0.134633884	0.4534805	0.402711879	0.336175455	0.845976658	0.362107237	0.576424291	0.018309348	0.452598605	0.477192285	0.582337737	0.506639548	0.234939323	0.124667111	-0.332137752	0.444179386	0.996182294	-0.41311825	0.533030713	-0.098740672	0.429586305	-0.059034477	0.132992377	0.346021333	0.44546455	0.48219772	0.151750335	0.142663718	0.287678483	0.530966549	0.735936	0.592049977	-0.075631959	0.638692404	0.186232075	0.697866122	0.561142005	0.220762444	0.477113018
PF3D7_0308900	1.36018354733333	1.04241682833333	0.558667596333333	1.264444343	0.607652988666667	0.708646712333333	0.757061237	0.76839861	0.613409377666667	0.624071415333333	0.906954400333333	0.849136833	0.991717517	0.678766257666667	1.311952233	1.348187164	1.05287055033333	0.990246046333333	1.126997562	0.919857035333333	1.15422568633333	0.473663145666667	1.190167247	0.993380632666667	0.525915430666667	1.046893053	0.641209047666667	0.840468594	0.800839431333333	1.022502226	1.11768500233333	1.17233019933333	0.846645163	1.2539377675	1.16980200533333	1.06516062066667	0.811065981	1.146022484	0.961095772666667	1.26326863266667	0.543345292	1.28582529033333	1.29817714833333	1.355464458	0.893336825	0.908331966666667	1.15164460833333	1.00944146366667	1.58685510066667
PF3D7_0309000	0.5371183695	-0.1251930185	-0.1043584615	0.4785486535	-0.07851111	0.243039317	-0.529325958	0.141052247	-0.231750426	-0.0567245035	0.5073897805	0.5419164255	0.7065650635	0.245161191	0.6865124025	0.372077148	0.8504452565	0.5217859185	0.676215588	0.592056744	0.4902601195	0.0202605765	1.1193799075	-0.2073683975	0.057169679	0.714132681	0.26502522	0.3446517745	0.9034440045	0.5369025505	0.6150434185	1.6075429115	0.2762346605	0.941185757	0.484215368	0.5198523605	0.8745085065	0.397818453	0.8832876215	0.3306785085	0.099533258	0.079987164	0.242185943	1.3678221875	0.368779782	0.7740690125	0.965464181	0.3816517195	0.3456486035
PF3D7_0309100	-0.750012037	-0.551295333	-0.393284357	-0.839791449	0.590874253	0.203856153	-0.128578165	0.254425829	-0.318269653	-0.074418942	-0.83122128	-0.574050602	0.008562063	-1.593848812	-0.870932505	-0.342295887	-0.571763445	-0.195439803	-0.042586965	-0.626889883	-0.926690087	0.333162577	-0.795607839	-0.65767248	-0.308742256	-0.456566556	0.004348714	-0.256352502	-0.651066659	-0.374164951	0.228721168	-0.672840477	-0.400615928	-1.017034531	-0.183401788	-1.463316858	-0.586508328	-0.849482303	-0.719459773	-0.869269794	0.157846837	0.157288685	-1.361528168	-0.551004561	-0.777647319	-0.308180527	-0.287660636	0.114533914	-0.17566818
PF3D7_0309200	-0.344942286	-0.2617586925	-0.4697357895	-0.823369594	-0.433677329333333	0.457010975	-0.8322918115	-0.5664826155	0.0114740135	-0.246822576	-0.347396428666667	-0.277693891666667	-0.450551319666667	0.397897732	-0.423887051	-0.138374342333333	-0.0672221563333333	0.296277271	-0.047844771	-0.338346655666667	-0.184680599333333	0.0315178996666667	0.094018046	0.415921858666667	0.209480266	-0.097145014	0.118064426666667	-0.248534731333333	-0.747909287333333	-0.156905748666667	-0.409743887333333	0.0492895733333333	-0.369958091333333	-0.428380447	-0.611360505	0.135664480333333	0.135117630333333	0.135286058666667	0.200488274666667	-0.283644075	0.0525431076666667	0.170213937666667	0.148320342666667	-0.481150644	0.171428848666667	-0.0502166766666666	-0.307461146666667	-0.0323059876666667	-0.746550448
PF3D7_0309300	0.002986802	-0.181302891	0.11365719	1.452122989	0.254771217	0.016443288	0.749425467	0.367410812	0.576279703	0.9151525975	0.9144650875	0.4513676525	0.428566234	0.4033545695	0.2834304755	0.2402858975	1.2114364595	2.0009862885	0.3009920905	0.3769419835	0.592434541	0.985416334	0.5345847955	1.0122002565	-0.033862515	0.739971914	-0.0824206965	0.0681671505	0.6824016665	-0.126399512	1.565668422	-0.3472626865	0.2680672565	0.4699650225	0.934540225	0.8831849765	0.1209594075	0.9093219865	0.095422828	1.37272089	0.059347038	0.706061945	1.4306762715	0.5250871125	-0.060794317	1.7704886555	0.946481204	1.0563444795	1.507632336
PF3D7_0309500	0.4875802905	0.6455245425	0.220714323	0.71934281	0.4483244795	0.415401205	0.768442633	0.017730743	1.046203882	1.3084338515	1.0798360175	0.0535487845	0.1473400025	0.112121586	0.0249333185	0.1309978815	0.6472593315	1.3140909055	0.1591083095	0.0044219885	-0.300717482	0.655657986	-0.0257029505	1.0662254815	0.500642069	-0.053398722	0.6495907315	0.113513462	0.097331438	0.062848895	1.062847867	-0.3199422155	0.0456548045	0.2249934915	0.031634102	0.738280174	0.124238494	0.4292584935	0.102322798	0.848069629	0.230165047	0.6027716145	0.458518367	0.1282005955	0.688160512	0.782770942	0.2311592925	0.3505359565	0.694211595
PF3D7_0309600	0.428391415	0.57031416	0.256410258	-0.769957729	0.343091212	0.258926752	-0.164724632	-0.19449118	-0.232897826	-0.154017066	0.061460095	0.46661836	-0.063147135	0.322445583	0.208462092	-0.116631724	-0.325408213	-0.462576902	-0.149332139	0.308532164	0.323823096	-0.152205567	0.546044714	0.517649098	0.579355956	0.034113329	-0.054717455	0.741035466	-0.104236178	0.508167025	-0.591198225	0.716134636	0.364867545	0.115565277	-0.27782404	0.252224366	-0.402512035	0.141141691	0.679490398	-0.735883661	0.204221799	-0.063440762	0.322555067	-0.302663545	0.539407732	-0.511802175	0.120295086	0.010111015	-0.7727503
PF3D7_0309700	-0.15606977	-0.1517943325	-0.0544792195	0.799434137	-0.230936525	-0.3300060465	0.473797132	0.206630452	-0.157642221	-0.1882579905	0.3085034	0.764328303	0.857143537	0.0012989895	1.38819653	0.493085865	0.8257982095	0.065759059	1.1513348875	0.568272498	0.861611376	0.1227318955	-0.237946422	-0.0752814105	-0.1705783925	1.053988195	0.505958831	-0.402616732	1.044087132	-0.2580249415	0.4176551675	-0.4645676845	-0.0181052785	0.5398496865	0.6436409205	0.150134545	0.4496581015	-0.09158463	-0.0491759245	0.3952803435	-0.241932935	0.676118541	0.0126959275	0.9712328155	-0.28062985	0.4738657055	0.6024899535	1.1754711495	0.7174048875
PF3D7_0309800	-0.54911902	-0.249426634	0.324832096	1.34412334	-0.410086349	-0.416592052	0.648453465	0.83215051	0.282714613	0.184543006	0.775570122	1.751802083	2.179858238	0.206798991	1.81631085	1.144325526	1.533120202	1.005587042	1.619394213	1.766591981	1.708941387	1.627333955	0.242729051	1.041722026	-0.686904578	1.467608037	-0.215624245	-0.12070443	1.682486829	-0.069917036	1.585019573	0.314669849	0.282496678	1.851781714	1.82889941	0.950151863	1.708425297	0.37111039	1.332715089	1.609312331	0.182748581	1.908849488	0.578860709	2.009112624	0.705731042	2.010879071	2.217405931	1.550987887	1.906177584
PF3D7_0309900	-0.314742615666667	-0.0672189706666667	0.0140964403333333	-0.205278520666667	-0.1677348695	-0.479294847333333	-1.1394962165	-0.0945583896666667	-0.0784144396666667	0.0493032523333333	-0.785110752	-0.291672009	-0.497373751	-0.204198299	0.0894158086666667	-0.318545354	-0.524950328333333	-0.48160032	-0.374465403333333	-0.165425666333333	-0.0876479156666667	0.211659610666667	-0.096565906	NA	-0.500238015	-0.38383661	-0.034054047	-0.368953452666667	-0.438685632666667	-0.416485927333333	-0.173486564333333	-0.456797225666667	-0.211005394666667	-0.0633498576666667	-0.159664913666667	-0.232931116666667	-0.363257541333333	-0.340652032	-0.521128365666667	-0.503092208	0.1864581515	-0.240997072	-1.51252361366667	-0.107359494	-0.073295725	-0.124320431333333	-0.16865873	-0.063610484	-0.4716076585
PF3D7_0310000	-0.507552223	-1.073126691	-0.66681638	-1.428225411	-0.951244964	-0.40502869	-0.717103298	-0.846299058	-0.754534102	-0.664537953	-0.803038029	-1.232368925	-1.009485863	-0.534291014	-1.335902568	-0.97961484	-1.388503276	-1.204050336	-1.244186011	-1.122104276	-1.596808621	-0.361549941	-1.018031446	-0.991813483	-0.266230726	-1.200588509	-0.152374617	-0.548846549	-1.223116323	-0.748237769	-1.262063009	-0.758301658	-0.608793514	-1.099462066	-1.192041566	-1.206297723	-0.132048428	-0.972223743	-0.994362595	-1.104415797	-0.448408148	-0.712005418	-1.365743911	-0.77704287	-0.67072795	-1.251265847	-1.406338849	-1.098375676	-1.394553842
PF3D7_0310100	0.223150979	1.276194825	1.226488781	0.32704243	1.962126254	1.0855418595	-0.506394688	0.850429462	1.816325704	1.53208381	-0.263748521	0.589540998	0.782306827	1.0171873675	0.992708634	0.8622939555	0.316301268	0.3673009935	0.806887896	0.3365843635	1.1526408605	0.7344663935	0.444051218	0.580219136	0.71095022	0.3198937985	0.877622937	0.6835620305	0.580637391	0.6163742155	0.8541527545	0.1820593155	0.2899075595	0.3471957025	1.0022757865	0.334574799	-0.171384604	0.3827045335	0.2037638395	0.543328317	0.5264596765	0.888314952	0.219271822	1.2964088635	0.085228855	0.5963416335	0.753901043	1.3374111035	1.0410417945
PF3D7_0310200	0.588255636142857	0.572196566714286	0.265896820285714	0.0404608777142857	0.156682148857143	0.505871167285714	0.00437533857142858	0.397347554428571	-0.138438176571429	0.041139411	-0.220839724428571	-0.355327275571429	-0.162818893857143	0.261463994	0.400468157	0.247770319428571	-0.0460940218571429	-0.0038094677142857	0.363361331	-0.151103863428571	0.100232312142857	-0.214173330571429	0.872522454	-0.360278300571429	0.339346432571429	-0.0788279864285714	-0.0330722024285714	0.502434827428571	-0.0754688864285714	0.811483292	0.127024037	0.847365612571429	0.406089567	-0.0409537584285714	0.0160959294285714	0.166810056	0.251387063857143	0.142544181428571	0.389836481571429	0.044995849	0.396456756857143	0.325919048285714	0.088922222	0.405553580428571	0.401041198714286	-0.171753905142857	-0.243491530571429	-0.119850726285714	-0.129003503285714
PF3D7_0310300	1.0341671875	0.935395469	0.883764824	1.0568170125	0.713577509	1.034143827	1.080599856	0.841764396	1.026777118	1.1732298055	1.269554929	0.905742135	1.0009275015	1.578946977	1.231591452	1.5888403405	1.533044887	1.634160257	1.3997205255	1.109485779	0.8087171045	0.2758349595	1.361625687	1.802059991	0.9044797035	1.2880555625	1.600774461	1.1026200465	1.1136742765	1.567972228	1.4565649295	1.4993761875	1.0101876105	0.9816275505	1.33040021	1.9659192835	1.2958063275	2.0723404515	1.0909076395	1.480107693	0.964627734	1.352697779	1.6647057055	1.3333997025	1.3635000385	1.1595176905	1.127619381	0.9813125145	0.9451832465
PF3D7_0310400	-1.204024744	-0.9623852365	-1.128779138	-0.9927198225	-0.746027734	-0.575360782	-1.452087034	-1.2748601185	-0.9905171865	-0.850852401	-0.786147401	-1.6725779215	-1.204987353	-0.6590574485	-1.5885815085	-0.738240379	-1.542938434	-0.9229833045	-1.6028318065	-1.8227333915	-1.6160151115	-0.330049621	-1.1101925965	-1.0569871805	-0.515765135	-1.5674105825	-0.1523844285	-0.8694816215	-2.192561144	-0.959937419	-1.180938363	-1.190465009	-0.9694339345	-1.668829297	-1.3405881965	-1.22448258	-0.921494124	-0.8217355245	-1.5254639125	-1.2000576855	-0.440074779	-1.191819584	-1.208567342	-1.380210227	-1.261363571	-1.3950561745	-1.4393909925	-1.078138256	-1.5765225435
PF3D7_0310500	0.95384590425	0.614586431	0.65837977425	0.938155962	0.2272034795	0.4891654415	0.2184302475	0.3776698805	0.07208205	0.30349910775	0.6825500095	0.377289243	0.39388851275	0.23704672475	0.2739712125	0.5525171775	0.64848440025	0.646388912	0.2701188025	0.38199196975	0.59314444775	0.17749630075	0.71343573075	0.40908896225	0.55060280425	0.68463491375	0.551760915	0.7402393605	0.61441854075	0.77155773825	0.42734196175	0.90926638225	0.649662245	0.4274353885	0.638692507	0.49850245475	0.0921129155	1.02019852625	0.475320876	0.272830802	0.4960147445	-0.254964288333333	0.804675744	-0.05976742825	0.57285111075	0.52839045775	0.2904042635	0.34224446675	0.4661573805
PF3D7_0310600	0.761677069	0.759018843	0.625389687	0.753153546	0.325064508	0.518828462	0.282634656	0.007537565	-0.264752994	-0.30376825	0.998775893	0.97349487	0.603711611	-0.355707671	1.435105476	0.381099943	0.542227361	0.338273031	1.08636988	1.055994269	1.354264604	-0.010430203	0.453167825	-0.063598744	0.044071121	0.944494253	0.312598618	0.411873822	0.599176034	0.829431916	0.64038653	0.502708258	0.069252263	1.272899963	0.536300783	0.551294095	0.13239313	0.33800872	1.420158839	0.732581398	0.170717796	0.778215186	0.918482074	0.562323209	0.93629899	0.652890408	0.39270835	0.300471574	0.281230203
PF3D7_0310700	0.673456591	0.575231441	0.55143682	0.831746257	0.031910043	0.885371915	NA	0.695513943	-0.366457144	0.043942782	1.667383214	2.073143641	1.254950948	NA	2.271564523	-0.894264649	0.992833037	-0.177429336	1.653035531	1.683163787	1.823429841	-0.021282482	0.252970808	0.573851335	0.151853668	1.89580825	-0.036643168	0.436376106	2.092602992	0.806528602	0.487514196	1.913133698	0.44984	1.515106244	1.287044084	1.189752703	1.425564846	0.782915271	1.753023908	0.5254966	0.120308411	0.586763812	1.135179043	1.68006265	2.552989042	0.297492237	1.114213785	0.628848056	-0.899446696
PF3D7_0310800	0.539240477	0.173568636	0.157730971	0.174220088	-0.028051328	0.552065222	0.180772406	0.459349317	0.343777675	0.073084955	0.186746368	-0.220447173	-0.08815487	-0.156947006	0.299438831	-0.225990756	0.327308959	0.17141232	0.015704773	-0.087836649	-0.560937563	0.146634053	-0.348103562	0.064711876	0.503814583	-0.253210964	0.111131179	-0.056115487	0.061039902	0.289981188	0.323635647	0.074870136	0.513019453	-0.30220597	0.264057655	0.299231797	-0.144902336	-0.224358304	-0.646879921	0.929127457	0.384991503	-0.564692787	0.17760194	-0.170142461	0.580343793	0.383794034	-0.04020757	-0.551669739	-0.381731347
PF3D7_0310900	0.349183337	-0.1398118075	0.129091131	-0.7694390495	-0.5299938785	1.0688267235	-0.310363521	-0.450986538	-0.095338166	0.0442438115	-0.4592537885	-0.507880721	-0.7865116195	0.453677201	-0.2330396645	-0.763405795	-0.7615093815	-0.743217394	-0.5911753015	-0.730540747	-0.6418197565	-0.2858367015	-0.5765580425	-0.485723496	-0.416306179	-0.845946975	-0.126535492	-0.5200815055	-0.356958399	-0.1803268305	-0.623142958	-0.200422163	-0.1442613015	-0.3830090025	-0.508576783	-0.259426325	-0.4828600035	-0.535088099	-0.726603011	-0.4602266245	-0.4059806745	-0.6721348725	-0.474994491	-0.435665647	-0.0489804755	-0.4186535655	-0.455703948	-0.4209445905	-0.094676719
PF3D7_0311000	0.0813221	0.421340647	0.647141018	0.337490665	0.228769839	0.572891421	NA	0.304597229	0.417469011	-0.054472164	0.545464678	0.114758042	0.064219896	-0.578377631	1.139079113	NA	0.096713211	NA	0.00914447	0.041143133	0.060354211	0.171396761	-0.009608407	NA	0.27939957	0.178489518	0.29295691	NA	-0.232471379	0.346764127	0.022046472	-0.220806591	-0.002551769	-0.567377917	0.567525732	0.584442399	0.451662761	0.138708654	-0.425171643	0.496742294	0.05229167	-0.742042997	0.497701095	0.443817661	0.469955494	0.228484817	0.259433251	1.122920213	NA
PF3D7_0311100	0.29004179	-0.138421707	-0.0729502105	0.1866751915	-0.32105788	0.1635360385	0.5758106615	0.3340460545	-0.112553166	-0.0389739785	0.094154289	0.587436591	0.6806736375	0.706285365	0.6720862265	0.7164363955	0.886073297	0.611048473	0.8677552735	0.484744963	0.5132669985	0.0981795895	0.374951881	0.010392395	0.457211464	0.677915701	0.0626863635	0.5122286575	0.8029477085	0.7133519325	0.753814062	0.8827561415	0.5921243985	0.552030284	0.852525743	0.758681782	0.729601058	0.4444616235	0.6713438365	0.402441126	0.3326637815	0.227912979	0.1370099255	0.632416761	0.6944192585	0.786152429	0.7840259955	0.132786986	0.2046498385
PF3D7_0311200	0.379543286666667	-0.0288512326666667	0.335880164333333	-0.126513530333333	-0.441943359	-0.119221751	0.4671422565	0.540922420666667	0.0177627456666667	0.108591551	-0.406463371	-0.321212266	-0.512381626333333	-0.0615029476666666	-0.664375744333333	-0.506181058	-0.652011575	-0.564716095333333	-0.777419596333333	0.187418228	-0.164444842	-0.574531586	0.58648133	-0.138139107333333	0.00496520066666669	-0.67659895	-0.683084349	0.124757938	0.288998286	0.021143207	-0.636145324666667	0.0737678733333333	-0.405919334333333	0.101480138	-0.517489869333333	-0.2717883045	-0.00117797966666668	-0.202574002666667	0.435393689	-0.620394241666667	0.231033111666667	-1.112008132	-0.139093378	-0.306763144333333	0.138279352	0.305957284	-0.420307553333333	-0.615253827333333	-1.02317524233333
PF3D7_0311300	-0.4123536455	-0.709547057	-0.8452417855	-0.7222159985	-0.5341921675	-0.603770718	-0.126904177	-0.808979649	-0.6189307175	-0.110858802	-0.5858663335	-0.934986265	-0.963066142	-0.061535011	-0.5113665365	-0.9508092055	-1.269164335	-0.960019675	-1.024817412	-1.095552162	-1.3288100905	-0.5179708895	-0.7626053685	-0.74247927	-0.678539637	-0.5681006665	-0.44577446	-0.755997539	-0.968916781	-0.8206285795	-1.095924439	-0.461560656	-0.268160795	-0.934139505	-0.973783914	-0.462182775	-1.1107827925	-0.411057719	-1.135986687	-0.464842474	-0.783796919	-1.205653157	-0.155398768	-0.6106050505	-0.4854320885	-1.0230251085	-1.1692925605	-1.024571597	-0.75145589
PF3D7_0311400	0.478242872	0.499878949	0.616720189333333	0.388702668	1.283384	1.3125937305	-0.0521321956666667	0.665302380333333	0.597392532333333	1.390251047	-0.159239269	0.255563495	0.413319458666667	-0.11844146275	0.42680213575	-0.36803738975	0.10254859475	-0.422283137666667	0.49397824075	0.4830987885	0.39533186225	0.29816414225	0.26671356	0.8615094005	0.0538803585	0.229253327	0.486739241	0.8135766315	0.409949564	0.224470694	0.6873420105	0.365254418	0.18125751925	0.333509902	0.42361104425	0.3660962635	-0.01957620825	0.3315092215	0.469036373666667	0.46673882	0.30409354875	0.51581277075	-0.34650935075	0.28187380225	0.26969997725	0.56322756475	0.60938782925	0.654302682333333	0.09903904625
PF3D7_0311500	-0.036879478	0.328176438	0.297404973	0.571348197	0.421181145	-0.036251434	-0.22824356	-0.238834371	0.364183215	0.698684731	-0.557248661	-1.089525802	-1.075845425	-0.918528232	-0.849682797	-0.51776312	-0.923430585	-0.327988329	-0.57567132	-1.193863319	-0.743146334	0.155211203	-0.730706124	-0.700663551	-0.842884844	-1.057778041	-0.363333524	-1.007748051	-1.176995463	-0.781543522	0.082670084	-1.213200026	-1.126942987	-0.336456303	-1.099949605	-0.774427889	-0.949561899	-0.683037143	-0.630197818	-0.070118306	-0.678888754	-0.615359227	-0.906780675	-0.632964885	-1.39476819	-0.284110112	-0.835889514	0.7092423	0.893004886
PF3D7_0311600	0.6881488125	-0.503623104	0.0976393155	-0.1328866955	0.121292446	0.503133394	-0.466975072	-0.2353368085	-0.7163815505	-0.4352411375	-0.205791724	0.574767487	-0.009019684	-0.668318268	0.796341034	0.4296980285	0.012247229	-0.0334029595	0.393049121	0.2499779305	0.365025248	-0.1065816455	0.0505051425	-0.21636419	-0.225489971	-0.185552052	-0.4142976725	0.2891650765	0.620494356	0.2018228915	0.2765462895	0.0027863615	0.376351917	-0.0619325985	0.150255762	-0.4900957735	-0.256107009	-1.308426403	-0.242053125	0.070395055	-0.1389714175	-0.1904906635	-0.136889093	0.527403347	-0.6113361635	0.1268368765	0.180587703	-0.736941637	-0.076234234
PF3D7_0311700	0.031617422	1.1574490915	0.7187636245	-0.1291451745	1.036528972	1.364730556	-0.6849192835	1.088291946	0.6428688265	0.674391025	0.828070303	0.042074459	0.238466003	-0.3205222395	0.1947849975	-0.290425613	-0.30150257	1.158577696	0.274311232	-0.11780382	0.123920153	0.508377372	-0.514490552	0.230725596	0.15733891	-0.2373392765	1.246110089	-0.232623224	-0.1055934925	0.1359859	-0.0862248305	0.295935137	-0.3374664855	0.0999285545	-0.00849225549999999	0.2433281615	-0.0150608005	0.5216740065	-0.179482864	-0.795955127	-0.6215961585	2.055515915	0.195869033	0.1068293905	0.499023095	-0.0756819105	0.110409137	0.240403045	0.4072564825
PF3D7_0311800	-0.2578624755	-0.2587116305	-0.7595907905	0.0258188375	0.0883716175	0.3063819715	0.047999245	-0.233188577	-0.3294015295	-0.2762550995	-0.049241403	-0.6762876945	-0.221196521	0.312668359	-0.474803549	-0.272964714	-0.687197462	-0.061771023	0.090842222	-0.586205772	-0.823829161	0.252677201	-0.337658142	0.073143838	0.2585455135	-0.5714213935	0.077045933	0.0876537125	-0.2273875275	0.1058724355	-0.293687566	-0.2305941755	-0.2339536065	-0.617445459	-0.6129557925	-0.620916934	0.0571165075	-0.3724054075	-0.3552117415	-0.48596901	0.168131604	-0.176751098	-0.383846393	-0.375233722	-0.3706047885	-0.1933244905	-0.381520465	-0.259771677	-0.428141765
PF3D7_0311900	0.095460143	-0.196877537	-0.360670078	0.673985508	-0.352489062	-0.2834890025	NA	-1.128015132	NA	-0.139390383	-1.552563104	0.0715081865	-0.2120026215	-0.7374998855	-0.4422216055	-2.422379109	-0.2874797925	-0.267777778	-0.539016028	-0.069401508	0.028208531	-0.2983212765	0.152239886	0.337678548	-0.1539328605	-0.2458347875	-0.126447703	0.321571728	-0.197965371	-0.074052638	-0.1919140575	-0.356491839	0.397622569	-0.160167385	-0.378471815	-0.11038064	-0.008108992	-0.497174991	-0.341704894	0.066374267	0.483595138	-1.158067924	-2.013368178	0.0348534885	0.263673101	0.0064077075	-0.352894697	-0.864419088	-0.185938608
PF3D7_0312000	-0.900708036	-1.620918225	-1.913409283	-2.356955518	-1.34005984	-1.127511529	-1.797035265	-0.926953885	-1.754266035	-1.749062157	-1.598836181	0.016272501	-2.509119806	-1.036389973	0.882149158	-1.52937241	-2.752646823	-1.283396996	-2.706087595	-2.12007962	-2.022585949	-1.496300081	-0.681866309	-1.480414719	-1.173204561	-0.0525804	-1.478773937	-0.990538045	-2.959567121	-1.479589224	-2.13798157	-0.494945988	-0.812587855	-1.917034579	-2.532307169	-0.726643991	-2.352992893	-1.751997523	-1.756272476	-2.245577363	-1.354002354	-1.966485294	-1.959620955	0.06782799	NA	-2.43456272	-2.266296233	-2.146717116	-1.814118843
PF3D7_0312100	-0.449298062	-0.5012394515	-0.264630908	-0.5136405135	-0.2051713945	-0.576869877	-0.086836709	-0.1861709305	-0.9185910705	0.016595163	-0.436254985	-1.0811548765	-0.4592346425	0.2745872965	-0.5064978225	-0.2089570445	-0.5122710375	-0.4861172035	-0.3803096265	-0.673916247	-0.356976949	0.0417209305	-0.4433985275	-0.631992781	-0.652412846	-0.508155552	-0.122994985	-0.686050758	-0.3496714785	-0.367913688	-0.1465678925	-0.3228136135	-0.695829951	-0.3675893075	-0.433424926	-0.492415665	-0.3151523415	-0.2276968895	-0.4335227985	-0.2871719365	-0.3880053185	-0.651992815	-0.8683262275	-0.3301114835	-0.3985882785	-0.546585602	-0.530108826	-0.2837799885	-0.090779895
PF3D7_0312200	-0.8728072435	-0.7606023165	-0.6442617245	-0.7940854275	-0.445675339	-0.429551734	-0.8417272805	-0.813625272	-0.8528735655	-0.5331324105	-0.3648963395	-0.484884595	-0.185990477	0.0317310915	-0.4934555425	-0.276259953	-0.668768965	-0.6759998075	-0.578368897	-0.4053456735	0.416808466	-0.044806404	-0.4164564	-0.176442731	-0.07697798	0.145686337	-0.282088849	-0.552886506	-0.7873135575	-0.4949670505	-0.8404722265	-0.2031088335	-0.6517006675	0.102434906	-0.7492976285	-0.7521070285	-0.473300474	-0.2207900555	-0.284698683	-0.7726111805	-0.807953994	-0.099037616	-0.6142145695	-0.5290628525	-0.64937671	-0.5634189895	-0.39791033	-0.2847329895	-0.7545653635
PF3D7_0312300	0.641781358	0.288805273	0.811628622	0.120474131	0.417331742	-1.040976406	NA	0.768007306	0.577429986	0.743526682	0.929369671	0.656290913	0.64026281	0.284178513	-0.046236565	-0.188940922	0.655901608	-0.256938102	0.230072706	0.247574561	0.414676749	0.411564923	NA	-0.361344889	-0.466338706	0.655747833	-0.812045299	0.341419591	0.874232431	0.345139373	0.777173827	0.123345733	0.371994683	0.02447759	0.521941943	0.249940531	0.580219619	-0.040492699	0.355761419	0.477191546	0.218688171	-0.623407407	0.262262155	0.179294143	0.677514524	0.717477478	0.751283893	0.762516483	0.312101365
PF3D7_0312400	-0.0665637485	0.0238666455	-0.641818696	-1.5273787965	-0.813531735	0.0992580845	-1.1369196375	-1.1867728435	-1.3923057345	-1.4320526455	-1.2834650385	-1.7331282395	-1.822356189	-0.9220302125	-1.9972441595	-0.8050718245	-1.7411647735	-0.8394377095	-1.9965508265	-2.009379382	-1.9647818	-0.9623960345	-0.950572141	-1.240305352	-0.637965362	-1.9362754855	-0.795291228	-0.2788491975	-2.6673149535	-0.756014206	-1.36988039	-1.07178596	-0.1595886255	-1.9737897195	-2.180612589	-1.443150431	-1.663246609	-1.0613202365	-1.514360383	-1.5852630365	-0.5758831535	-1.4026012145	-1.3645204845	-2.080815591	-1.354478882	-1.60842001	-1.887593558	-1.343770742	-1.9630878605
PF3D7_0312500	-0.546246013	0.2625185265	0.1300793105	-0.36545801	0.3415790525	0.272252175	-0.114728094	-0.1059488695	0.1179548535	-0.383266387	-0.0156150765	0.2386149235	0.381844169	0.241768947	-0.1517555045	-0.4310345875	-0.137543694	-0.207986916	-0.1449461035	0.064280943	0.0494693265	-0.00511555299999999	0.003197252	-0.267323545	-0.160411389	-0.087475362	0.079003255	0.2326763235	0.142286704	0.7184845575	-0.00904294	0.1588949675	0.4231146305	-0.4120794615	-0.1407130035	-0.0285588105	-0.245778481	-0.267274214	0.2399142495	-0.4300887805	0.0518300755	-0.9479713435	-0.045065631	-0.1392488985	0.240602755	-0.0042594435	0.2562029735	0.3024759005	0.2848193185
PF3D7_0312600	1.045344427	1.973008676	1.816049764	1.243918829	2.439242531	1.94861712	1.136895737	0.948171852	1.723000693	1.991302166	2.088533025	0.640705524	0.830347452	2.118390575	0.936059557	1.018651154	0.862030131	2.597599751	0.664126896	0.383551621	1.096010809	2.241017723	1.622264959	1.942316436	1.91608055	0.739515741	1.955859999	2.014999033	-0.265001598	1.392258947	2.381566378	0.969775946	1.594136214	0.958415483	0.83839829	1.295391442	0.474499129	1.750616802	0.887413004	1.497529846	1.7903518	1.271461824	1.381377636	0.707470057	0.703321957	1.246007999	0.973609509	1.964493707	1.554881184
PF3D7_0312700	0.199790302	1.071116802	1.060871483	0.42136459	1.230870581	0.24836499	0.436882595	0.292027925	0.876283895	0.919292617	0.63403257	0.79312421	0.860333717	-0.14786628	1.173440357	0.60425157	0.547594411	1.76477344	0.128256541	-0.358957382	0.78166661	1.693112349	0.128727823	0.422197507	0.26279321	0.598155457	0.553852138	0.533546943	0.47655449	0.4843915	1.471507732	0.103258534	0.749169959	-0.267261097	0.602889954	0.35075206	0.258474532	0.872052511	-0.293199194	0.865035215	0.11476577	-0.463288235	0.447893645	0.762402557	-0.053187297	0.355980993	0.325633407	0.681345123	0.430098378
PF3D7_0312800	0.836661169	0.307896209	0.47039202	0.116238789	0.489111903	0.624309332	0.0585768	0.019112548	-0.209881663	-0.387625484	-0.170912846	-0.052726305	0.026936372	-0.166620381	-0.242610035	-0.536274728	-0.440755409	-0.636023247	-0.02317695	-0.089477413	0.138597669	-0.479611113	0.08559392	-0.347484599	-0.013779076	-0.386491254	-0.240156239	-0.052790269	-0.300542185	-0.173813625	-0.444895021	-0.179506983	-0.088540715	-0.774567745	-0.193725967	-0.381760436	-0.742343175	-0.525086564	-0.153037751	-0.622441349	-0.337973782	-0.453690613	-0.400853975	-0.447168452	-0.108838818	-0.693942568	0.086436183	0.167507803	-0.366732579
PF3D7_0312900	0.086908526	0.532219381	-0.389348942	-0.498860175	-0.370406815	-0.32325976	0.963074979	1.618031222	1.005668953	-0.634776547	0.585588395	1.392252528	1.960676852	0.865323854	1.914369793	2.008878024	0.691887091	0.322192739	1.631154602	1.072850412	1.89662038	-0.222531253	0.826130166	1.341011998	0.62760947	1.364927983	0.187669986	0.214095299	0.638719068	1.293687024	-0.001934613	1.173640109	1.078760263	1.103477107	1.777862233	1.620865703	1.311305792	1.165647448	1.08858244	0.360950918	0.348439893	2.11832689	1.717984961	1.81687435	1.130422129	1.57060473	1.111423227	2.498170048	1.749052977
PF3D7_0313000	-0.658060015	-0.118691481	-0.448916517	0.71625072	-0.37566558	-0.141148938	0.228053556	0.384287849	-0.016030442	-0.131757537	0.774231403	1.273790236	1.764442982	0.435110099	0.944846427	0.460275694	0.576781227	0.262996667	1.256723643	1.172744996	1.307672727	0.227578699	-0.136779308	0.622774895	-0.684639399	0.586595644	-0.51629138	-0.213629596	1.264775085	-0.206998462	0.938057598	0.006124166	-0.417635949	1.339392267	1.435387967	0.34223085	1.043601985	-0.40032881	0.718589239	0.460447273	-0.237342871	0.697603303	0.271628058	0.877486313	0.419007449	0.577174909	1.045756156	1.620420995	1.26652556
PF3D7_0313100	0.9456200505	0.0969706805	-0.3894110225	-0.4635420225	0.232322398	1.3688152605	-0.735692963	-0.3445863725	-0.757741695	0.4112175195	-0.6327464555	-0.848148487	-0.4089383955	0.9985892605	-1.414265576	-0.465814345	-0.2523123735	0.3661367755	-1.3379098175	-1.120614155	-0.262018416	-0.81476593	1.158316467	0.050786003	0.072023157	-1.293488899	-0.2941175695	0.511238379	-0.817174374	0.8664007575	-0.3893531855	0.777241387	0.9111339905	-1.1072550355	-0.7411351335	0.487787192	-0.9818862585	0.8554112935	0.7052813025	-0.494255506	1.1805227505	-0.9595761845	0.403348774	-0.943633646	0.7256134005	-0.7323028615	-0.707242784	-0.9627501005	-0.8384562515
PF3D7_0313200	-0.502598004	-0.323225399	-0.144791288	-0.638919115	-0.139627597	-0.209792322	-0.337002703	-0.716012264	-0.576460857	-0.503913926	-0.082559991	0.608656232	0.10980009	0.137500541	-0.016916593	-0.400493423	-0.2333745	0.125866633	0.085315041	0.413717058	0.150736081	-0.607047531	-0.209648516	-0.046631778	-0.04513756	0.069245052	-0.553079248	-0.079452572	0.618908916	0.141551357	0.057453437	-0.319630486	-1.4742237	0.227225706	0.035417112	-0.175167073	-0.175975816	-0.685600562	0.522683963	-0.538676944	0.343950145	0.559665394	-0.034928055	0.082623309	0.637258289	-0.046154273	0.342324292	-0.067633144	0.103986889
PF3D7_0313300	-1.303598813	-0.904199012	-0.620769985	-1.162551706	-0.250718368	-0.73242715	-0.710291657	-0.707377837	-0.525949321	-0.787504182	-0.839520703	0.644696845	0.341069782	0.008073278	-0.207887988	-0.100227103	-0.810612536	-0.595805185	-0.299460139	-0.308343408	-0.719262703	-0.762144376	-0.679806565	-0.184335366	-0.460822938	0.073697671	-0.304965042	-0.846353316	0.955127178	-0.646184565	0.257124368	-0.036939222	-0.195184303	-0.535585596	0.521914614	0.063761394	0.153833858	-1.046461697	0.192908662	-0.149352033	0.296413158	-1.158589765	-0.635226871	-0.456998924	-0.196386248	-0.035255555	0.354159329	-0.340877254	0.269254468
PF3D7_0313400	0.526156369	0.2390851385	0.3221076665	0.849535912	-0.138782108	0.259421537	0.802755544	0.715950891	-0.198821691	0.5724555225	0.605584578	1.0631219935	0.8528773855	0.740835575	0.944330913	0.4073625235	0.8774781515	0.4183230125	0.746360415	0.9485940515	0.9518594965	-0.139439707	0.7698434125	0.6703161735	0.379754457	1.1466466355	0.0060524085	0.769008987	0.865371875	0.86742216	0.6543800465	1.3489432985	0.617256668	0.957035188	0.8570587265	0.9017290035	1.007449594	0.670074345	1.062887545	0.5533336	0.295603673	0.3110575615	0.7122669015	0.342730158	1.1746814675	0.5059333905	0.66667522	0.6719553575	0.389505608
PF3D7_0313500	0.500171752	0.4951843725	0.238299869	0.351997685	0.0800608385	0.6225629555	0.071259709	0.104765672	1.047878625	0.936680636	0.747777845	0.998860064	0.684510186	0.57169546	0.7195653495	-0.4477515505	0.6231854635	0.2092436875	0.5057164675	0.5990957645	0.7601817385	0.4242852775	0.706997915	0.588766576	0.621992191	0.862859588	0.3256916125	0.824991352	1.148584716	0.4123458315	0.8649333415	1.28615406	0.360986757	0.570317509	0.8246802165	0.1583126305	0.1985438195	0.4689674275	0.5338843535	0.477741189	0.2025875775	0.3570563235	0.473114051	-0.00129305999999998	0.7510488365	0.703191905	0.6354004215	0.4401313635	0.114007304
PF3D7_0313600	-0.4697725955	-0.2660547245	-0.143189032	-0.5081929075	-0.217611392	-0.311331849	-0.7592735815	-0.3847947205	-0.000658225999999998	-0.030562701	-0.0881373925	-1.032729776	-0.7953877615	-0.4369058755	-0.6263561135	-0.3958833345	-0.744700618	-0.560336626	-0.5756287085	-0.9508184755	-1.2578629195	-0.050643678	-0.552628491	-0.580821722	-0.0861253625	-0.702572342	0.401084581	-0.623517621	-0.857886745	-0.354791214	-0.4227162035	-0.5193363365	-0.4004111345	-0.8606736075	-0.782431361	-0.6915222725	-0.385918651	-0.1390105075	-1.014424082	-0.5155995845	-0.2554092355	-0.7263322605	-0.244654388	-0.4894175285	-0.632688469	-0.8774552035	-0.862704388	-0.4233075255	-1.2147157435
PF3D7_0313700	-0.3464475015	-1.0291338925	-1.1654238475	-1.6095647595	-1.1054347395	-0.700889633	-1.597033255	-1.017629534	-1.166267148	-0.9502202135	-0.9754940945	-1.670737892	-1.3592172755	-1.281053953	-1.405282069	-1.509136657	-1.178876358	-1.619718361	-1.0237712765	-1.380495371	-1.488700161	-0.5058102095	-0.844816714	-0.937624295	-0.809295383	-1.430247834	-0.656607395	-0.7788777695	-1.5621125315	-0.796475181	-1.148838986	-0.7918622695	-0.253669069	-0.903723696	-1.2937450805	-1.4836486855	-1.013821844	-1.187464044	-0.9448193885	-1.1510246705	-0.7642958635	-0.5951641805	-0.8598984455	-1.1372649505	-1.133875653	-0.8115133295	-1.274653218	-1.327427791	-1.870431267
PF3D7_0313800	0.1960381675	0.1816419615	0.351385772	-0.1354401515	0.287610806	0.0092120065	-0.320068358	0.1284551085	-0.047187139	-0.0913403165	-0.7265434145	-1.0950975245	-0.7411900305	-0.167792844	-0.9451490185	-0.3988017695	-1.170418657	-0.6250788575	-0.8247597585	-0.634627222	-0.85406231	-0.6473158605	0.161065347	-0.1978953495	0.365031802	-0.7868985945	-0.408610352	0.550198307	-0.8181350365	0.761557904	-0.7741157645	0.9251254405	0.2775690325	-0.698649352	-1.0561288475	-0.9137499085	-0.6048380715	-0.5330352335	-0.096394934	-0.7506634295	0.1739424215	-0.6091380255	-0.572758287	-0.7928033435	0.2512437985	-0.969949652	-0.807438441	-0.8547961475	-1.301527047
PF3D7_0313900	-0.295792639	0.4022582515	0.2109007045	0.6251530905	NA	-0.0538176475	0.0058482145	0.277392452	0.2932638095	0.7718320065	-0.926707184	0.1135791755	0.948792347	-0.881731627	0.1589262795	-0.9737029775	0.5088984975	-0.723065262	0.4693080925	0.195579378	0.247590153	0.030823361	0.4972113775	0.116043083	0.3988249795	0.3537571005	0.755020116	-0.091131155	0.147699234	-0.1165997525	NA	0.384146934	0.121143102	0.270157675	0.122321404	0.0332029395	0.1854082375	-0.511400867	0.5519095015	0.75779537	-0.0474325985	0.248485544	-0.805423981	0.3773071155	0.69335708	0.194994608	0.346550756	-0.059141004	-0.0150932875
PF3D7_0314000	-0.692458523	-0.056795019	-0.307918464	-0.287343332	0.044613243	0.266603751	-1.16826398	-0.50826355	-0.051456483	-0.361920458	-0.289589449	-1.16153203	-1.018835626	-0.541159154	-1.067283451	-0.493979465	-0.868310487	-0.417517521	-0.704558013	-1.555774892	-1.078414555	-0.321754606	-0.925703035	-0.261565346	-0.161545246	-0.65901156	0.219294768	-0.407479774	-1.151122381	-0.289733799	-0.434985718	-0.248090972	-0.453575809	-1.165291236	-0.827510707	-0.796280778	-0.486317647	-0.267380834	-1.125223845	-0.696770333	-0.529044136	-0.691006154	-0.708726928	-1.114751494	-0.305561621	-0.422489354	-0.740502035	-0.760061969	-2.216578006
PF3D7_0314100	-1.146635378	-0.858809223	-0.405745216	0.556416197	-0.886694886	-1.036624466	0.054109684	-0.183116536	-0.661520394	-0.234827673	-0.618393056	-0.643426569	-0.719249378	-1.257833994	-1.40634169	-0.977796825	-0.536848475	-0.486862865	-1.290974381	-0.726505665	-1.05322401	-0.786279025	-0.708255729	-0.855947882	-1.213088248	-1.084034865	-1.101778244	-1.175330255	-0.80713937	-1.413904898	-0.655848622	-1.320290962	-1.14155314	-0.357410157	-0.453213004	-1.038696296	-0.397847652	-0.972187786	-1.000243166	-0.407732652	-0.928977047	-1.249948845	-1.220659343	-0.855682715	-1.306563814	-0.389893942	-0.837905533	-0.23083438	0.215563879
PF3D7_0314200	-1.054463775	-0.205949763	-0.4141482985	-0.157527198	-0.5930665555	-0.4284063385	-1.2203691165	-0.3169141585	-0.785440256	-0.516126633	-1.780456471	0.2054638	-0.391623735	-0.9000151685	-0.816156086	-0.411670428	-0.3567765315	-0.87557914	-0.557563144	-0.4743738035	-0.347762043	0.050613104	-0.2498051495	-0.164004861	NA	0.005484263	-0.396189526	-0.2324644045	-0.4470738815	-0.0518915795	-0.39804206	-0.427236242	-0.569725081	0.0351577555	-0.048407335	-0.31158909	-0.2408031515	-0.1629420245	-0.4339614705	NA	0.166288825	-0.679096043	-1.141237109	-0.188717838	-0.137247886	-0.311097667	NA	-0.303074754	-0.5161969375
PF3D7_0314400	0.562785111	0.056066042	0.735685931	1.08734943	NA	-0.212126657	NA	0.4513172	0.621324632	0.011119684	0.983841262	-0.069416968	-0.075707858	NA	-0.678978787	-0.334858014	1.101726036	NA	-0.316761142	1.315460143	0.387808222	0.81100176	0.617999003	0.434736636	0.051040378	0.392513831	0.002619003	-0.121069854	0.322086608	-0.494166646	0.811489859	-0.388096792	0.002642606	0.715067544	0.014993795	0.724785992	0.097268209	1.135105938	1.153981522	-0.770672254	-0.018367859	NA	0.56114967	-0.739994258	0.267668893	1.083278845	-0.209295196	0.715069172	1.393739071
PF3D7_0314500	0.796709341	0.776813709	0.339144735	1.411448945	-0.17724327	0.479804537	0.591622418	0.735893853	0.768701413	-0.100660618	1.166226876	0.89243681	0.842984554	-0.147512284	0.808713663	0.260833388	1.753355682	0.373694265	1.178973708	1.017339854	0.755664315	0.020269559	1.481449218	0.824728371	0.578401743	0.827493775	-0.286213861	0.952671522	1.24440062	0.9691557	1.828838106	0.748910592	1.087791148	0.990343547	0.859201128	1.741175452	0.747119969	0.690494791	0.305827069	1.219265522	0.078493912	0.979594215	1.347225541	1.444618887	0.977000665	1.591308919	0.94321983	0.044316254	1.441101138
PF3D7_0314600	0.500088909	1.141113721	0.270712088	0.905386406	-0.00267307	0.9178381	0.820402105	0.819168685	0.864286239	0.635030665	1.373042692	1.239180629	1.003960561	1.424182341	0.891645526	0.945787536	1.000990517	0.36032016	1.271376481	1.247541289	1.336220713	-0.378244973	1.242350735	1.065660408	1.464633845	1.094675817	0.107114608	1.48169891	1.641234534	2.029578108	0.176626749	1.679221529	1.35282508	1.24170324	0.920951129	1.674281478	0.778132573	0.994172031	1.269999073	0.090342061	0.894275253	0.48157658	1.689332706	1.014345375	1.830736975	0.357623342	0.975398123	0.717694205	0.311991039
PF3D7_0314700	-0.70922668	-0.5106153205	-0.2794597675	-0.417621238	0.464396829	0.0077313025	-0.228962803	-0.3348540905	-0.11406038	-0.4347130985	-0.587364336	-0.608904612	-0.2620920555	0.568861793	-0.47383322	-0.7256569135	-0.3244333265	0.2513946975	-0.3154090345	-0.0465136075	-0.540849908	0.1619689065	-0.2075140895	-0.3461564695	-0.3606435805	-0.1181276945	-0.071450793	0.004981628	-0.1626190525	-0.1844620825	-0.463191819	-0.684393177	-0.2897980675	-0.010393067	-0.370148688	-0.3441235095	-0.019009735	-0.4701080905	-0.3019939945	-0.0292529985	0.1681793955	-0.374259526	-0.9600235505	-0.1615457575	-0.181302783	-0.2619100265	-0.3275754165	-0.2590500635	NA
PF3D7_0314800	-0.697391469	-0.3084845345	-0.256607852	-0.6010403515	-0.380940268	-0.889326524	-0.639565123	-0.882411967	-0.585504578	-1.579551244	-0.990585025	-0.435314714	-0.784023866	-0.750992036	-0.474953263	-0.972861901	-0.814517222	-0.428263511	-1.1351751655	-0.6407829835	-0.594537175	-0.2602400555	-0.917708278	-0.655053823	-0.2110689985	-0.5983023265	-0.853627698	-1.0115723635	-0.6559114225	-0.493552318	-0.8514378275	-0.7849647985	-0.8653416045	-0.2466496235	-1.0492677265	-0.990463508	-0.573356432	-0.806381031	-0.549650681	-1.4849658075	-0.215406425	-1.233564137	-1.203629036	-0.539030309	-1.496851573	-0.462686883	-0.765714631	-1.057979872	-0.483161146
PF3D7_0314900	-0.4899036435	-0.2266603725	-0.5361724725	0.020198457	0.624775821	-0.29556751	-0.725766547	0.024813394	-0.420687565	-0.3184310065	-0.5424565865	-0.7767247245	-0.2604408075	-0.3878925455	-0.615589091	-0.5912833985	-0.549405568	-0.6776337665	-0.5242152245	-0.1997995495	-0.7361195655	-0.1370729445	-0.2973295875	-0.2258906055	-0.4587060145	-0.4913880355	-0.326807046	-0.3720378885	-0.407626942	-0.3956090415	-0.494773833	-0.5836112445	-0.4777866235	-0.2488785545	-0.398819166	-0.638348661	-0.5008405045	-0.188747624	-0.3078619755	-0.209359791	-0.1660918395	-0.5250075425	-0.270616829	-0.351823099	-0.7259334045	-0.3027201585	-0.111777112	-0.6148274535	-0.947933056
PF3D7_0315000	-0.941710707	-0.4905353	-0.969934228	-0.106778553	-0.942182378	-0.788953011	0.603003777	0.511358962	-0.147698907	-0.173180881	0.1086752	1.753433166	2.204069137	-0.202782287	1.940411981	0.987241361	0.592501603	-1.58293832	1.782764441	1.291770069	1.723106518	0.323215853	-0.171158227	-0.282482544	-0.542309399	0.922680423	-0.693347366	-0.198898092	1.31033598	-0.36040692	-0.082055688	-0.115785992	-0.173610207	0.56832143	1.759339067	0.721039579	0.888552927	-0.559467457	0.261153161	0.309337358	-0.282214022	1.617605041	-0.187900862	2.296198184	0.156387522	0.117820929	1.727518303	2.46751472	1.365764587
PF3D7_0315100	0.67648913	0.487091586	1.292866529	0.868419532	0.367082201	0.637897941	1.191736228	1.292744922	0.405314497	0.402423693	0.860981348	0.808274638	1.025760745	-0.148457061	1.108917392	-0.094461112	0.07929044	-0.302818352	0.523468791	0.758377981	0.131645844	-0.030477912	0.138284189	-0.924344663	-0.455176813	0.186279168	-0.720102124	0.286122128	1.181865623	0.316299006	0.333409367	-0.296636249	0.195341144	0.27609314	0.629118673	0.008981584	0.511150332	-1.118909704	0.181631942	0.55172691	-0.295423462	0.692251611	0.149734743	1.102408488	-0.004165742	0.797203053	1.560285781	1.032297959	1.243549125
PF3D7_0315200	-0.608940488333333	0.248804917666667	0.24427376675	-0.133516896	0.44293452075	0.12365699575	-0.260911817333333	0.202224756	-0.2107132045	0.01086496475	-0.651227836333333	-0.103488360666667	0.072331301	-0.937299345	0.2756692505	-0.603055278	0.44029810925	0.298890084	0.510390132	0.243704671	0.196998414	0.40921113375	-0.1315327625	-0.0941010385	0.01447258725	0.272012922	0.448133692666667	-0.13666742025	0.27684225425	0.27972585	0.0339411013333334	0.00976424000000001	-0.540996525	0.10958883425	0.28887061975	-0.0888311945	0.17467208725	-0.276641661	-0.022126513	0.16852137125	0.14650599525	-0.3323035625	-0.6330968025	0.51568098525	-0.0656488763333333	0.52508433075	0.430374663	0.701479398	0.792545006
PF3D7_0315300	-0.227167934	-0.063395961	-0.2957571655	0.283088972	1.586533582	-0.64174329	-1.0589127755	0.1155949575	0.297732495	0.388738784	-0.5535696035	-0.0271372875	0.660934174	-1.1108317045	0.071062948	-0.757658523	-0.146811313	-2.163396833	-0.065374396	0.0822433925	0.054938249	-0.01847924	-0.7991355905	0.005178797	-0.6401236525	-0.432454378	0.110509	-0.718494394	-0.137273123	-0.5777465965	0.340808698	-0.512096396	-0.140199946	-0.113910206	-0.1751024515	0.09589649	0.2623064495	-0.69611086	0.088013912	0.160593943	0.0459235105	-0.134387057	-1.1044045055	0.036134421	-0.071116714	0.0977519985	-0.24112879	NA	-1.286376743
PF3D7_0315400	0.206015652	0.122874235	0.18541105	-1.601771588	-0.308120276	-0.134481163	-0.74277342	-0.506846408	-1.001914323	-0.730963521	-1.316919501	-1.996243806	-1.192386148	0.061332112	-1.859011236	-1.009512885	-1.652838488	-1.166231139	-2.059429102	-1.816230043	-1.191674623	-1.094145722	-0.588312875	-0.705397213	-0.634734436	-1.850922806	-0.663474858	-0.446380389	-2.406605005	-0.291002837	-1.619755233	-0.142563997	-0.602888093	-1.32688961	-1.879504806	-0.799590594	-1.686543637	-1.039063589	-0.060347286	-1.28964887	-0.383326973	-1.50561268	-0.838494306	-1.676482288	0.422532785	-1.854673468	-1.69607259	-1.527868044	-2.219088733
PF3D7_0315500	-0.030529482	-0.402529972	-0.823081827	-1.094629721	-0.084734699	0.210291565	-0.901444042	-0.944992828	-0.313575922	-0.072900328	-1.491061013	-1.553026929	-0.70555261	-0.833534565	-1.093944958	-0.213061062	-1.489321538	-0.695970586	-0.355451941	-0.982117203	-1.515746855	0.09283822	-0.876940703	-0.803308886	0.028421617	-1.106030206	-0.2386554	-0.191616528	-1.272365657	-0.795603303	-0.910523103	-0.656238116	0.549213274	-1.132064507	-1.401085681	-1.391160409	-0.85153132	-0.932297832	-1.168330977	-0.951314685	-0.246536848	-0.573679862	-1.2006019	-1.097803607	-0.910496661	-1.098838866	-0.732489061	-0.482744149	-0.923988577
PF3D7_0315600	-0.120080532	0.334474649	0.1412465515	-0.125840226	0.596941152	0.3385817675	-0.488452504	0.1588018875	0.3205717065	0.0740554985	0.138922841	-0.584578922	0.24777378	0.498731938	0.375468232	0.227713363	-0.0751931195	0.2336984015	0.7901533855	0.6063604935	-0.1396788835	0.4214133685	0.001380963	0.2167744425	0.7044874485	0.4135056145	0.6765721125	0.7892210755	-0.108784326	0.1651184595	0.1516061235	0.377401046	-0.1610026215	0.0418444325	0.0521548915	-0.158030886	0.0521482185	0.1486732905	0.076826581	0.1584948905	0.285548031	0.2993518985	-0.120930699	-0.0541887985	0.0747931375	0.1732949475	0.6065366855	0.3845804705	-0.5243154445
PF3D7_0315700	0.081419006	0.108893504	-0.026265327	0.29689955	0.935728593	-0.025428572	-1.117485671	0.2280487395	0.1820046795	0.045344899	-0.660394379	0.084505715	1.139251709	-0.606007356	0.826657887	-0.1859910845	0.3277817025	-1.2146894945	0.8197346645	0.51296309	0.371400233	0.5641611815	-0.3343122215	-0.3557540725	0.551841401	0.445005587	0.4737306495	0.582184055	0.3221425725	0.1317609525	0.75066185	0.094797471	-0.363704909	0.388474403	0.4915461865	0.555374848	0.6091588145	0.114962789	0.2580174385	0.597202291	0.1063753765	1.020752033	-0.156001939	0.5349073655	-0.028390615	0.00468878150000002	0.690290019	0.113067705	NA
PF3D7_0315800	-0.003702446	-0.094857333	0.0873486715	0.1634754645	-0.2144671495	-0.2201578525	-0.0447350515	-0.0685070735	0.029860208	-0.114392824	-0.0952270275	0.1744105845	0.2170275555	-0.2181622335	0.973020312	-0.467023271	0.3736548195	0.294573413	0.3638570165	0.477897086	0.43678186	0.092245811	0.0365034245	-0.2444204185	-0.5844789875	0.466830663	-0.0601755125	-0.357736941	0.2706346695	-0.1032990915	0.740161787	-0.021216409	-0.3395959255	0.5690239475	0.061133014	0.496378004	-0.2091129975	-0.265187596	0.1040093125	0.422801014	-0.2765939785	0.31131208	0.349205271	0.676009772	0.2335040385	0.419269248	0.1445065625	0.058371916	0.4564483155
PF3D7_0315900	-1.576698887	NA	NA	NA	NA	-0.914548844	NA	NA	NA	NA	0.345576503	1.338012535	2.37698578	NA	2.404383246	0.011034291	0.311267374	0.081169072	1.770071111	1.495390707	1.580446227	0.015058244	-0.428489749	NA	-0.817869505	1.313654916	-0.716310181	NA	2.519989177	-0.708500652	0.112325315	-0.534831649	-1.040040784	1.288139874	1.787321665	0.442470112	1.596182884	-1.030251334	-0.185253883	1.143019882	-0.61502327	1.591279456	-1.523297789	1.747098917	-0.065068214	1.022203699	2.367222771	0.656879599	1.040386728
PF3D7_0316000	-1.521598933	-1.421613698	-1.547187683	-2.010842833	-1.255080898	-0.925578393	-1.663473706	-1.955757373	-1.58323341	-1.388061981	-1.297417853	-2.407469565	-1.544601996	-0.977147494	-2.177629927	-1.079043126	-2.111110015	-1.112014018	-2.050098627	-2.008849734	-2.258361807	-0.589093835	-1.332459174	-1.245191046	-0.783021855	-1.870142466	-0.706940911	-0.890974211	-2.825356732	-1.448292845	-1.484322744	-1.363063007	-0.995667032	-1.981365731	-2.134701178	-1.758331048	-1.585557228	-1.309405598	-1.824619986	-1.543755668	-0.914337494	-1.473834056	-1.682252615	-2.178445406	-0.804869089	-1.632951586	-1.577267823	-1.279051016	-2.065604483
PF3D7_0316100	-0.523512864	-0.474125979	-0.643845993	-0.909006138	-0.608257783	-0.227980204	-1.609279511	-0.886159491	0.017588886	-0.5515283	-0.405432709	-0.945136444	-0.575587422	-0.16021181	-0.681880112	-0.28766456	-1.088290977	-0.024149495	-1.005797082	-1.063100526	-1.343642255	-0.166436173	-0.487440873	-0.412117024	-0.101764973	-0.801849593	-0.144231196	-0.432929491	-1.264741574	-0.787132115	-0.74014367	-0.41864158	-0.282429595	-0.779380611	-1.083736335	-0.808077569	-0.96015725	-0.672519712	-1.275144048	-0.347509704	-0.567534301	-0.244044643	-0.976316028	-0.697537896	-0.697815818	-0.761812138	-1.023040459	-0.927247609	-0.56886541
PF3D7_0316200	-0.5552865595	-0.28366706975	-0.48401042025	-0.6764217465	-0.0792054933333333	-0.205209165	-1.09980481333333	-0.61615155875	-0.299780769666667	-0.6908972495	-0.55851177825	-0.945541536	-0.69586371	-0.105421184	-0.633481275	-0.323286692333333	-0.8912885845	-0.451573402	-0.7848086755	-0.404181111	-0.74695878675	-0.325789849	-0.29205872725	-0.226341348666667	-0.01827827725	-0.663325086	0.17474137525	-0.32552194	-0.8948016575	-0.2135218535	-0.970204918	-0.746810983	-0.57726998375	-0.051397777	-0.866889825	-0.762291741	-0.497039551	-0.348057395	-0.28880486975	-1.00639848333333	-0.21097895875	-0.420948326333333	-0.661565706666667	-0.63164344975	-0.38971906975	-0.4811269065	-0.645928372	-0.60622135625	-0.43347103275
PF3D7_0316300	-0.9701581295	-0.836975409	-1.239132685	-1.8628832405	-0.895545883	-0.6351789375	-0.313311967	-1.039152573	-0.132317982	-0.411367019	-0.6768256685	-2.3396469585	-1.9007474785	-0.5412455605	-2.0341350125	-1.0142995345	-2.160950511	-1.1977537365	-2.0229152295	-1.989228338	-2.1403180395	-1.0624306845	-0.9678841945	-1.123176439	-0.6361371835	-1.89606068	-0.2347849235	-0.815322345	-2.4060380095	-1.1453040665	-1.512080685	-1.013065768	-0.625685375	-1.92599422	-2.0089737115	-1.1857696195	-1.59735919	-0.737364149	-1.3809935415	-1.442302965	-0.898292696	-1.3600104435	-1.199761583	-2.0519900985	-0.1667150755	-1.7961915125	-1.8490095345	-1.6031061235	-2.190474209
PF3D7_0316400	-0.586012696	-0.765285186	-0.9138674	-0.181246465	-0.533408635	-0.423970161	-1.610732569	-1.339583548	-0.950294846	-1.00628821	-1.390514131	-1.82944322	-1.461890573	-1.372703691	-1.709114657	-1.264623472	-1.77026407	-1.236391139	-1.679997484	-1.5638891	-1.824725446	-0.142852909	-1.347129534	-1.022270669	-0.548028889	-1.729797366	-0.439741011	-1.00869925	-1.720590698	-0.808046439	-1.01339822	-1.505774054	-0.268526177	-1.40901993	-1.878711431	-1.505708054	-0.972066591	-1.312613409	-1.336591614	-1.1494104	-0.435543525	-1.586997573	-1.279795266	-1.423441523	-1.380079221	-1.301271354	-1.609900334	-1.541887964	-1.869741629
PF3D7_0316500	-0.6948203645	-0.271985911	-0.3745018065	-0.6436101855	-0.13303994	-0.163816818	-1.352075208	-0.2874071655	-0.485390625	-0.344586722	-0.7029224385	-1.1385157605	-0.9976892755	-0.592034763	-1.066537109	-0.3905628935	-0.885245927	-0.520362202	-1.008713452	-1.04647715	-1.065220417	-0.356176203	-0.5537516385	-0.6889837245	-0.429657514	-0.868323793	-0.28338299	-0.73848277	-0.9005317695	-0.4528298325	-0.8307577575	-0.678371643	-0.5802000585	-0.9360958005	-0.9042526485	-0.7366003335	-0.4837774845	-0.5293777875	-0.841168628	-0.911821519	-0.456798368	-1.0059326005	-0.8220022405	-0.8757516815	-0.571199432	-0.8134019145	-0.857955447	-0.5780906395	-1.124533632
PF3D7_0316600	0.912507648	1.505745652	1.68852719	0.199067533	1.962277222	1.34925291	1.997437681	1.282013456	2.192962013	1.985967891	0.818408792	0.022734261	0.015435603	1.53714255	-0.584193785	-0.257258524	0.243285862	1.26566302	-0.598834414	-0.428776307	0.123567562	0.730164572	0.952776584	1.33103751	0.331147469	-0.004190449	1.303982543	0.1221478	-1.026955109	0.973433813	0.002794758	0.646452297	0.060058816	-0.182882424	-0.15557855	1.247128689	-0.203986962	1.636429458	0.963995328	-0.27400715	1.126606949	-0.420264219	1.463895571	-0.679896334	1.264472986	-0.387386099	-0.187834271	0.119522962	-0.444523048
PF3D7_0316700	0.100360853	NA	0.834697873	0.090705918	1.689948603	1.749914121	0.457156397	0.569016075	1.806543754	1.18885767	0.54877338	0.456028624	0.456778375	1.472752864	-0.030833732	0.781376767	0.135080312	1.299362835	0.789375164	0.256660142	-0.069457781	1.154508271	0.420282684	1.227161454	1.70203719	0.03711865	0.958870142	1.763553718	-0.660136091	1.521156255	1.003064961	-0.099220594	0.296654307	0.145854802	-0.162719801	0.237538481	-0.176672153	0.695372292	0.81013639	0.086322915	0.89238987	0.811519147	0.961237778	-0.398034528	-0.012255147	0.685115685	0.834510175	1.392516552	0.337799364
PF3D7_0316800	1.111244948	0.885267232	1.188064431	0.412029661	1.005531568	0.934711168	0.817236391	0.66651063	0.615408142	0.476039667	1.0181146	0.27119143	0.581470098	0.817435879	0.163602299	0.129749232	0.608225612	0.72358119	0.305007316	0.259199466	0.438599611	0.448500966	1.231844975	0.63132439	0.350204371	0.065405102	0.204370336	0.913785857	0.230780747	0.836766936	0.759058768	0.419718602	0.949342031	0.204514985	0.369818548	0.729581516	0.048141469	0.7571806	0.521745406	0.829199125	1.27900989	0.577070246	0.602349186	0.340595438	0.377573127	0.893862446	0.557476976	0.349538261	-0.047261412
PF3D7_0316900	-0.106564702	-0.080890499	0.743978898	0.490475567	0.136511167	-0.1421358505	0.347779853	-0.289685199	-0.078836087	-0.046533029	0.781461796	0.6239737115	0.6684367875	0.1794950245	1.106441737	0.5320916515	0.367115868	0.334636921	0.8549967915	0.7436444155	0.6253675155	0.186423833	0.4554367925	0.839899334	0.410750147	0.725458497	0.1897131075	0.4891862025	0.1154829485	0.675062147	0.240082642	0.6387025875	0.222241492	0.9597023425	0.50722645	0.9477077215	0.556505141	0.5944436385	0.705508596	0.917522786	0.2851696395	0.8956989465	0.8249752715	0.6782754	0.7183829585	0.1541365575	0.4837815995	0.2869335645	0.1078098625
PF3D7_0317000	0.845915775	0.224944425	0.660056629	0.015906273	-0.035170041	-0.043189367	-0.137477281	-0.52508852	-0.12570191	0.104954964	0.33138537	-0.144707767	-0.107658292	0.265975448	-0.88401228	-0.005672907	0.046947701	0.703560915	-0.283218066	-0.099323488	-0.299430787	-0.239217093	0.821701831	0.665456288	0.38472879	-0.354790652	-0.121820678	0.497338911	0.161264387	0.425903612	0.293985581	0.640333852	0.097867303	-0.075521291	-0.473207293	0.093811984	-0.187514205	0.309412363	-0.017800284	-0.368778739	0.548105439	-0.800983402	0.023707544	-0.837199966	0.193116263	0.086761683	-0.059360925	-0.930269099	-0.490283255
PF3D7_0317100	-0.1533030955	-0.210991931	-0.014810223	-0.181392099	0.827598445	0.210913817	-1.508650253	0.2036442315	0.698846275	0.32055978	-0.5168311815	1.3962902415	0.5232279405	-0.556049159	0.3107459355	-0.8553327485	0.63219248	-0.434700798	1.040373517	0.86943784	1.075102583	0.3936052105	-0.188074614	-0.05173889	-0.47336593	0.746476672	0.69035362	-0.254165398	0.581902529	0.104942095	0.341104443	0.20418461	-0.278464797	0.2300926615	0.670263097	0.0010934675	0.3135140245	-0.110135385	0.0832339835	-0.139846019	-0.1524034395	-0.9457650675	-0.605429244	0.182022141	-0.025587641	0.908891211	0.4249885665	1.256083032	0.639100864
PF3D7_0317200	-0.729642675	-0.6514256235	-0.7813162285	-0.5486677605	-0.335871809	-0.525465693666667	-0.81334874	-0.9449420615	-0.601508916	-0.330515199	-1.02216027633333	-1.923220328	-1.40909467333333	-0.945021206666667	-1.463058437	-0.629768010333333	-1.516871529	-0.759412823666667	-1.58456436833333	-1.73196777266667	-1.67431643333333	-0.315764628333333	-1.066041228	-0.677041915	-0.675309591333333	-1.510314341	-0.797196552	-0.991582702666667	-2.274117089	-1.329864156	-0.801551538666667	-1.49382885766667	-0.983213646333333	-1.59495043266667	-1.589893651	-1.32033291366667	-1.43954251666667	-0.928149978333333	-1.43557254166667	-0.825966289666667	-0.857781454666667	-1.18519699866667	-1.25078304033333	-1.55004586133333	-1.42041120766667	-1.16142239333333	-1.45295638766667	-0.898557864	-1.227423985
PF3D7_0317300	0.3776830238	0.0662838764	0.0417317272	0.3728130928	-0.1315717608	-0.0531805314	0.1232034074	0.1140186716	-0.2684630404	0.039836097	-0.074461749	-0.0729187564	0.2296276916	0.2724416418	0.3089511336	0.2914677758	0.0270474912	-0.0818166006	0.2257766054	0.0768498722	0.131753596	-0.3969414662	0.3481392718	0.1653175038	0.1394239958	0.4187010378	0.0678882846	0.1918294282	0.039092402	0.1476784444	0.0672927034	0.4565889938	0.0114569318	0.488460631	0.084563174	-0.011884176	0.4873689186	0.2444728744	0.3083021052	0.1572108976	-0.0174883946	0.511776335	0.0354160024	0.4349995652	0.1661019	-0.0648264844	-0.0718287336	-0.281823323	0.0312292428
PF3D7_0317400	-0.4858026285	-0.450549668	-0.80186503	-1.482892289	-0.7767528465	-0.336558728	-0.412376013	-0.0799175445	-0.42352676	-0.745538817	-0.9652920185	-1.010242585	-0.6129853825	-0.6146642155	-0.614724419	-0.787266243	-1.405792113	-0.9213384975	-1.0716432885	-0.9974682755	-0.5169826495	-0.774255208	-0.6975700545	-0.814564668	-0.604673904	-1.284192644	-0.651845299	-0.731797275	-1.3883225775	-0.5518603465	-1.10394789	-0.5875482045	-0.2260272335	-1.4404876525	-1.093517913	-0.820430939	-1.395206948	-1.126679728	-0.519843302	-0.9753308965	-0.510960154	-0.893096163	-0.6862524645	-0.945084936	-0.1148849375	-1.4219324395	-0.629555906	-0.1528329815	-0.9942979665
PF3D7_0317500	-0.155738872333333	-0.125446097666667	-0.277374534333333	0.125136822666667	-0.540535155	-0.119997374333333	-0.293881820666667	0.0288166826666667	-0.331197941333333	-0.06991386	-0.266145725333333	0.595643060333333	0.402829298333333	-0.255973966333333	0.817717409	-0.110703399666667	0.66773281	0.0652230993333333	0.760345474	0.403506794666667	0.548511913333333	0.0878259696666667	-0.274688726333333	-0.382167381666667	-0.420691921	0.360267185333333	-0.538499650666667	0.098393563	0.444851817333333	0.013325284	0.757597516666667	0.177902600666667	0.341322082	-0.064285618	0.593853819333333	0.0910111023333333	-0.0511029663333333	-0.642391452	-0.206715602	0.42312726	-0.392653192	0.319902159	-0.5480347525	0.654853881666667	-0.243266073666667	0.728617498666667	0.304654440666667	0.260099238	0.613580311
PF3D7_0317600	1.234571432	0.521520415	0.746181708	0.060911767	0.403518473	0.804381949	NA	0.447220362	-0.029085171	-0.032568683	-0.248500139	-0.589852947	-0.973384141	-0.689747072	-1.016450913	-0.786329622	-0.113310048	-0.644061036	-0.649490228	-1.048857242	-0.658263222	-0.554837692	0.113397832	-0.858825631	-0.206696315	-1.110361842	-0.493479203	-0.169418498	-0.839825324	-0.245769183	-0.053404388	-0.865147477	0.12165374	-1.009564377	-0.877356695	-0.741773303	-1.253288362	-0.403176043	-0.681450105	-0.257553441	-0.05974136	-0.890384956	-0.413217201	-0.873711394	-0.708831733	-0.338936507	-0.601375231	-0.08340819	-0.172440364
PF3D7_0317700	-0.2330266126	-0.4268073084	-0.4303097206	0.7453922306	-0.4586694086	-0.2993282344	0.1326734818	-0.32648451525	-0.259586228	-0.1631242616	-0.0423847532	0.2769348746	0.0183717004	-0.3689556268	-0.0195323714	0.028109067	0.4485226398	0.5056786364	0.1728798132	0.2146526816	-0.0569007136	0.0145340726	-0.0597443466	0.049699873	-0.2710183386	0.30472764	-0.0343949422	-0.2317896818	0.3078011808	-0.4497350438	0.5609957204	-0.296244032	0.0417269102	0.4168918998	0.1739590164	0.1446913586	0.2946397164	0.0991881508	-0.2067684026	0.332017968	-0.2380339456	0.4723261568	0.0815862236	0.0345750072	-0.2759311046	0.4232917414	0.1164371766	0.0360479538	0.1315128096
PF3D7_0317800	-0.64620189	-0.763385929	-0.931258589	-0.339795334	-0.921545576	-0.727512303	-0.553904807	-0.999165024	-0.790580668	-0.901137097	-0.181784285	-0.143845458	-0.525172871	-0.92061702	-0.185271927	-0.8842712	-1.050343414	-0.914102948	-0.608095968	0.213783369	-0.187330991	-0.398491908	-0.401256301	0.019079213	-0.77949192	0.340807288	-0.268412968	-0.664117782	-0.171673013	-0.825354869	-0.929803175	-0.510216805	-1.223662664	0.251381845	-0.195749464	-1.161398131	-0.137233625	-0.637678213	-0.150142084	-1.125754626	-0.842181103	-1.259384368	0.016579868	-0.93238426	-0.175526211	-1.038890427	-0.584577361	0.07785164	-1.179300378
PF3D7_0317900	0.026951743	0.0872079465	-0.2758323425	0.079700878	-0.4652654235	-0.3232725615	-0.252389857	-0.1109735245	0.4156223495	-0.269547183	-0.7120993335	-0.192341591	-0.366308693	0.9508651085	-0.275379326	-0.1525402375	-0.1396096115	-0.479093434	-0.122531827	-0.0207717805	0.01778901	-0.1052284835	0.2237318345	-0.0078458025	-0.17712528	-0.306420773	-0.413031853	-0.471617044	-0.046293238	-0.433862696	-0.3219853205	-0.044747354	-0.055025587	-0.292701142	-0.3163333215	-0.069269497	0.061308588	-0.291409063	-0.306837111	-0.186021412	-0.246888743	-1.124440673	-0.822841077	-0.449612298	-0.10750947	-0.271417201	-0.0807777385	-0.6525933545	-0.874590721
PF3D7_0318000	-1.369272625	-0.095530143	0.196069509	-0.061877222	-0.089824538	-0.752368958	NA	0.33330386	-0.441267774	0.2776143	0.518257484	0.550047626	0.463751261	NA	1.374240474	NA	-0.031184292	NA	0.564145181	0.17727192	0.580683293	-0.080143223	-0.382148756	0.070706191	-0.733963456	0.440528879	1.388208207	NA	1.342799352	1.309227667	-0.478572893	0.261242678	-0.067931373	-0.63236653	0.701760164	-0.013285708	0.303738313	-0.114970889	-0.197492893	0.178644208	0.1287837	2.182974922	-0.397868869	0.495583431	0.076357129	NA	0.431264878	0.322806245	NA
PF3D7_0318100	0.350866015	0.753776856	0.8708112995	-1.365861665	0.1344839215	0.89992586	0.9635352195	1.341033297	1.0480663745	0.7612153265	-0.7177358315	-1.474643066	-0.7298778695	0.5569221965	-1.845256344	-0.641929535	-1.4741095655	-0.7883586465	-2.2143071775	-1.4685045315	-0.9088185265	-1.374908911	0.532354468	0.1839941245	0.0908872835	-1.6960342625	-0.4945028855	0.836218752	-1.897089754	0.626413387	-1.412316373	0.689049324	0.5223853825	-2.0594794085	-1.760156466	-0.0462963535	-1.672752902	-0.318805428	0.072964733	-1.682166626	0.220807378	-1.570084532	0.0619024375	-1.9046214955	0.9839837585	-1.6296039635	-1.023986884	-1.2826919215	-1.9228000105
PF3D7_0318200	0.742544388	0.11677553325	0.2551546875	0.9045120995	0.10595774425	-0.267634813	0.6010102565	0.44783162275	0.70970646375	0.8731706045	0.52047342125	0.0422854685	0.1187488885	-0.078753471	-0.00552930374999999	0.20424534825	0.757397706	1.11432905775	0.3655991745	0.07008246325	-0.1352252185	0.80138864825	0.121988406	0.36500410575	0.01526192675	0.03611944725	0.428958382	-0.01384767675	0.28142137775	0.14441734625	1.23944769075	-0.29503767025	0.374814424	0.11080500675	0.31445810075	0.49636689025	0.5007984875	0.6895267385	-0.39260430775	0.91631076475	0.3108280425	0.140088891	0.393351212	0.5421017845	-0.15205169675	0.98107977425	0.37214034	0.370164511	0.933808532
PF3D7_0318300	-0.123702507	0.080678798	0.0372391575	0.7801697225	0.004709748	-0.435670748	0.27403962	0.293816473	-0.3303814735	-0.329787874	1.031121934	1.0161074285	0.7264518365	0.13820536	1.4589679785	0.0209207495	1.0231868325	0.2875769885	1.236827752	0.979574185	1.2494299765	0.2767473645	0.399499064	0.2982505595	-0.148588478	1.10566509	0.004660168	0.0110254385	1.014875498	0.121966745	0.891248562	0.290395418	-0.1220325915	1.1062226245	1.161880376	0.7102142025	0.444580213	0.50919826	0.637452161	1.201002308	0.040836699	1.0265866745	0.7542139255	1.419294996	0.5713216095	0.845920841	0.8133034785	0.8279933085	0.6506636325
PF3D7_0318400	0.1368886515	0.559166151	0.60504635	0.2965928735	0.658028004	0.706952203	-1.201827953	0.408358983	0.4599633615	0.7728573085	0.4112194605	0.156385336	0.5165674825	0.486057245	0.4519874645	NA	0.1387504945	0.708164974	0.386918228	0.0550695175	0.3154321485	0.7514253405	-0.139422955	-0.5346625805	0.659388187	0.5552728305	0.3947613915	0.898201691	0.730195244	0.3539198925	0.277902988	0.591301989	0.166993267	0.195158499	0.094668012	0.0456816325	0.412469645	0.2610999555	0.2773652345	0.209500565	0.2235185445	0.420760156	0.1751688965	0.3964971555	0.0890881565	0.352066845	0.568553643	1.3034641585	-0.948858144
PF3D7_0318500	-0.252268316142857	0.104054497571429	-0.282725620142857	-0.417328296142857	0.203120126	0.263940840428571	-0.469940201166667	-0.519483549571429	0.172934687428571	0.0608077365	-0.219812801166667	-1.01447890428571	-0.662256913285714	0.274616532714286	-0.702341816714286	-0.174584992571429	-0.767190835714286	-0.211116206142857	-0.527112019	-0.684006350857143	-0.903476409571429	0.104525681142857	-0.397109134833333	-0.133518997714286	0.152377030142857	-0.610452966857143	0.215747836857143	-0.143988194	-0.964166311857143	-0.262696243285714	-0.230659900714286	-0.635444162142857	-0.528105398714286	-0.601044335571429	-0.756775295571429	-0.770022621714286	-0.475487677	-0.276860204	-0.595448547142857	-0.461799538571429	0.00876434499999999	-0.413334716571429	-0.638385636	-0.729209406571429	-0.675911366714286	-0.476968911714286	-0.486404326142857	-0.232906645428571	-0.658111462833333
PF3D7_0318600	-0.1891486775	0.0253429705	0.353646647	1.295837462	-0.1659046565	-0.2615842525	0.732098757	0.490055775	-0.2221020085	0.30711764	1.1238993815	1.1510214915	1.6133223125	0.28932246	2.1161360485	1.143230268	1.075385768	0.8374383405	1.8364910065	1.26040616	1.3503703125	0.4447426715	0.0978503035	0.6207430975	0.128638063	1.4124236495	0.1144881805	0.2542763175	1.426000324	0.707359637	1.0437423685	0.4875723805	0.1454826615	1.397147386	1.448671272	0.950311893	1.1132863815	0.583676111	0.778560497	1.4433526275	-0.1031959575	1.7207480625	1.021892476	1.7290264095	0.6317227505	1.08767284	1.360973533	1.0612395805	1.316406547
PF3D7_0318700	-1.481587683	-1.320644381	-1.410114636	-1.694197785	-1.107644474	-0.944740233	-1.969835616	-1.641196502	-1.37026114	-1.191763337	-1.20841648	-0.804106922	-1.340337951	-1.076247608	-1.134880039	-0.943450622	-1.755338123	-1.593665764	-1.366564901	-1.212057935	-1.171054177	-0.83554293	-1.345969029	-1.183021447	-1.019124949	-1.476492552	-1.018109151	-1.223835861	-1.502969289	-1.636750701	-1.506705364	-1.668501651	-1.612522523	-1.052095669	-1.606975942	-1.756430292	-1.103237062	-1.313501373	-1.704644484	-1.238655904	-1.07378901	-1.235749379	-1.591487683	-1.16997976	-1.721236526	-1.276371996	-1.140195175	-0.877798111	-1.24910644
PF3D7_0318800	-0.1506986915	0.1793983425	-0.134268975	-0.022255871	-0.295704604	0.771305015	-0.571966206	0.1400692715	-0.331753601	-1.156020253	-0.181899383	-0.321203137	-0.1295649535	-0.14585995	-0.5379893745	-2.063186631	-0.0381779235	NA	-0.183322557	-0.52178764	-0.14860817	0.150661729	-0.0698304725	-0.111284305	0.365950859	-0.2414409075	0.84432974	-0.343809486	-0.221732439	0.3419028695	-0.1750052805	1.351607618	1.162597545	-0.0789161335	0.1162002755	0.7147084985	-0.158064424	0.1297138425	0.182151754	-0.5593090235	0.267331204	-0.571783315	0.00399285150000001	-0.0998163035	0.38650561	0.0210281485	0.191236824	0.4337914345	-2.054873674
PF3D7_0318900	-0.3081527795	-0.5000392235	-0.3410266485	-0.602999464	-0.537205781	-0.0673056795	-0.234367022	0.0521363495	-0.348710392	-0.4305237395	-0.4019035705	-0.190880789	-0.002698017	0.3045600875	-0.4592882825	-0.510723873	-0.481518201	-0.438603617	-0.2872071095	-0.1806414375	-0.07652407	-0.679848493	-0.0355498445	0.581061775	-0.017926195	-0.1669025315	-0.212285407	-0.0582561865	0.249921413	0.250055088	-0.443984921	0.3543373655	-0.039854316	0.00994711749999999	0.0210450465	-0.1860674565	0.035627256	-0.026166588	-0.028143851	-0.393755257	-0.1055409575	-0.3139730555	-0.0426834765	-0.264047319	0.2829042015	-0.422797358	-0.155082116	-0.649566337	-0.142113105
PF3D7_0319000	-0.654449993	-0.579264358	-0.799097895333333	-0.892547651	-0.850847841333333	-0.806848342	-0.9562183735	-0.409512222	-0.968760502	-1.1625577595	-0.3515199495	-0.792751524	-0.675157997666667	-0.628889146	-1.137741029	-0.616041910666667	-1.00491096033333	-0.000396322999999995	-1.01777320133333	-0.632393031	-0.983247722333333	-0.205020623	0.0351328013333333	-0.686718333	-0.406514131666667	-1.10513871266667	-0.707509249666667	-0.356403441666667	-0.521667812333333	-0.456666383666667	-0.493857089333333	-0.553493095	-0.696673333666667	-0.266408502	-0.999249296333333	-0.994654426666667	-0.583825053666667	-0.675511405666667	-0.612166570333333	-1.167787236	-0.393421239666667	-0.655039582333333	-0.817953715333333	-0.927193788666667	-0.553216582	-0.686041049	-1.00562662133333	-0.856244215333333	-0.860109463333333
PF3D7_0319100	0.61118594	0.134219727	0.702381537	-0.093821472	-0.122227979	0.636232642	NA	0.255774127	0.698388334	0.199181624	0.323610815	0.181090795	-0.087814018	0.497158624	-0.650525274	0.215717968	-0.172798196	0.572485377	-0.0280611	0.279180956	-0.273068866	0.181269964	0.406770286	0.421441895	0.341067702	-0.147126184	0.005827495	1.14360226	-0.241177585	0.912894548	-0.001746077	1.211149652	-0.030817526	0.05456433	-0.458287038	-0.569376456	-0.023271826	-0.546629227	-0.141080694	-0.169135562	0.155696395	-0.198766668	-0.141646323	-0.6290061	0.096444075	0.118754093	0.328585426	-0.015540813	0.020931376
PF3D7_0319200	0.5598802895	0.1241962795	0.289618738	0.4517958365	-0.017936932	0.280966937	0.529751205	0.423798483	-0.2115449845	0.2661760185	0.8780716435	1.149611871	0.8591517725	0.1532517715	1.626255907	0.912580832	0.6638832355	0.337753913	1.5345626455	1.49692542	1.183528332	0.205130558	1.0777694125	0.878272691	0.750554236	1.2150747845	0.2068461865	1.2780360115	1.59978664	0.770672426	0.6577527235	1.5490482915	0.951697253	1.5860612575	1.098928701	0.777525506	1.225228054	0.392687052	1.265966003	0.9116924655	0.674470575	1.465594784	0.7545548775	1.072470683	1.2803150215	0.66515695	0.9591206795	0.833305515	0.567587352
PF3D7_0319300	1.30411489	0.831976617	1.541587695	0.812054857	0.738725911	0.593633267	NA	1.042575841	0.689594319	0.426868539	0.081552436	0.128178091	0.328112931	1.176549344	-0.339215867	-0.648631746	0.833828316	0.647723774	-0.543690212	0.394407904	0.147151889	0.760370588	1.33837042	0.314164077	-0.309861358	-0.437115293	-0.333239791	0.531629085	1.226174687	-0.00114479	0.382536911	0.248022832	0.85526598	0.76472515	0.331841002	0.126310098	0.415445839	0.069922876	0.51453831	0.223379003	0.283480453	-0.24217476	0.546171227	0.098727077	0.155018543	1.076489274	0.284497	-0.183224088	0.517136967
PF3D7_0319400	-0.6031378395	-0.693247682	-0.819946699	-0.5538110335	-0.6464749935	-0.378535354	-0.854407445	-1.0187052765	-0.865270554	-0.853708147	-0.441205608	-0.892454673	-0.6637225345	-0.482397532	-0.8652512325	-0.436975587	-1.016259528	-0.539898769	-0.8949276165	-0.6663181235	-1.016386401	-0.2902890635	-0.4048242935	-0.3434884145	-0.24093046	-0.9177122535	-0.30521098	-0.664870341	-0.908116311	-0.4954049875	-0.6642621735	-1.0977016775	-0.612825737	0.4043355795	-1.110146737	-0.8936573715	-0.606427597	-0.6197089925	-0.586872818	-0.668551486	-0.330284191	-0.2226887995	-0.53518907	-0.747421991	-1.34065352	-0.7340038935	-0.7966866475	-0.6122270805	-0.6414951685
PF3D7_0319500	0.259680594	0.393771178	0.253970058	0.403257821	0.277821206	0.31302224	0.485770771	0.264059634	0.416073204	0.477325864	-0.409905835	-0.771745031	-0.355183697	-0.288039745	-1.02508478	-0.059681675	-0.14452589	-0.064195865	-0.45929435	-0.617789689	-0.675205179	-0.463920966	-0.045162398	-0.6004966	-0.326781	-0.907569299	-0.324338509	-0.4344703	-0.644268775	-0.598013011	-0.139941072	-0.593141467	-0.325995853	-0.748760469	-0.557533766	-0.438064659	-0.652918502	-0.415723221	-0.918358172	-0.30385476	-0.265729746	-0.71307009	-0.399588678	-0.622121861	-0.571487581	-0.426460533	-0.484307081	-0.508400769	0.466860133
PF3D7_0319600	1.101094257	0.701259241	1.296060073	1.133500237	0.936388671	0.782449326	0.826981764	0.491242108	0.638816074	0.58053593	1.836363774	0.697645977	0.770534876	0.571311394	0.719543153	0.697847169	0.54261094	0.203606099	0.357386722	0.831496179	0.860616326	0.253270794	0.994320517	0.749205546	0.346146375	0.472617958	0.484031421	0.524052332	0.301705708	0.584207212	0.896288688	0.527172607	1.247824978	0.816412244	0.612684715	1.262758562	0.231278575	0.686538816	0.824695973	0.747533213	0.631262027	0.503942368	0.750414454	0.37655461	0.957778955	0.536673727	0.426562438	1.205977815	0.963060333
PF3D7_0319700	0.343389763	0.2350876228	0.5510649466	0.4404654446	-0.119478416	0.0697666892	0.009749763	0.1569894974	-0.063067284	-0.1733617768	0.2959839158	0.3550142896	0.6120481348	0.184750355	1.1098429834	0.6599719534	0.5442479336	0.4222241116	0.8716435696	0.5093434864	0.421318535	0.066090769	0.1390717696	0.137043114	0.18280609	0.4775683696	0.00489679200000001	0.34786628	0.5120866436	0.6368100408	0.581054815	0.2970478742	0.5464458624	0.617618039	0.509492983	0.7907271434	0.4025113628	0.1208063444	0.5659012372	0.819675158	0.3712004174	0.9810620398	0.4303912542	0.9886434242	0.269139462	0.497677813	0.7775982806	0.3830382868	0.6214530894
PF3D7_0319800	-0.6953350295	-0.659012831	-0.6360512815	-0.68470197	-0.453079359	-0.3776020195	-0.813893653	0.182483582	-0.2027808105	-0.472265763	-0.493588941	1.538273299	1.6920294915	0.46117208	1.3892235575	-0.1708550455	-0.0252757965	-0.2490453955	1.7204771705	1.45960454	0.8821647285	-0.067893935	-0.4223816715	-0.115951747	-0.1100326925	0.35018228	-0.138112089	0.1507079975	1.232336039	0.088569649	0.068731524	-0.225661611	-0.209696127	0.512328768	0.973978683	0.5042079125	0.275532814	-0.650137659	0.4470153185	0.362596066	0.1679681595	1.2728518255	0.003217748	1.50132109	0.2325286275	0.712842156	1.3707332525	1.1838518485	1.56282629
PF3D7_0319900	-0.691635085	-0.284978594	0.275032502	0.667258772	0.302653229	-0.340044468	0.608497601	0.192299354	0.062208493	0.06807805	0.86270227	0.806044907	0.644319384	0.217261077	1.11146938	0.401154005	0.686063281	0.22568237	0.829186386	0.995737464	0.938892133	0.919950023	0.22751685	1.039394733	-0.150251137	0.947846343	0.802782163	-0.357884077	0.73432069	-0.289300777	0.979843756	0.043378835	-0.321915854	0.909388918	0.642789478	0.573005773	0.204197002	0.734468516	0.728966912	0.958121158	0.756683573	0.63461136	0.727797086	0.491933351	0.503044393	1.162832044	0.933002665	0.905936128	0.827768908
PF3D7_0320000	-1.384654076	-1.378173116	-1.292942017	-2.914410176	-1.639325276	-0.998010321	-1.573861325	-0.870406735	-1.697207157	-1.222043063	-2.390546898	-2.333322965	-2.308649974	-1.106750202	-3.177203712	-1.837768394	-2.530179321	-1.80951638	-3.242595094	-2.916855181	-2.649787146	-1.743696298	-1.508640594	-2.078544723	-1.535965642	-3.085785243	-1.670528026	-1.302620563	-3.363436474	-1.577945929	-2.438864076	-1.213181521	-0.963283134	-3.037760642	-2.927446559	-2.14877072	-2.705332775	-2.414627686	-1.778645113	-2.495880909	-1.157284507	-2.485750653	-2.07423804	-2.801512995	-1.446765339	-2.493096756	-2.504994398	-2.199155108	-2.087668102
PF3D7_0320100	-0.166335481	-0.031978796	0.477956937	0.291210343	-0.200180325	-0.119606645	0.338262702	0.434713981	0.323211433	-0.186985842	0.191832265	0.19410068	0.406049048	0.347318113	-0.016547295	0.285475799	-0.311045329	-0.249481003	-0.079523322	NA	0.336169891	-0.469437675	NA	0.23453184	0.22309685	0.163275103	0.003307925	0.031358101	0.12916497	-0.032591646	-0.228515424	-0.15181356	-0.554341978	NA	0.034432013	-0.187911123	-0.04494963	-0.209807595	NA	-0.145474323	-0.237893349	0.146942784	0.341988969	-0.048087298	0.459920543	0.254193281	0.561886859	0.448946676	-0.37235121
PF3D7_0320200	-0.5014388965	-0.430135205	-0.3229622315	-0.339587873	NA	-0.15358479	NA	0.225534625	-0.3912467395	NA	0.4365932835	0.1815025895	0.1870271565	0.2741705945	0.255127971	0.156219454	0.6191536715	-0.067978515	0.6761533025	0.5367832365	-0.0197441715	-0.1212948785	0.414080291	-0.4435765855	-0.0607041255	0.30250999	0.3475676955	-0.333978332	-0.070083941	0.1361310475	0.078212173	-0.131383423	-0.1805247445	0.961189658	0.5908180895	-0.2970282085	-0.10251647	0.2102588705	-0.076200143	0.201820903	0.376564719	1.196294957	0.276068351	-0.180010092	-0.2189946905	0.243091542	0.176063961	0.380658433	-0.2381887085
PF3D7_0320300	1.734756873	0.665398545	0.9755364315	0.745989431	0.288138891	0.763582675	-0.026362539	0.10301551	0.1833508135	0.453080833	0.0181313315	-0.937514168	-0.672957004	-0.1782039605	-1.208626725	-0.6820640265	-0.0736086625	0.2119391535	-0.8256333055	-0.954232076	-0.611738583	-0.330681811	-0.05801867	-0.620672443	-0.299554853	-0.972973446	-0.3549794515	-0.0208320675	-0.5579594825	-0.0249625185	0.496762048	-0.5094567815	0.355408191	-0.620410324	-0.5138608495	-0.537928663	-0.502417266	-0.322787254	-0.5898687745	-0.0460203595	-0.0275913515	-0.608207122	-0.272850799	-0.662690859	-0.612834393	0.2617320785	-0.692333271	-0.043648745	0.6558149145
PF3D7_0320400	0.0937470714	0.27426469075	0.215093878	0.141815115	0.1260659648	-0.0433663452	-1.40062335633333	0.3756165764	0.939380836	0.297147251	-0.173368192666667	0.3013156856	0.26185313175	-0.5143170185	0.435272367	-0.4811346565	0.7633625802	-0.374874606	-0.0790083184	0.391983179	0.08479907925	0.6233854176	0.02558309975	0.2027121944	-0.1087217068	0.3996935736	0.2222917162	-0.261165226	0.318972725	0.0394792834	0.658410423	0.2072057534	0.1578946978	0.450676474	0.840657092333333	0.6750763746	0.5839213498	-0.0410414873333333	0.1495667924	0.266184825666667	0.5687683158	-0.3275027522	-0.58721447275	0.526856971	0.28397078	0.3644369584	0.3102260884	-0.0111884886666667	0.15772720675
PF3D7_0320500	0.4917640335	1.696044611	1.652049697	-0.937151713	1.247237033	1.1936489345	1.6026042945	1.528890091	0.671493179	0.649101405	-0.6991610535	-1.370407523	-0.232492451	1.6891890705	-1.406222672	0.216741705	-0.077238509	1.1095701405	-1.5870564985	-1.1875275385	-0.4374326525	-0.657746241	1.527796312	0.376964158	0.365845535	-1.402417339	-0.1184130855	0.6124590985	-2.1271564605	1.719887827	-0.449307279	1.2091583125	0.307593295	-1.166763823	-1.205934625	1.281765093	-1.2459843955	1.2380006395	0.9481383105	-0.048900272	1.429336167	-0.868721877	1.249105058	-1.196153118	1.171168151	-0.9636266275	-1.3957764445	-0.899223394	-1.273100163
PF3D7_0320600	-1.204337874	-1.159217085	-1.302281486	-1.451747077	-0.75240497	-1.033343793	NA	-1.112595341	-1.640238036	-0.501679979	-0.446624543	-1.479513697	NA	NA	-1.501044804	-0.384562089	-1.457271161	-0.376691172	-1.694184393	-0.914473904	-0.557895006	-1.122838729	-0.458921501	-0.395108313	-0.84473525	-1.01766217	-1.209777145	-0.646770046	-0.681186766	-0.402712206	-1.792131609	-0.874431577	-0.590926451	-0.682991655	-1.591463225	-0.784554798	-1.102003906	-1.215403401	-0.496613221	-0.663939261	-0.759188123	-0.263300488	-1.406598223	-1.085700862	-0.370210335	-1.02637045	-1.201712369	-2.798060436	NA
PF3D7_0320700	-0.987663151	-1.344024931	-1.836982063	-2.476821087	-1.2773256	-0.81709314	-2.239244355	-1.815301581	-1.636016222	-1.556794855	-1.541654363	-2.81249679	-2.457641909	-1.251871832	-2.680597121	-1.463019393	-2.752177129	-1.54120738	-2.895684646	-2.661108106	-2.793297796	-1.14035614	-1.373837716	-1.582794066	-0.955515472	-2.622453754	-1.277213324	-0.969365513	-3.643405846	-1.546443908	-1.982324639	-1.546410813	-0.541921862	-2.551281929	-2.885190395	-2.19197863	-2.233054285	-1.753710714	-2.149561817	-2.075474581	-1.083524589	-1.979709421	-1.877598694	-2.858615417	-1.283193011	-2.269153766	-2.566733799	-1.965013854	-2.577664355
PF3D7_0320800	0.460243839	0.067485909	-0.1981040215	-1.4522022955	-0.0508635785	-0.0919526745	-0.478064946	-0.2971015515	-0.5140412715	-0.142767566	-1.146261315	-1.3364620815	-1.202911027	0.263977357	-1.2461568085	-1.0481620285	-1.0737635475	-0.0721245235	-1.3696292165	-1.199437569	-1.0787738365	-0.116724899	0.0823617895	0.253187011	-0.448182613	-1.1189279155	-0.4456514575	0.1105622305	-1.4642442215	0.069948473	-1.1311548695	0.2760458475	0.7146272495	-1.0852120985	-1.3623502995	-0.2171094775	-0.8105558795	-0.1324204865	-0.14544221	-0.7567258665	0.2200453405	-0.7212594855	-0.3550616195	-0.9732729295	0.582231528	-0.496553669	-1.2700908465	-1.3617116165	-1.678064552
PF3D7_0320900	-0.58044033	-0.873111167	-0.576755064	-0.820247285	-0.386087905	-0.284515317	-0.798826377	-0.784245827	-0.337690429	-0.151888765	-0.023594113	-0.259820495	-0.338725379	-0.197091568	-0.186803408	-0.550581674	-0.00156178	0.131802783	-0.036055201	-0.35917306	-0.453546168	0.56156128	-0.243572421	-0.318016976	-0.202702719	-0.715463888	-0.766946321	-0.091261116	0.191515051	-0.210038614	0.11821747	-0.618807757	-0.031424616	-0.194247961	-0.215930988	-0.296639993	-0.062236285	-0.021458772	-0.522455165	0.226596232	0.057465994	0.002674719	-0.158381719	-0.051047977	-0.625562776	0.229241823	-0.026024823	-0.601005115	-0.354527918
PF3D7_0321000	0.4120395205	0.3153055665	0.191507346	-0.3096327695	-0.0580023105	0.4349576495	0.1127540135	0.5086576275	-0.213124196	-0.054593628	-0.05083635	0.227186616	0.0684445255	0.537591128	-0.1935838705	0.212980029	-0.176203501	-0.2378769695	-0.194188504	-0.0161639195	0.270288936	-0.191453536	0.377194656	0.1217695855	0.5435054355	-0.1440548275	0.0472977325	0.4537126945	-0.76641479	0.5254434595	-0.3543585635	0.649813176	-0.0479341265	-0.057386262	-0.13262528	0.385041225	-0.3074394575	0.277137437	0.3612772215	-0.490411723	0.142178882	-0.199837725	0.32809319	-0.576931029	0.541281804	-0.4509135165	-0.090503632	-0.3541493955	-0.6409113275
PF3D7_0321100	-0.273838084666667	0.0240137436666667	-0.0985409066666667	0.00378337699999999	0.05747697	-0.164976517333333	-0.209912074	0.0191760106666666	-0.131930570666667	0.145307401666667	-0.114251693	-0.286454902333333	-0.288077119666667	-0.184097449666667	-0.276569960666667	0.292695367	-0.159786447666667	-0.372154892333333	-0.339400985333333	-0.248457606	-0.328350725	0.0456142063333333	-0.0500560803333333	-0.157584572	-0.189074291666667	-0.271982503666667	-0.0256586886666667	-0.528107967666667	0.071457893	-0.19241939	-0.315619472333333	-0.258989078666667	-0.448417490333333	-0.036723284	-0.17015502	0.024229216	0.040829087	-0.0355019256666667	-0.250535953666667	-0.368311278666667	0.0546241356666667	-0.22606899	-0.334327849666667	-0.0501550163333333	-0.192617327666667	-0.385038624666667	-0.359312972666667	-0.476453346	-0.23684354
PF3D7_0321200	0.331257596	0.2075076355	0.0815599655	0.0457826575	0.0140989195	-0.2554363225	NA	0.107634709	0.2538285195	0.29036577	-0.5098304775	-0.698500878	-0.5662430035	0.103179516	-0.645554365	-0.000315235999999997	-0.1728239285	-0.516736256	-0.620255729	-0.616559576	-0.533758618	0.010873468	0.224174211	0.183826601	0.0328035705	-0.5174412315	0.163135029	-0.39409647	-0.5233387095	0.1163284825	-0.4011997905	-0.044784149	0.4273808605	-0.4202643635	-0.671379741	-0.041676505	-0.3781525675	0.255238744	-0.32330977	-0.4581390525	-0.105682527	-0.9399016205	0.1071673615	-0.341565373	0.556931178	-0.6153084455	-0.368917336	-0.205677973	-0.632434968
PF3D7_0321300	0.047698601	-0.0771139635	0.088249767	-0.396379266	0.3173566915	0.2446000845	NA	-0.2431608155	NA	0.544794597	0.568833839	0.285605843	0.252766252	-1.606717825	-0.2848055735	0.0371826285	0.538682144	0.221944191	-0.0233269765	-0.047269432	0.0151084845	0.159926568	-0.040349394	0.3440911955	0.916416578	0.119638517	0.281885962	0.330410147	0.00328616700000001	0.08902617	0.0633322305	0.346129464	0.3039853925	0.183122777	-0.288583388	-0.028106229	0.351467957	-0.306790368	0.021889266	-0.14493482	0.565620679	-0.036331325	-0.199162459	0.130748686	0.44880721	0.054487162	0.092383428	0.216938159	-0.906765844
PF3D7_0321400	-2.018185868	-1.919401058	-1.911114339	-2.179199681	-1.637403862	-1.371998956	-2.451165711	-2.507255314	-2.316576813	-1.737434766	-1.22149173	-2.862730963	-2.526480447	-1.876125192	-2.540532415	-1.375775188	-3.006342435	-1.452715742	-2.61272517	-2.631955552	-2.881861445	-1.379556065	-2.048587012	-1.846142309	-1.318238791	-2.506907801	-1.309250231	-1.566169389	-3.372393157	-1.989087371	-2.234074382	-2.221312327	-1.935823355	-2.573127057	-2.844707509	-2.538074092	-2.189803134	-1.848740658	-2.540581418	-2.20141637	-1.739562533	-2.19949619	-2.057665741	-2.751101015	-2.364346683	-2.59335105	-2.499017889	-2.103984669	-2.932374725
PF3D7_0321500	0.110969953	-0.2557921535	-0.47588468	-0.874319924	-0.149036842	-0.3951424035	-0.1782595	-0.4647351135	-0.122661949	-0.1862091425	-0.832659807	-0.7261247765	-0.7255246655	-0.184733422	-0.8936623105	-0.185675092	-0.690242497	-1.468904422	-0.7757581535	-0.931415671	-0.8307392725	-0.25652872	-0.3907114235	-0.826866312	0.0510535695	-0.655807404	-0.1843620395	0.2883330755	-0.735507224	0.3655770955	-0.5945016765	0.10856373	0.140811743	-0.7405613155	-0.834856773	-0.854909806	-0.2891818755	-0.359310387	-0.080469416	-0.2984166225	0.0954051785	-0.7362062055	-0.5096594705	-0.700329749	-0.257799272	-0.7705886615	-0.9553425435	-0.85953127	-1.056250344
PF3D7_0321600	0.606813777	0.313745439	0.3169763835	-0.5913419655	-0.147558647	-0.0745709005	-0.4155726605	0.3475823055	-0.258862744	-0.019113996	-0.99732753	-0.9720045005	-0.651562571	-0.203758058	-1.0987096205	-0.6594157985	-0.6823058115	-0.1886748985	-1.478039125	-1.1993456395	-0.593287041	-0.4266695945	0.028829494	-0.605702525	-0.1382853715	-0.930746502	-0.3166248955	0.0085422175	-1.000390812	0.4460822035	-0.7619587875	0.316344461	0.4650672425	-1.048534255	-1.036855055	-0.524493746	-0.7724985035	-0.332040879	0.0073864815	-0.6202954505	0.051116379	-1.4115348225	-0.4160418125	-0.882341522	0.135718487	-0.834331661	-0.720091308	-1.095058407	-1.334213147
PF3D7_0321700	0.046628961	0.038147412	0.0550330703333333	-0.18045289	0.261783934	0.191988526333333	-0.911674758	0.0513157326666667	0.347817808666667	0.171175402666667	-0.00913651433333335	-0.0606793056666667	0.00767786666666666	0.284257253333333	0.0175046973333333	-0.116180958666667	-0.305476699333333	-0.797455836	0.129868831666667	0.079336936	-0.110191955666667	0.212740689333333	-0.123439617666667	0.172147250333333	0.0210667056666666	-0.091139951	0.604969471333333	-0.091627568	-0.0522967646666667	-0.0303971543333333	-0.283017797	0.0348525133333333	-0.284225242	0.0116435303333333	-0.105750495	0.315601554666667	0.251820755333333	0.210564719333333	-0.0861234156666667	-0.293753603333333	0.32789492	-0.00903173266666667	-0.096813999	0.262354274	0.358542027666667	0.0295466643333334	-0.051303828	-0.01339663	-0.423989606333333
PF3D7_0321800	0.20326224525	0.0237940615	-0.023492836	0.19530990175	-0.17781125725	-0.15261057925	0.00564388633333333	-0.03752296125	-0.034267312	0.09805895675	0.0567864445	0.332544442	-0.12114109675	-0.041195864	0.75969639975	0.368349036	0.114683504	-0.063539076	0.451045013	0.2211784325	0.3083932675	-0.1236170825	-0.0557155985	-0.0603153305	-0.0408047845	0.4474248795	-0.087109744	-0.09496409775	0.48610589625	-0.227473921	-0.0587423145	-0.01058269525	-0.19825356125	0.34753435225	0.22751585275	-0.022490447	0.278102708	0.095584077	0.22598674025	-0.25156941775	-0.22311544425	0.39969815575	-0.07838686675	0.67501702675	0.0285859895	0.04981379675	0.0289182345	0.1770521925	0.13829277
PF3D7_0321900	-0.107805267	-0.0200943685	0.047492362	0.6170913365	-0.3531527285	-0.190315199	0.5769103775	0.5684313045	0.20550131	0.454204156	-0.0237652535	0.198467572	0.3531332585	-0.33777188	0.251894286	0.0714862445	0.012583797	-0.0129130985	0.299650028	0.481655456	0.1732865505	0.079784013	0.1438321015	-0.107619901	-0.258145286	0.070912036	-0.2017052315	-0.1062735735	0.3925001985	-0.32175235	-0.082145598	-0.394131093	-0.3091965145	0.465918282	0.3747963035	-0.037528656	0.086581264	-0.119426061	0.207965811	0.2130618785	-0.038750433	0.456768773	-0.133362844	0.3043247055	-0.261518551	0.33283723	0.5359617375	0.246003234	0.821095862
PF3D7_0322000	1.211279183	0.389487512	-0.18114416	-0.638229441	0.024463044	0.868727443	-0.836806266	-0.373761142	-0.795248821	-0.63007106	-0.593998313	-0.420465554	-0.713732933	-0.151800349	-0.569823224	0.132807901	-0.393990495	-1.021342536	-0.426844894	-0.420999951	-0.244539853	-0.584006626	0.171291143	-0.930051873	0.298890286	-0.770068638	-0.511344501	0.527565252	-0.219334476	0.058454536	-0.304858529	-0.255158465	0.665319206	-0.064001237	-0.378826471	-0.346074332	-0.751178099	-0.645024201	-0.505508145	-0.398610681	-0.103738442	-0.828473655	-0.420229842	-0.902913066	-0.187589288	-0.608875989	-0.618719676	-0.129046048	-0.342205487
PF3D7_0322100	1.285812201	0.500434246	0.882852444	0.7645560065	0.5633437185	0.8836041255	0.615339947	0.9159398595	0.4174931095	0.6777385215	0.888108262	0.419693356	0.6677127555	0.326576617	1.007477702	0.9720303315	1.0696224565	1.1519526495	1.0357757585	0.755850636	0.7255466145	0.187113644	0.8457679085	0.5026512775	0.444802455	0.849826313	0.4012604795	1.0250506945	1.1370042075	1.0825161805	1.332452818	1.0002681275	0.754698426	1.146314022	0.9212801305	0.9611658395	0.5654589575	0.9618307355	0.359816374	1.4296543865	0.550335744	0.7923776925	1.1717476805	0.8903866375	0.5490462045	1.315874984	0.4704513405	0.469001019	1.2078051715
PF3D7_0322200	-0.770111384	-0.331052186	-0.360124203	-0.509105078	0.59160676	-0.901585065	NA	0.405484214	-0.092478524	NA	NA	0.131708151	-0.040693346	-0.280376383	-0.407491309	NA	-0.001752454	-1.334231994	0.135467451	0.272413562	0.417807839	-0.170383916	-0.346391878	-0.622694691	-0.023890954	-0.104725787	-0.188740779	-0.197821353	0.350375838	-0.349607994	-0.834776532	-0.283496856	-0.262977745	-0.326659716	0.029146198	-0.204494028	0.061180892	-0.549815487	-0.487257893	-0.462902107	-0.173607311	0.337919639	0.18687345	-0.041818711	-0.461165177	-0.059513082	0.303359689	-0.927416144	NA
PF3D7_0322300	-0.6572771235	-0.4265562545	-0.608582307	-0.899695073	-0.568778893	-0.2972397615	-0.816091477	-0.534305041	-1.226226117	-0.5912836855	-0.5685171755	-0.571674228	-0.7647707805	-0.678666276	-0.8329580175	-0.413036048	-0.4320224915	-0.2402306725	-0.970359415	-0.623740917	-0.7120290505	-0.441438542	-0.3652908955	-0.4051639905	-0.362962521	-0.5958003625	-0.3500967865	-0.3676531205	-0.9413342015	-0.3303571065	-0.560254736	-0.5405949345	-0.3712242465	-0.8131582325	-0.9152213795	-0.563887296	-0.8710727815	-0.491034388	-0.749285868	-0.7262858155	-0.305470773	-0.623801449	-0.5498800745	-0.679600853	-0.4344211355	-0.5996456565	-0.689046609	-0.8149523345	-1.086732303
PF3D7_0322400	1.1375235	0.797751928	0.617282433	0.716941817	0.114946274	0.434380916	0.786807853	0.820262753	0.19725682	0.428451508	0.78384871	0.930204528	0.231094014	0.607308339	0.408877395	0.235642217	0.542388913	0.455204468	0.470842592	0.966455501	0.993813242	-0.059145677	1.124160175	0.657163461	0.917576127	0.928411057	0.096950501	1.110650408	0.870934589	1.09292151	0.376070227	1.514535046	0.958256816	0.915356589	0.962240739	0.420202172	0.333642987	0.518216254	1.083529741	-0.017565048	0.58087718	0.119524402	0.73260106	-0.190207862	0.749307039	0.745572638	0.373801278	-0.129507062	0.114057462
PF3D7_0322500	0.0253242845	0.050639756	-0.196130058	-0.280484559	-0.2627480915	-0.0276431935	-0.010338618	0.1974854	-0.20093165	-0.4248341195	0.163998146	-0.130239705	-0.412415476	-0.1138237905	-0.464044148	-0.140739684	-0.06309505	0.059360926	-0.52584699	-0.3894863595	0.0223463635	-0.36952524	0.278202378	0.0395048135	0.01105561	-0.5042532015	-0.2918139215	-0.139298892	-0.2861196235	-0.00499999949999999	-0.3151444915	0.365949896	0.1696537895	-0.3714282045	-0.4012019525	-0.1434876635	-0.3737767645	0.0972788665	0.16710022	-0.265678739	-0.0298533755	0.109348193	0.083571543	-0.1552683615	0.180612232	-0.2341942365	-0.5109943385	-0.632286514	-0.306872028
PF3D7_0322600	0.2500521805	0.3893898735	0.555168258	0.3410648975	0.652554781	0.66155824	0.7208413	0.834040117	0.3204475125	0.454010333	0.086425634	0.1387695795	0.400379462	0.454306215	0.41568266	0.211536708	0.106438335	0.8053420545	0.4286562485	0.551773898	0.2448231205	0.1272723005	0.4393622015	0.8387817005	0.5704820855	0.4515103655	0.167964872	0.303880202	0.4687511375	0.010529651	0.3884692145	0.4825563495	0.119246525	0.4318048865	0.2874268435	0.1325339225	-0.077896899	0.1726561875	0.3865658635	0.417914941	0.247542358	0.873019339	-0.0124611915	0.225697574	0.284921676	0.3948681555	0.501378358	0.5734488295	0.7509804665
PF3D7_0322700	-0.591752691166667	-0.812149588833333	-0.630825868	0.387950000333333	-0.4967078345	-0.387456026166667	-0.078830242	-0.130499031833333	-0.6530345968	-0.629748742	0.274448345	0.341395190333333	0.6605400935	-0.7367277825	1.3045443575	0.313999958333333	0.5849726	0.1456880695	0.902269877833333	0.958973518333333	0.679956013	-0.04390626	-0.182439241	0.111757270666667	-0.346187025	0.887718783	-0.340234832833333	-0.210005356333333	1.15614326266667	0.0669329368333333	0.7328585365	-0.167273728666667	-0.1712933372	0.800331075833333	0.518213176333333	0.4899086835	0.494193824	-0.045700946	0.663506332333333	0.6146108945	-0.1675114415	0.779487936833333	0.28591021	0.974795197	-0.0228090938333333	0.4210918345	0.514148010666667	0.475633019	0.559294718
PF3D7_0322800	1.205458409	1.474615128	0.173814412	-0.211352705	NA	1.051575107	1.948626548	-0.47452084	NA	-0.184310787	0.580033633	0.913855111	0.150239733	0.797794826	1.450978024	3.07592187	0.488280895	NA	0.784782373	0.738934696	1.181054631	0.164642313	0.627009005	0.107497728	2.030556026	0.855947694	1.318341651	1.176974303	0.282210729	0.783190556	0.050422265	0.844146047	0.515115126	0.473017435	0.841522675	1.480834716	0.159973118	1.016852182	0.283563542	0.355890719	0.234657957	1.193815551	0.811599989	0.959881241	0.196262096	0.079590322	1.125228736	0.621788192	-0.254366502
PF3D7_0322900	0.6841256	0.706550264	0.859008542	0.331098136	0.316706559	0.429529998	0.949753399	1.258341398	0.917359335	0.714663894	0.639090192	0.503789068	0.407169524	0.648743837	-0.062639973	-0.373385607	0.720951625	1.446364029	0.079041949	0.141076661	-0.056303457	0.560029199	0.874356758	0.520863996	0.238416004	0.102668693	-0.200951347	0.975244863	0.843177413	0.666847747	0.945134561	0.679735784	1.273732388	0.013657664	0.360346608	0.626516966	0.443940876	0.568915476	0.2848112	0.486272235	0.640698916	0.30719038	0.597638806	0.201903375	0.746759587	0.850172567	0.795974104	0.252272177	0.083962272
PF3D7_0323000	0.288068327	0.24796907	0.028154042	-0.75586484	0.207558742	0.51744536	-0.256726056	-0.204013775	-0.37734779	-0.345807895	0.061711985	-0.274720838	-0.660996239	0.4197447	-1.823843576	-0.084711552	-0.901250612	-0.623674674	-1.609619774	-0.633991472	-0.382846033	-0.589054768	0.248075072	0.241664056	0.428552689	-0.53788031	0.078162125	0.443613646	-1.61513119	0.081382342	-1.036684915	0.24310568	0.256597406	-1.503433828	-1.327104175	-0.178328666	-1.414983175	-0.038198451	0.420743074	-1.023846137	0.409364162	-0.972447272	0.116764898	-2.076978327	0.584317169	-1.071335083	-0.916594279	-0.455218543	-1.118577608
PF3D7_0323100	0.723622019333333	0.305146364666667	0.513334391333333	0.385406344	0.198413072666667	0.299324980666667	1.1699970985	0.595586596333333	0.738083843	-0.227915038	1.071481891	0.810542653666667	0.127449521	0.856515094666667	-0.924896389333333	-0.382204988	0.574229223666667	0.906541165	-0.72865779	0.396191494	0.232557966	0.365288278666667	0.943210003333333	1.20900684033333	0.751024651333333	0.468815984	0.363428257333333	1.04222826933333	0.206711267333333	0.722747509333333	0.258212845	0.816449694	1.238923047	-0.304974836666667	-0.316678693666667	0.812801988333333	-0.0676507383333333	0.74496163	0.952977146666667	-0.421007824	0.897424522	-0.398544854666667	1.01545460433333	-0.635826549	0.906563774333333	0.504119216	0.469100218666667	-0.267926955333333	-0.160246222
PF3D7_0323200	-0.5428797865	-0.4039329895	-0.514148513	-0.991589083	-0.2335401285	-0.578521576	-0.64691414	-0.589406717	-0.2924958135	-0.423325776	-0.3581080635	-0.847879067	-0.8244602635	0.2315526565	-1.3760129155	-0.551273819	-0.511893173	0.2476450685	-0.9914038145	-0.81323939	-1.2028400955	-0.2218609175	0.754017553	-0.350421086	0.1441284015	-1.181287257	0.0482309990000001	-0.153457558	-1.3377240395	0.1713797355	-0.288134029	-0.210479693	0.375097392	-0.05929291	-0.9472930645	-0.229092003	-0.7623444905	0.021927531	-0.5914620875	-0.5174749185	0.0459727675	-0.8525306295	-0.067694331	-0.967284118	-0.4153990745	-0.287897601	-0.17206172	-0.829794538	-1.5642687655
PF3D7_0323300	-0.718105513	0.0184900265	0.155843462	-0.095960065	1.0088040645	-0.3000509605	-0.971972889	0.1002430205	0.383727872	-0.145583755	NA	0.5287231915	-0.077640551	-0.36674947	-0.4752689375	0.802403132	-0.420370677	-0.233915062	0.1829963115	0.125865573	-0.132978259	0.1053990045	-0.538311163	0.337423322	-0.035555793	-0.134419897	0.1646493995	-0.5014526185	-0.371800828	0.123758098	0.1237577705	-0.0197227405	-0.4145416515	0.020218313	-0.2175520685	-0.4060454785	0.1109776285	-0.3795214485	0.1484241615	-0.090840478	-0.179663942	NA	-1.2286462155	-0.1694456405	-0.0604398585	-0.142558362	0.0537632835	0.21738964	-0.1813056395
PF3D7_0323400	-1.2151378875	-0.9411599105	-1.050226817	-1.3637801595	-0.5909684095	-0.7393190175	-1.649799996	-1.3871528605	-0.950398111	-0.7401678275	-0.947403929	-1.516251528	-1.735669877	-0.908870147	-1.4844718955	-1.1334755605	-1.774377923	-0.640659695	-1.688050242	-1.5980683235	-1.988620171	-0.529174969	-1.1121010345	-0.8694917635	-0.7518857235	-1.7262886525	-1.0183559445	-0.9339546055	-2.0401580385	-1.087761195	-1.2001754485	-1.614013967	-1.3186080795	-1.283893643	-1.8271482115	-1.5299452805	-1.2802727285	-1.0335798805	-1.5861825485	-1.1793673685	-0.9953723885	-1.1611360035	-1.3596607585	-1.5162423975	-1.841543569	-1.2138717735	-1.729779503	-1.2288912785	-1.369276606
PF3D7_0323500	-0.24263275	-0.335226936	-0.056094753	-0.246358959	-0.084246364	-0.207340239	-0.829900259	-0.168638486	-0.37712386	-0.234792249	-0.224813084	-0.232428948	-0.409176031	-0.361448408	0.238046726	-0.011073131	-0.648581555	-0.57293676	0.267390991	-0.060207044	0.198691587	0.040041112	NA	-0.812056645	-0.065085684	-0.001057336	0.017074591	-0.072133886	-0.183302166	-0.459834889	-0.550677729	-0.130781922	-0.505196484	-0.150649759	-0.023823678	-0.770762765	0.251964035	-0.533747448	0.051542178	-0.36632134	-0.284662442	-0.785098625	-0.746069261	-0.422648003	-0.282452507	-0.596658334	-0.487323844	-0.039959993	-0.685422232
PF3D7_0323600	1.053708243	0.901554578	0.694137925	0.893266351	-0.088200784	0.54129092	0.294183374	0.592303673	-0.407670279	0.104478219	1.089888891	0.936826026	0.740446709	0.429598962	1.368276622	0.175085122	0.78445401	0.962804474	0.521472544	1.216264463	0.877639563	-0.167577611	0.96273089	0.480266437	0.786861627	1.001057141	0.241651222	1.276322897	1.006405495	0.910221335	0.196050659	1.392005143	0.681437382	0.784545769	0.60398441	0.670372299	0.429517773	0.437960785	1.226714324	0.41411399	0.100242645	0.713264522	1.009615811	0.109207297	1.420479829	0.113121011	0.528317931	0.69611495	-0.096024523
PF3D7_0323700	0.5742629325	0.558167583	1.202637695	0.732190043	0.536397914	0.3307848435	0.480981262	1.341309975	0.693874565	0.952541569	0.2771026215	0.4121207125	0.579823542	0.9016232515	1.2109453155	0.5338198645	0.6563472345	1.254207489	0.9280783195	0.2011927185	0.645722121	0.3575386335	1.19298041	0.822044024	0.530186462	0.786313693	0.1646628335	0.945177328	0.4067603995	0.9301312865	0.715684913	1.1251704295	0.637040037	0.899250152	0.369329779	0.968442121	0.925913589	0.7882632265	0.69559237	1.143167732	0.6498688975	0.561765441	0.9169957895	0.903017053	0.598689092	0.718816301	0.6252311115	-0.074286868	0.454490331
PF3D7_0323800	0.4148540275	0.0446622795	0.0041746855	1.311501261	-0.197441497	-0.1502287235	0.940975464	0.6043307955	0.1893677825	-0.0795591285	0.9097364995	0.5248084025	0.523428949	0.013421499	0.1473734395	0.12242316	0.5721653485	-0.035944552	0.3317839905	0.778088015	0.135817369	-0.286486536	0.287741548	-0.040315862	0.0866212285	0.219285756	0.04531792	-0.2225930805	0.1464588205	-0.261526199	0.4698657985	-0.322811292	-0.2390226435	0.6555247875	0.467225043	0.4334156295	0.1316143125	0.3290114455	0.8815372325	0.2677074095	-0.199167955	0.122616716	0.3632190165	0.3712181385	-0.1745582075	0.822793231	1.10212879	0.8225274335	1.427340824
PF3D7_0323900	-0.633264986	-0.933647504	-1.118950037	-0.871416227	-0.741819069	-0.674724933	0.500455001	-0.926656261	-1.285136971	-0.213437656	-1.122967837	-0.49083988	-1.499889776	-1.342005741	-1.367486024	-0.950243306	-1.316924013	-0.600591222	-1.518950662	-0.168865573	-0.826336748	0.081791404	-0.885058218	-1.0172469	-0.467747542	-1.298478759	-0.831019803	-0.650805912	-0.234269733	-1.250309925	-1.05397133	-1.061256504	-0.525972955	-0.681774014	-0.246870259	-0.56632824	-0.359391794	-0.921176035	-0.564027966	-0.493189328	-0.358119502	-0.896993405	-0.814982202	-1.173535989	-1.16218956	0.128544537	-0.638231237	-0.109507259	1.767255192
PF3D7_0324100	-0.616082378	0.469429589	0.3878635	-0.450694978	-0.981535175	0.178106375	NA	0.748842943	NA	NA	0.199855981	-0.140026229	-0.678163897	0.794032703	-0.194826703	0.091801629	-0.524704339	0.19568842	-0.905179078	-0.09246319	-0.084983598	-0.462097293	1.75129485	0.230036701	0.511304859	-0.065940681	-0.672191465	1.559565493	-0.091152909	1.293035088	0.246106233	0.907404536	1.475387688	-0.117001275	-0.879512699	0.329071362	-0.221442585	-0.089521328	0.748024467	-0.144318907	1.210664755	-0.540585465	0.582686644	0.049260423	0.161874369	0.38845364	-0.093018898	-0.723198514	-0.726888918
PF3D7_0324400	1.384744497	1.880171973	2.308197573	1.309034198	2.409077628	2.53383904	2.672353507	2.694797428	3.125556309	1.239965273	1.472510593	0.492910994	1.528593398	2.47956667	1.654944269	3.575600644	2.716290467	2.761628196	2.260879058	0.331628133	1.360044138	1.804809065	3.087162262	1.37656764	2.059293569	0.400430978	1.072420788	3.480848457	0.670694867	0.822926497	2.359138337	2.014724768	0.726101031	0.503234039	2.324580758	0.140671933	-0.079118773	1.22099971	1.017350268	0.513000406	1.090742338	0.930588126	0.996974914	0.984802248	-0.111516749	0.996495518	0.892789072	1.611211001	2.380277476
PF3D7_0324500	-1.040299821	0.736789835	-0.323185506	NA	1.067261327	-0.139657029	-1.003950292	-0.707000945	-0.708705361	-2.318452294	-0.406914359	NA	0.049133767	0.35772126	-0.182581935	-1.058054049	-0.031285064	-1.202922951	0.124005119	NA	NA	0.63115115	0.228685548	-0.528286215	-0.374853726	-0.338789168	0.579581932	-0.5922332	0.007512858	-0.431843148	0.171489318	-0.4977867	-0.193070766	-0.329841898	-0.06000325	NA	0.148928349	NA	0.121900705	1.442151458	0.457388786	-0.09893858	-1.33348251	0.031523634	-0.16120054	0.288517708	-0.261019407	-0.284460888	-1.259474012
PF3D7_0324700	-0.528532664	-0.862460634	-0.839721904	0.086583929	-0.879687983	-1.0064397	-0.069647163	0.28346657	-0.458282201	-0.146621436	1.00215645	0.02903761	-0.774214682	-0.925351453	-1.37712437	-1.338730458	0.193479414	0.045384352	-1.265355109	-0.786826971	-0.740639462	-0.115452435	-1.158630292	-1.165359469	-0.88548342	-2.64e-06	-0.146081541	-1.508346475	-0.398145558	-1.350652007	0.019563004	-1.245391848	-1.098967409	-0.748056162	-0.279072206	-0.391770808	NA	-0.077878764	-1.297171452	-0.527191715	-1.33933093	-1.141050406	0.215697199	-1.126245193	-1.527499029	0.133554071	-0.541724076	-0.517921046	0.096830983
PF3D7_0324800	-0.206748773	0.968776416	0.043249849	-0.061636767	-0.037323328	2.136259434	-1.050443547	0.205010603	0.131173763	-0.147603027	NA	0.753752659	-0.319335135	-0.454790182	-0.174481195	NA	0.260996243	-0.220725569	0.542219839	0.405091067	0.131281017	0.828744742	0.56657486	0.240783607	0.588624124	-0.03087586	0.372060796	-0.489259062	-0.272596261	0.011669073	0.271299499	2.665279593	-0.088431769	0.902715885	1.073933144	0.485516743	-0.426169638	0.434972148	0.122612545	1.727205594	0.033724053	NA	0.318344009	-0.274817821	0.189749241	0.098295068	0.406815354	0.058560429	NA
PF3D7_0324900	1.0534829095	0.654853195666667	0.0867683066666667	0.129045239666667	2.414247354	1.55795132533333	0.4747978615	1.109565296	0.478870038	0.640771913666667	1.190199553	0.114660019	0.705700014	1.43420727666667	0.90045075675	0.825932145333333	0.656714234	1.42274118933333	1.390874056	0.7734985315	0.9428648235	0.97501600675	0.91331548025	0.99309278675	1.27241921775	1.67647444775	0.57100025575	2.394996993	0.35666483325	1.46416827225	3.076551804	0.62986125025	0.218296779333333	0.6771055545	0.641478927	0.57978724125	0.49993310875	1.98461424366667	1.51209735575	1.20541617566667	0.58819032	1.303097631	1.2233123385	0.37069390575	0.41494600025	0.88018364275	0.925875414	2.11876387266667	2.15704426333333
PF3D7_0400100	0.129925429	0.07675779475	0.12615189225	0.65368986375	0.33652835925	0.015141908	2.776225222	0.616644789	-0.49620178	0.041336955	1.46736003	0.77683073375	0.58200822175	0.725780276	0.53475226075	0.289549707666667	1.37008101375	0.059309361	0.54596848	0.4536559135	0.47854477775	0.3569714695	0.18001047025	0.06950480825	0.190148892	1.23589895375	0.3929273065	-0.319625869666667	1.08059163625	0.0675309105	1.99293577825	1.02846030725	0.153412602666667	0.61250503875	1.00682287475	0.3308683995	0.66916268375	1.3634010245	0.5543936655	0.445837828	-0.32400999175	0.5467017975	0.59071638275	0.424769176	0.58412036425	0.63952542375	0.04871501	0.302239064	0.3795915205
PF3D7_0400300	1.378578406	2.877172105	2.276797375	-1.222597741	2.04733929	2.647396381	1.761303702	2.621360199	0.594448793	0.435696359	-0.959674847	-0.070915798	0.308399596	3.123933	-0.675696575	0.98035824	0.694852194	1.321007385	-1.773385483	-0.088400861	0.143327385	-0.992970935	2.16562999	0.368038088	0.937621186	-0.713793482	-0.504768395	1.812442565	-0.634835777	0.787471361	-0.599172202	2.745399533	2.153041149	-0.522892844	0.323291384	-0.054902296	-0.947282262	-0.454895492	1.952953309	0.0136159	2.085710887	-0.621573597	2.040897345	-0.812601836	1.337720216	0.046479072	-0.621176982	NA	-0.399345862
PF3D7_0400400	-0.929979150166667	-0.178887702333333	-0.615319885166667	-0.424709749666667	-0.131394576666667	-0.440240370333333	-0.713171030666667	-0.536736613	-0.2522290855	-0.1927970755	-0.516495258833333	-1.05245786366667	-0.570394189833333	-0.517298325	-0.868195889333333	-0.690320172333333	-0.7308095415	-0.411547491166667	-0.4797730515	-0.41018146	-0.765349287833333	0.395217355833333	-1.00717263766667	-0.625034260666667	-0.518426847833333	-0.8460419535	-0.0284939961666667	-0.663528784166667	-0.155113708666667	-0.715525360166667	0.677087329666667	-1.09313090633333	-1.05597638983333	-0.0775869256666667	-0.456211389833333	-0.567449041666667	0.025207678	0.272893467	-1.03635206866667	-0.608577233	-0.289753347833333	-0.8488666985	-1.06259089033333	-0.335067464833333	-0.893063230333333	-0.634154624333333	-0.4823014325	-0.658651511166667	-0.318052205666667
PF3D7_0400500	-0.347615053	1.4601812685	1.3070383885	-0.09926748	1.0578795355	0.962498355	NA	1.375001107	0.607405964	NA	0.9454725725	0.1648286285	1.009197001	0.9281699895	0.3078129825	1.337824611	1.18828635	NA	0.5415412895	1.435530785	-0.603288868	0.445886421	1.861057133	0.17268737	1.4099870215	-0.138789125	1.052754438	1.7416598885	-0.11247472	0.9599742495	0.455706899	0.8744127625	-0.032353558	0.0247558985	1.3507219395	-0.0417071685	0.3161997135	0.0316776895	0.6995250085	0.290075983	1.087880197	1.165262261	0.6389530625	-0.0845492325	-0.0747171935000001	-0.002525658	1.274407778	0.954260183	-0.278621066
PF3D7_0400700	1.1089067525	3.127713801	2.9725957785	1.345148373	2.4260619995	1.996543302	3.487047006	2.0440710475	0.530629035	1.5140956015	0.8616718225	0.730358197	1.449293437	1.939960426	1.15824802	2.646298308	1.2248116645	1.027294339	-0.169807401	0.909884452	0.457162975	0.754621329	2.6631030145	0.872289462	2.393426105	-0.4509222705	0.943331321	2.519813746	0.1136590105	2.130692917	0.291912114	1.4302365215	1.279089798	-0.4956406035	1.256077825	1.4492056295	1.394769714	1.016420121	1.3835229905	1.476681214	1.7492422935	1.7377570515	1.3128457475	0.1452154285	0.8925569315	-0.453307498	2.0826301645	-0.227352785	0.005736794
PF3D7_0400800	1.057716128	1.234585849	1.139817971	0.263232412	1.665369822	2.481188308	1.621241176	0.798864079	1.949157211	1.595565096	NA	-0.165045685	1.122523422	0.283270719	0.701567162	-0.46256159	0.445138312	NA	2.021386863	0.574137554	-0.018938108	1.147878398	0.223023804	0.686965185	1.862553974	0.814538179	1.345954606	1.458641761	0.027849175	2.179333252	1.822677232	1.564234569	1.585030963	0.07476857	0.969749443	0.712702397	0.781280599	1.021386873	0.46819704	0.58131174	0.902275157	-0.100846587	0.610486915	0.77642955	0.421106172	0.954979851	1.357903423	1.406943523	0.77029268
PF3D7_0400900	0.518797847	0.750893625	1.405447848	0.221690858	0.318917103	0.375761832	NA	0.197783158	NA	NA	-0.537276693	-0.290427234	NA	-2.076354283	-0.593583891	1.063253005	-0.364933593	NA	-1.072786861	-0.271314294	1.767553981	0.169598211	0.355565776	0.086203991	0.190775961	-0.660196203	-0.792310143	0.720768047	-0.395621968	-0.407091113	-0.462468301	2.028991209	0.592682447	-0.372870437	0.244338944	-0.249821354	-0.225712785	-0.424066518	2.1912906	NA	NA	NA	-1.406428677	-0.544593144	0.831724471	0.242256184	-0.024088575	0.87637348	NA
PF3D7_0401000	-0.276718168	1.171348449	-0.153378872	0.202128949	-0.871023028	0.7761371	0.122401014	NA	NA	-0.882823259	-1.701276577	-0.810132139	0.701695404	0.426097744	0.84502617	-0.247603655	-0.025738741	-1.161192849	1.517950346	1.108597084	0.617232918	0.628213627	0.043627285	NA	-0.501589549	0.490751134	NA	0.710297889	-0.003793937	2.060602215	-0.202612464	NA	-0.428871596	NA	0.619905166	-0.288574311	0.350079206	-0.741383337	0.151816877	-0.912185546	0.241474495	-0.894871681	-0.324472553	0.288929682	-0.31497834	0.588131322	1.318383964	-1.069056383	-1.360547428
PF3D7_0401200	0.974749062	1.048666324	2.330977459	0.119110402	NA	1.983614955	-0.707479737	1.523813793	1.651423593	NA	1.20405541	-0.105291958	0.904889686	0.072043307	0.757920464	0.390707102	0.626725303	-0.12522108	1.550079966	0.742353209	0.630811893	1.059766172	NA	0.451771489	1.398135924	-0.632942337	1.412836859	1.269656264	0.139110777	0.703391148	2.846972667	0.159479066	-1.192714077	0.524640646	1.793814737	-1.690464616	0.419327209	1.161527776	0.333471388	-1.595002174	0.611619295	NA	0.99911489	0.151018946	-1.319071395	1.310079882	2.360153927	3.443646316	1.275506861
PF3D7_0401300	0.874512184	1.72260165	2.865881359	0.397395972	0.9462625925	0.7295355795	0.8235853045	1.7262798605	0.5656600315	1.2391928335	0.6354294055	1.28013404	0.8904956285	0.622302883	0.5819805095	-1.3608514855	0.7852022985	0.63396042	0.573721742	0.9927077065	0.752358961	0.8392531495	1.745096343	0.2226423945	0.7529808665	0.735562572	2.373707268	1.64606907	0.1441871445	1.1080731495	0.0520764595	1.62812249	1.130394912	0.4486359395	0.902467604	0.739465956	0.2090228945	-0.065758519	1.4050459085	0.767657918	1.124702526	0.297454215	0.8795080975	0.8086189565	1.943806451	1.100650412	0.9653620575	0.0919425555	0.0352156565
PF3D7_0401400	1.337993821	NA	-0.217258606	-0.0035444	NA	-0.84220192	-0.132678889	-0.515759096	-1.189685129	-0.007998839	-0.666643882	2.500639544	0.1864983	-1.27755789	NA	-0.824746748	0.122241561	1.72639198	0.260112528	0.356331121	2.117169099	0.097636604	0.608346194	NA	1.934889615	1.714929332	NA	0.689513637	NA	0.097784605	NA	2.704302287	-0.338013432	0.659892052	-0.016568912	0.631433892	0.181486267	-0.894016977	2.595588335	NA	1.893119906	-0.143040484	-1.290247379	0.281507963	0.525075294	0.541995791	NA	-0.671133766	1.225250856
PF3D7_0401500	3.897107118	3.092509377	3.482385018	0.32882471	2.837592715	1.64871219	2.63074485	2.05267842	2.117732497	0.998855585	0.177152476	0.003587611	-0.012278696	1.760292696	0.009626703	0.568860986	0.570857818	1.2946447	-0.147625171	0.239665234	0.139153538	0.492384853	2.566027079	0.509516207	1.93011205	-0.060679384	0.369228417	2.754511603	-0.159830738	-0.012605618	0.965028913	2.699607174	2.678822807	0.277416482	0.201440163	0.338670251	0.194700661	0.690760801	2.006417107	0.477101222	1.71940296	-0.561721907	0.643149813	-0.246382069	2.068151862	0.855928973	-0.113498838	0.959540634	1.665421184
PF3D7_0401600	-0.134919227	0.185999597	0.547822281	-1.050269026	0.461954867	0.331191198	0.413141686	0.444112057	0.134953555	-0.092775995	-0.492801144	-0.236640814	0.426820611	0.680190115	-0.518951091	-0.638834669	-0.705066956	-0.386754741	0.152325227	0.36127273	0.185277109	-0.722082162	0.428392226	-0.003563464	0.203502313	-0.608588819	-0.351256495	0.448492569	0.159963706	0.423924743	-0.691730275	0.374762296	0.038059383	-0.641055677	-0.125244407	NA	-0.166472461	-0.202615349	0.546259802	-0.990754368	0.399183215	-0.592840086	0.412855011	-0.257402353	0.033509371	-0.042276137	0.020888643	0.239795448	-0.655729896
PF3D7_0401700	1.446552531	-0.220595095	-0.1979642815	-0.488596206	-0.937806938	-0.1761457745	0.495957966	-0.7268325345	-1.0419811985	-1.820354788	-0.6435140425	-0.313049226	-0.516557536	-0.1771619405	-0.063245499	-0.8381040155	0.3218590935	0.0472200725	-0.4062323725	-0.766109767	-0.1802425555	-0.0405750365	0.136361721	-0.5061267755	-0.2724625465	-0.0647980295	-0.226804878	0.375260611	-0.656039527	1.722859815	-0.156141057	0.6869772205	0.5151238955	-0.759260291	-0.3260542105	-0.3283300895	-0.3638852675	-0.229449169	-0.18339399	-0.0471576345	0.042619456	-0.748218584	0.340271972	-0.081927995	-0.2473753465	-0.135950944	-0.638264499	-0.345284648	-1.06233553
PF3D7_0401800	3.0205379005	3.1754647785	3.104955978	-0.1434146185	3.1645604715	3.3416863095	2.771983832	2.730211205	2.9509253665	3.013624902	0.2332287395	-0.2637279095	1.092101068	2.766105122	-0.119096856	2.0919632105	1.9244107345	2.970471413	-0.2977812895	-0.3403161635	0.83980575	0.3865717355	1.4102049895	1.968230043	2.6811622895	-0.105623101	1.6835047585	2.520730788	-0.416555137	2.358606247	1.43213576	1.789007742	2.21250843	-0.07199782	0.2409407965	1.937536917	0.0122864485	2.435809876	1.058235226	1.6309982905	2.29508836	0.702707416	2.542254251	-0.1796336125	1.3929122705	0.903987633	0.408679014	0.268531839	0.2525924255
PF3D7_0401900	0.1914211665	0.110435604	0.5532458675	2.5469747915	0.4701133535	0.6436274795	1.8346934735	0.9984862615	0.708383767	1.451069809	3.1735183035	1.8284141745	2.39566806	0.4431564755	2.5608756545	3.957315155	2.162621971	1.752816493	2.730091759	1.5992931365	2.094870723	1.48887053	0.727622533	0.361635659	0.535058268	2.101102819	0.892144729	0.83682286	2.1729751585	1.0077534245	3.1323544525	1.037936356	0.3612293065	1.840790563	2.495838525	2.4776942	1.927432376	1.3993911735	1.7401689275	3.12128462	0.2377371415	3.2864339115	1.9505162725	2.232983618	0.357782326	2.3800903765	2.694626142	3.617903064	3.133727636
PF3D7_0402000	1.716595877	1.556409435	0.941971096	-1.659898832	0.405295896	1.258203618	0.163079959	1.61682192	-0.431426247	-0.19215699	-1.388943541	-2.410448113	-1.130828457	0.833031915	-2.381241618	0.316401106	-1.538805702	-0.670990649	-2.543210913	-2.217713067	-1.009399145	-1.184167875	1.776916928	-1.316438492	1.17447202	-2.266912209	-0.791017945	1.758132947	-3.088895273	1.752101179	-1.307295085	1.65607716	0.938091284	-2.298274042	-2.052587894	-1.062631451	-2.02148809	-0.279861849	0.942459917	-1.304295143	1.184842289	-1.870060974	0.433246297	-2.311691152	0.426680895	-1.93314892	-2.384169644	-1.830232465	-2.143156134
PF3D7_0402100	-0.995788552	-0.5933475655	-1.083787542	-0.0812604795	-0.525556506	-0.6519101765	-0.0083710655	-0.950869052	-0.0396491505	-0.400738197	0.430155709	0.502631198	0.2158237545	-1.0648183275	0.485511491	-0.317056851	-0.3692674565	-0.6203402445	0.0726808685	0.2856389265	-0.044917921	-0.20992446	-0.8642249305	-0.337058157	-0.6743396025	-0.2760313165	-0.436477511	-0.8337547845	-0.1949173675	-0.990966209	-0.3062799275	-1.118035388	-1.2002912275	-0.246052455	0.24966791	-0.437328846	-0.1334871025	-0.3403404525	-0.5698217825	-0.265292267	-0.7721102115	-0.3353575285	-0.402158778	-0.2128502465	-0.64804255	-0.29243436	0.238135772	0.6242858325	0.218434179
PF3D7_0402200	-0.59655298975	-0.607776223	-0.7815068875	-0.6921383565	-0.22217772975	-0.26913906225	-0.84923846625	-1.0782863835	-0.592290944	-0.50513743075	-0.2707321725	-0.8142222585	-0.660652327	-0.3388373115	-0.63522444575	-0.3696915025	-0.6410168065	-0.3022641715	-0.11182273925	-0.45735209075	-0.7414323865	-0.238245355	-0.48117957375	-0.41833962775	-0.1494617565	-0.45361938675	-0.423211876	-0.3127632575	-0.80082716075	-0.48752274475	-0.3813382895	-1.06444471975	-0.7901786425	-0.12998945625	-0.37943531125	-0.8067412815	0.01923362375	-0.54225895225	-0.86375415025	0.03128159	-0.48789576775	0.98581107625	-0.65601637525	-0.05729542825	-1.1283295375	-0.52733207725	-0.95525427975	-0.66034637875	-0.67161090975
PF3D7_0402300	-0.7154623216	-0.6188734458	-0.7342243006	-1.0416489782	-0.4248215192	-0.3024113444	-1.0722643786	-1.1176075814	-0.7886747746	-0.4900182374	-0.5431998968	-1.5758503334	-1.3986289254	-0.6685656922	-1.366719407	-0.7864896854	-1.4317948926	-0.4867106022	-1.4780820116	-1.490115088	-1.6014308604	-0.5162964572	-0.6560114586	-0.6009321124	-0.5498442898	-1.4642622362	-0.4815601186	-0.753652395	-1.8601734302	-0.9113027656	-0.8591127952	-1.1390478024	-0.9577088622	-1.1521089464	-1.582021693	-1.057235807	-1.047822542	-0.7246558984	-1.3104520192	-0.9296914264	-0.722567146	-0.8828168594	-1.0776218268	-1.2835029574	-1.1996110962	-1.202010705	-1.479128728	-1.0324019006	-1.397868796
PF3D7_0402400	0.479112752	0.200455019	-0.270954009	-0.359775508	-0.363770282	0.122528379	-1.410293356	-0.692702439	-1.265803715	-0.925275711	-1.063281021	-1.28264762	-0.866685585	-0.670025605	-0.963993191	-0.244415454	-0.682275059	-0.890634031	-0.431277894	-0.788747593	-1.056768601	-0.996561092	-0.275448868	-1.83390224	0.68975535	-0.864820821	-0.536573752	0.544876052	-0.809186267	-0.09692065	-0.651480854	-0.288388367	0.463465815	-0.819125007	-0.304795881	-0.88522627	0.200974401	-0.871748522	-1.400831895	-0.251791919	0.180145181	-0.77752548	-1.174704649	-0.466547352	-1.305563666	-0.406060781	-0.973381649	-0.480844246	-0.351016007
PF3D7_0402500	2.268537263	1.107049695	2.272112541	0.0522700425	-0.631715516	1.45390642	0.937941267	2.966876007	NA	0.447770312	-1.5094922905	0.420080655	-0.134789367	-0.217135064	0.251437186	0.083069734	0.6778796985	-0.475539217	-0.090132798	0.522622787	0.186944149	0.2438929785	2.0040331235	-0.212047081	2.6593931845	0.3006961385	-0.38711114	1.604250166	0.066399447	1.0452522395	-0.765253792	1.736851832	0.323202613	0.556965526	0.166320013	0.67613292	0.256359678	-0.33634004	0.9444444275	NA	0.2342654705	-0.483535223	0.230162169	0.4118709995	1.896993037	0.5081646345	-0.3247900255	-0.191572252	-0.4168311005
PF3D7_0402600	-0.373518393	-0.414149986	-0.111970488	0.138830751	NA	0.861552289	-0.852104536	-0.132389292	-0.483575672	0.055150661	0.531743488	-0.16798115	-0.456363376	NA	0.00110738	-1.180571259	0.209653497	-1.013744546	0.248707285	NA	-0.69786517	-0.067953923	-0.073246113	0.073238173	0.274884756	0.241053164	-0.255359448	NA	NA	0.17290419	NA	-0.035948948	-0.542218332	0.13087765	0.23237991	NA	0.23737662	-0.764752921	0.054505848	-0.856592906	NA	-1.364291858	0.013525822	-0.03877171	-0.28799015	NA	0.532058293	-1.041059598	NA
PF3D7_0402700	0.926443657	2.107979081	1.797355956	-1.111349267	0.812938689	1.769207404	1.888461459	1.587579207	-0.610764765	0.779659687	-0.8305343	0.063847598	-0.104719576	NA	0.323215679	0.566642017	0.897609049	NA	-0.856769496	-0.820072213	0.024244641	0.188737302	0.949533269	-0.162464322	0.410493899	0.367847792	-0.013934676	1.300043942	-0.593017324	2.96020159	-0.73786846	1.682688511	1.445676517	-0.408273066	-0.010068998	0.213240254	-0.615757448	-0.296692414	1.850151849	0.697727564	0.682176653	-1.661983458	NA	0.351805514	0.550577064	-0.211890141	-0.463822039	-0.263607012	-1.649024767
PF3D7_0402800	0.232595595	0.745492291	0.425823421	0.395394191	0.901692541	1.94775784	NA	0.861670576	1.870419123	1.167142411	-0.356697588	0.144086	0.175498777	NA	0.968984576	-3.136144012	0.202085532	-0.847817935	0.307616933	-0.119019543	-0.07716987	1.194303979	-0.098161027	0.54571144	0.469146479	0.777891863	0.943307377	0.12634828	-0.118061256	0.242945253	0.509131466	0.720196342	0.254496097	0.097133219	0.424802991	0.697148556	0.34217332	0.397442917	0.060233321	0.600072441	0.60459935	-0.494212647	0.265688218	0.562524863	0.596123751	0.619167679	0.72523807	0.749063695	0.481099014
PF3D7_0402900	-0.491069377	-0.276475647	-0.409230489	0.539888172	0.397763999	-0.310974715	NA	-0.815314208	NA	-0.599084942	-0.081702488	0.682989192	1.086671746	-0.328421556	1.648040093	0.937186783	0.180372123	-0.431779142	1.337612057	0.90023274	0.613909586	0.625944644	-0.447264475	-0.249585369	0.204133931	0.452016756	1.760238068	-0.106621411	0.832323425	-0.067289404	-0.133794753	-0.799966226	-0.990690927	0.953200063	0.746543773	0.313794189	0.426339945	-0.722867744	0.328101451	1.214501825	0.138443994	2.64509547	0.011587913	1.729544769	-0.776302656	0.272823261	1.29926896	0.547154987	-0.120384926
PF3D7_0403000	0.266714403	0.672790472	0.737676917	0.289588235	0.987356503	1.096425361	0.041990708	0.004565813	0.696425596	0.62192096	0.78958437	0.174484637	0.17694219	0.753402897	0.510392079	-0.011775086	-0.003738641	1.717041341	0.783702276	-0.20759026	-0.440420442	1.601128033	0.310472777	0.827167617	0.304938729	0.052886901	0.630765546	0.337294082	-0.477604698	0.140755023	1.049832932	-0.098188396	0.450351603	-0.010519959	-0.405909444	-0.149392293	-0.251584985	0.459984623	-0.213430777	0.210133803	0.548723188	0.429391236	0.273379175	0.044495025	-0.198088856	0.85372367	0.068407163	1.00102403	0.4408176
PF3D7_0403100	-0.067921601	-0.102248989	-0.0984676755	0.0168850245	1.03216858	0.215862208	0.174131019	0.064340224	0.2131906255	-0.0237373345	0.1502849005	0.015940838	0.165733622	-0.1302413745	0.0818142175	-0.089129781	-0.345252218	-0.3357403145	0.0440676615	-0.3488844755	0.2520811	0.2416390685	-0.316369803	-0.2885406825	-0.006117302	-0.3907045085	0.326291537	-0.164219084	0.873330542	0.0041432035	0.1613241075	-0.183004536	-0.266900061	-0.3937852155	-0.080840689	-0.264598369	-0.1376006395	-0.212486363	-0.1210447005	0.026422621	-0.1459300275	-0.093067254	-0.463971188	-0.0389609055	-0.2366485385	0.0997341465	0.129317753	0.238196824	-0.372629339
[truncated: 4,580 more rows]
[truncated: 994 more columns]
