# Supplementary material for: Cyclical regression covariates remove the major confounding effect of cyclical developmental gene expression with strain-specific drug response in the malaria parasite Plasmodium falciparum
Source: BMC Genomics. 2022 Mar 5;23:180. doi: 10.1186/s12864-021-08281-y (PMC8897900; doi:10.1186/s12864-021-08281-y)
Supplement: Supplementary file 3 — Additional file 3. Contains the Gene Ontology Go Slim category results for all the comparisons. [file 12864_2021_8281_MOESM3_ESM.xlsx]

## Sheet: Contents
Description of contents
This spreadsheet contains the Go slims for the Mok et al. 2015 data,
as recurated to the current transcriptome assembly (Materials and Methods).
The order of the data:
Upregulated Mok Group A, without and then with the CRC correction
Downregulated Mok Group A, without and then with the CRC correction
Upregulated Mok Group B without and then with the CRC correction
Downregulated Mok Group B, without and then with the CRC correction
Upregulated Combined Groups A+B without and then with the CRC correction
Downregulated Combined Groups A+B, without and then with the CRC correction

## Sheet: AupregSlim
ID	Name	Bgd count	Result count	Result gene list	Pct of bgd	Fold enrichment	Odds ratio	P-value	Benjamini	Bonferroni
GO:0006412	translation	260	57	PF3D7_0109800,PF3D7_0212300,PF3D7_0214200,PF3D7_0304400,PF3D7_0307100,PF3D7_0307200,PF3D7_0317100,PF3D7_0317600,PF3D7_0319600,PF3D7_0419800,PF3D7_0422400,PF3D7_0516200,PF3D7_0516900,PF3D7_0517700,PF3D7_0519400,PF3D7_0618300,PF3D7_0706400,PF3D7_0721600,PF3D7_0728000,PF3D7_0813900,PF3D7_0814000,PF3D7_0815600,PF3D7_0903900,PF3D7_0934600,PF3D7_1003500,PF3D7_1034200,PF3D7_1109900,PF3D7_1117500,PF3D7_1…	21.9	1.69	1.98	2.57814e-05	0.000866592	0.00118595
GO:0034641	cellular nitrogen compound metabolic process	845	146	PF3D7_0109800,PF3D7_0110400,PF3D7_0204800,PF3D7_0212300,PF3D7_0214200,PF3D7_0218500,PF3D7_0304400,PF3D7_0307100,PF3D7_0307200,PF3D7_0317100,PF3D7_0317600,PF3D7_0318200,PF3D7_0319600,PF3D7_0403700,PF3D7_0406100,PF3D7_0418700,PF3D7_0419800,PF3D7_0422400,PF3D7_0516200,PF3D7_0516900,PF3D7_0517400,PF3D7_0517700,PF3D7_0519400,PF3D7_0522800,PF3D7_0524900,PF3D7_0607300,PF3D7_0614400,PF3D7_0618300,PF3D7_0…	17.3	1.33	1.53	3.76779e-05	0.000866592	0.00173318
GO:0009058	biosynthetic process	600	105	PF3D7_0109800,PF3D7_0110400,PF3D7_0209300,PF3D7_0212300,PF3D7_0214200,PF3D7_0219100,PF3D7_0304400,PF3D7_0307100,PF3D7_0307200,PF3D7_0317100,PF3D7_0317600,PF3D7_0318200,PF3D7_0319600,PF3D7_0403700,PF3D7_0419800,PF3D7_0422400,PF3D7_0511800,PF3D7_0516200,PF3D7_0516900,PF3D7_0517400,PF3D7_0517700,PF3D7_0519400,PF3D7_0524900,PF3D7_0607300,PF3D7_0618300,PF3D7_0621200,PF3D7_0624000,PF3D7_0628000,PF3D7_0…	17.5	1.35	1.52	0.000375845	0.00576295	0.0172888
GO:0009056	catabolic process	154	33	PF3D7_0312300,PF3D7_0406400,PF3D7_0413600,PF3D7_0505800,PF3D7_0507700,PF3D7_0518300,PF3D7_0524800,PF3D7_0527200,PF3D7_0608500,PF3D7_0619400,PF3D7_0624000,PF3D7_0722100,PF3D7_0915400,PF3D7_0922500,PF3D7_1008400,PF3D7_1011400,PF3D7_1011700,PF3D7_1017900,PF3D7_1022500,PF3D7_1115400,PF3D7_1130400,PF3D7_1211800,PF3D7_1252200,PF3D7_1311500,PF3D7_1340100,PF3D7_1353800,PF3D7_1359300,PF3D7_1402300,PF3D7_1…	21.4	1.65	1.88	0.00200868	0.0230999	0.0923994
GO:0008150	biological process	2553	361	PF3D7_0102600,PF3D7_0105600,PF3D7_0108800,PF3D7_0109600,PF3D7_0109800,PF3D7_0110200,PF3D7_0110400,PF3D7_0201800,PF3D7_0202000,PF3D7_0204800,PF3D7_0206200,PF3D7_0209300,PF3D7_0210000,PF3D7_0211700,PF3D7_0212300,PF3D7_0214200,PF3D7_0218500,PF3D7_0219100,PF3D7_0222700,PF3D7_0302100,PF3D7_0303000,PF3D7_0304400,PF3D7_0304600,PF3D7_0306800,PF3D7_0307100,PF3D7_0307200,PF3D7_0312300,PF3D7_0316500,PF3D7_0…	14.1	1.09	1.27	0.0043862	0.0403531	0.201765
GO:0006913	nucleocytoplasmic transport	17	6	PF3D7_0615700,PF3D7_0812400,PF3D7_0815200,PF3D7_0910100,PF3D7_1423000,PF3D7_1473700,	35.3	2.72	3.69	0.016188	0.124108	0.744647
GO:0006457	protein folding	78	17	PF3D7_0201800,PF3D7_0306800,PF3D7_0320300,PF3D7_0512000,PF3D7_0621800,PF3D7_0629200,PF3D7_0718500,PF3D7_0827900,PF3D7_0927000,PF3D7_1115600,PF3D7_1116300,PF3D7_1128100,PF3D7_1357800,PF3D7_1360200,PF3D7_1411300,PF3D7_1423200,PF3D7_1437900,	21.8	1.68	1.9	0.0198246	0.130276	0.911932
GO:0006399	tRNA metabolic process	80	17	PF3D7_0109800,PF3D7_0524900,PF3D7_0622200,PF3D7_0717400,PF3D7_0723000,PF3D7_0912800,PF3D7_1117500,PF3D7_1127300,PF3D7_1130600,PF3D7_1218600,PF3D7_1315700,PF3D7_1332900,PF3D7_1349200,PF3D7_1365400,PF3D7_1420400,PF3D7_1421400,PF3D7_1445100,	21.3	1.64	1.84	0.0250719	0.140802	1
GO:0042592	homeostatic process	57	13	PF3D7_0406100,PF3D7_0624000,PF3D7_0827900,PF3D7_0916100,PF3D7_1104400,PF3D7_1306600,PF3D7_1311900,PF3D7_1323200,PF3D7_1328800,PF3D7_1341900,PF3D7_1352500,PF3D7_1362300,PF3D7_1464700,	22.8	1.76	2.01	0.0275482	0.140802	1
GO:0022618	ribonucleoprotein complex assembly	30	8	PF3D7_0218500,PF3D7_0403700,PF3D7_0729400,PF3D7_1220100,PF3D7_1235900,PF3D7_1251500,PF3D7_1317000,PF3D7_1472000,	26.7	2.06	2.46	0.032899	0.144726	1
GO:0065003	protein-containing complex assembly	71	15	PF3D7_0218500,PF3D7_0403700,PF3D7_0413600,PF3D7_0717500,PF3D7_0723600,PF3D7_0729400,PF3D7_1008400,PF3D7_1130400,PF3D7_1216300,PF3D7_1219000,PF3D7_1220100,PF3D7_1235900,PF3D7_1251500,PF3D7_1317000,PF3D7_1472000,	21.1	1.63	1.82	0.0357252	0.144726	1
GO:0006397	mRNA processing	90	18	PF3D7_0218500,PF3D7_0403700,PF3D7_0522800,PF3D7_0614400,PF3D7_0705000,PF3D7_1003800,PF3D7_1125500,PF3D7_1126900,PF3D7_1220100,PF3D7_1231600,PF3D7_1235900,PF3D7_1238300,PF3D7_1246600,PF3D7_1317000,PF3D7_1340600,PF3D7_1414600,PF3D7_1443800,PF3D7_1472000,	20	1.54	1.7	0.0377547	0.144726	1
GO:0007059	chromosome segregation	11	4	PF3D7_0316500,PF3D7_0711500,PF3D7_1130700,PF3D7_1333700,	36.4	2.81	3.86	0.0436116	0.154318	1

## Sheet: AupregCRCSlim
ID	Name	Bgd count	Result count	Result gene list	Pct of bgd	Fold enrichment	Odds ratio	P-value	Benjamini	Bonferroni
GO:0034641	cellular nitrogen compound metabolic process	845	131	PF3D7_0109800,PF3D7_0110400,PF3D7_0110800,PF3D7_0204800,PF3D7_0212300,PF3D7_0214200,PF3D7_0218500,PF3D7_0304400,PF3D7_0305400,PF3D7_0307100,PF3D7_0317600,PF3D7_0318200,PF3D7_0319600,PF3D7_0403700,PF3D7_0410400,PF3D7_0418700,PF3D7_0419800,PF3D7_0422400,PF3D7_0516200,PF3D7_0517700,PF3D7_0519400,PF3D7_0522800,PF3D7_0524900,PF3D7_0607300,PF3D7_0610900,PF3D7_0614400,PF3D7_0618300,PF3D7_0619100,PF3D7_0…	15.5	1.25	1.38	0.00207945	0.0565167	0.097734
GO:0009058	biosynthetic process	600	97	PF3D7_0109800,PF3D7_0110400,PF3D7_0110800,PF3D7_0209300,PF3D7_0212300,PF3D7_0214200,PF3D7_0219100,PF3D7_0304400,PF3D7_0305400,PF3D7_0307100,PF3D7_0317600,PF3D7_0318200,PF3D7_0319600,PF3D7_0403700,PF3D7_0419800,PF3D7_0422400,PF3D7_0511800,PF3D7_0516200,PF3D7_0517700,PF3D7_0519400,PF3D7_0524900,PF3D7_0607300,PF3D7_0610900,PF3D7_0618300,PF3D7_0621200,PF3D7_0624000,PF3D7_0626300,PF3D7_0628000,PF3D7_0…	16.2	1.3	1.43	0.00240496	0.0565167	0.113033
GO:0006412	translation	260	46	PF3D7_0109800,PF3D7_0212300,PF3D7_0214200,PF3D7_0304400,PF3D7_0305400,PF3D7_0307100,PF3D7_0317600,PF3D7_0319600,PF3D7_0419800,PF3D7_0422400,PF3D7_0516200,PF3D7_0517700,PF3D7_0519400,PF3D7_0610900,PF3D7_0618300,PF3D7_0728000,PF3D7_0813900,PF3D7_0815600,PF3D7_0903900,PF3D7_1003500,PF3D7_1034200,PF3D7_1109900,PF3D7_1117500,PF3D7_1126200,PF3D7_1137100,PF3D7_1142600,PF3D7_1143400,PF3D7_1144000,PF3D7_1…	17.7	1.42	1.56	0.00721992	0.0783517	0.339336
GO:0022618	ribonucleoprotein complex assembly	30	9	PF3D7_0218500,PF3D7_0403700,PF3D7_0729400,PF3D7_1220100,PF3D7_1235900,PF3D7_1251500,PF3D7_1317000,PF3D7_1332800,PF3D7_1472000,	30	2.41	3.05	0.00854597	0.0783517	0.401661
GO:0008150	biological process	2553	344	PF3D7_0102600,PF3D7_0108800,PF3D7_0109600,PF3D7_0109800,PF3D7_0110200,PF3D7_0110400,PF3D7_0110800,PF3D7_0113700,PF3D7_0201000,PF3D7_0201800,PF3D7_0202000,PF3D7_0204800,PF3D7_0206200,PF3D7_0209300,PF3D7_0210000,PF3D7_0211700,PF3D7_0212300,PF3D7_0214200,PF3D7_0218500,PF3D7_0219100,PF3D7_0222700,PF3D7_0302100,PF3D7_0303000,PF3D7_0304400,PF3D7_0304600,PF3D7_0305400,PF3D7_0306800,PF3D7_0307100,PF3D7_0…	13.5	1.08	1.24	0.00982684	0.0783517	0.461862
GO:0065003	protein-containing complex assembly	71	16	PF3D7_0110800,PF3D7_0218500,PF3D7_0403700,PF3D7_0717500,PF3D7_0723600,PF3D7_0729400,PF3D7_1130400,PF3D7_1216300,PF3D7_1216700,PF3D7_1219000,PF3D7_1220100,PF3D7_1235900,PF3D7_1251500,PF3D7_1317000,PF3D7_1332800,PF3D7_1472000,	22.5	1.81	2.08	0.0119414	0.0783517	0.561244
GO:0009056	catabolic process	154	29	PF3D7_0312300,PF3D7_0406400,PF3D7_0505800,PF3D7_0507700,PF3D7_0518300,PF3D7_0527200,PF3D7_0608500,PF3D7_0619400,PF3D7_0624000,PF3D7_0722100,PF3D7_0915400,PF3D7_0922500,PF3D7_1011400,PF3D7_1011700,PF3D7_1017900,PF3D7_1022500,PF3D7_1115400,PF3D7_1130400,PF3D7_1211800,PF3D7_1252200,PF3D7_1311500,PF3D7_1340100,PF3D7_1353800,PF3D7_1402300,PF3D7_1408000,PF3D7_1414000,PF3D7_1436000,PF3D7_1460400,PF3D7_1…	18.8	1.51	1.67	0.0133129	0.0783517	0.625706
GO:0006913	nucleocytoplasmic transport	17	6	PF3D7_0615700,PF3D7_0812400,PF3D7_0815200,PF3D7_0910100,PF3D7_1423000,PF3D7_1473700,	35.3	2.84	3.87	0.0133365	0.0783517	0.626814
GO:0022607	cellular component assembly	89	17	PF3D7_0110800,PF3D7_0218500,PF3D7_0403700,PF3D7_0703100,PF3D7_0717500,PF3D7_0723600,PF3D7_0729400,PF3D7_1130400,PF3D7_1216300,PF3D7_1216700,PF3D7_1219000,PF3D7_1220100,PF3D7_1235900,PF3D7_1251500,PF3D7_1317000,PF3D7_1332800,PF3D7_1472000,	19.1	1.54	1.68	0.0449607	0.234795	1

## Sheet: AdownregSlim
ID	Name	Bgd count	Result count	Result gene list	Pct of bgd	Fold enrichment	Odds ratio	P-value	Benjamini	Bonferroni

## Sheet: AdownregCRCSlim
ID	Name	Bgd count	Result count	Result gene list	Pct of bgd	Fold enrichment	Odds ratio	P-value	Benjamini	Bonferroni

## Sheet: BupregSlim
ID	Name	Bgd count	Result count	Result gene list	Pct of bgd	Fold enrichment	Odds ratio	P-value	Benjamini	Bonferroni
GO:0006397	mRNA processing	90	26	PF3D7_0218500,PF3D7_0318600,PF3D7_0405400,PF3D7_0513200,PF3D7_0517300,PF3D7_0522800,PF3D7_0614400,PF3D7_0623600,PF3D7_0705000,PF3D7_0716000,PF3D7_0906600,PF3D7_1002400,PF3D7_1119300,PF3D7_1220100,PF3D7_1231600,PF3D7_1235900,PF3D7_1238300,PF3D7_1241100,PF3D7_1343900,PF3D7_1364300,PF3D7_1367100,PF3D7_1414600,PF3D7_1420000,PF3D7_1438500,PF3D7_1461600,PF3D7_1472000,	28.9	1.73	2.07	0.0024026	0.0761903	0.108117
GO:0006913	nucleocytoplasmic transport	17	8	PF3D7_0302900,PF3D7_0419600,PF3D7_0524000,PF3D7_0627700,PF3D7_0910100,PF3D7_1202600,PF3D7_1456700,PF3D7_1473700,	47.1	2.83	4.49	0.00338623	0.0761903	0.152381
GO:0016192	vesicle-mediated transport	94	25	PF3D7_0104300,PF3D7_0214100,PF3D7_0217300,PF3D7_0303000,PF3D7_0405100,PF3D7_0415400,PF3D7_0530100,PF3D7_0606700,PF3D7_0730200,PF3D7_0731100,PF3D7_0822600,PF3D7_0905900,PF3D7_0935200,PF3D7_1025000,PF3D7_1119500,PF3D7_1130500,PF3D7_1134800,PF3D7_1219100,PF3D7_1242800,PF3D7_1324700,PF3D7_1330400,PF3D7_1343700,PF3D7_1361100,PF3D7_1429800,PF3D7_1437800,	26.6	1.6	1.84	0.00926334	0.13895	0.41685

## Sheet: BupregCRCSlim
ID	Name	Bgd count	Result count	Result gene list	Pct of bgd	Fold enrichment	Odds ratio	P-value	Benjamini	Bonferroni

## Sheet: BdownregSlim
ID	Name	Bgd count	Result count	Result gene list	Pct of bgd	Fold enrichment	Odds ratio	P-value	Benjamini	Bonferroni
GO:0006950	response to stress	118	41	PF3D7_0107800,PF3D7_0108600,PF3D7_0213100,PF3D7_0308500,PF3D7_0313100,PF3D7_0408500,PF3D7_0409400,PF3D7_0416400,PF3D7_0512200,PF3D7_0513600,PF3D7_0614800,PF3D7_0616000,PF3D7_0710400,PF3D7_0711000,PF3D7_0725000,PF3D7_0802200,PF3D7_0815700,PF3D7_0916500,PF3D7_1008200,PF3D7_1011700,PF3D7_1015600,PF3D7_1031300,PF3D7_1118200,PF3D7_1129500,PF3D7_1134000,PF3D7_1140300,PF3D7_1215000,PF3D7_1215300,PF3D7_1…	34.7	1.89	2.43	1.3831e-05	0.000594732	0.000594732
GO:0006457	protein folding	78	26	PF3D7_0108600,PF3D7_0109400,PF3D7_0213100,PF3D7_0308200,PF3D7_0322000,PF3D7_0409400,PF3D7_0512000,PF3D7_0529300,PF3D7_0629200,PF3D7_0718500,PF3D7_0904500,PF3D7_0907300,PF3D7_1015600,PF3D7_1118200,PF3D7_1124700,PF3D7_1128100,PF3D7_1134000,PF3D7_1215300,PF3D7_1221700,PF3D7_1232100,PF3D7_1247400,PF3D7_1356700,PF3D7_1360200,PF3D7_1416900,PF3D7_1420200,PF3D7_1443900,	33.3	1.81	2.26	0.00105643	0.0227133	0.0454266
GO:0034641	cellular nitrogen compound metabolic process	845	183	PF3D7_0105900,PF3D7_0107800,PF3D7_0108600,PF3D7_0110100,PF3D7_0111500,PF3D7_0111800,PF3D7_0208700,PF3D7_0210100,PF3D7_0210900,PF3D7_0211900,PF3D7_0212200,PF3D7_0219500,PF3D7_0303300,PF3D7_0305000,PF3D7_0306900,PF3D7_0308000,PF3D7_0309600,PF3D7_0311200,PF3D7_0316100,PF3D7_0320700,PF3D7_0322900,PF3D7_0408500,PF3D7_0409100,PF3D7_0409700,PF3D7_0411200,PF3D7_0415500,PF3D7_0415600,PF3D7_0416100,PF3D7_0…	21.7	1.18	1.29	0.0042962	0.0615789	0.184737
GO:0007005	mitochondrion organization	18	8	PF3D7_0524700,PF3D7_0617000,PF3D7_0933600,PF3D7_1015600,PF3D7_1124700,PF3D7_1125400,PF3D7_1368600,PF3D7_1434700,	44.4	2.42	3.57	0.00969212	0.0927015	0.416761
GO:0051276	chromosome organization	61	19	PF3D7_0110700,PF3D7_0320900,PF3D7_0414000,PF3D7_0416400,PF3D7_0710400,PF3D7_0823300,PF3D7_0918600,PF3D7_1209300,PF3D7_1220900,PF3D7_1224500,PF3D7_1239500,PF3D7_1243800,PF3D7_1314200,PF3D7_1315100,PF3D7_1359200,PF3D7_1367000,PF3D7_1426200,PF3D7_1429900,PF3D7_1433300,	31.1	1.69	2.03	0.0107906	0.0927015	0.463997
GO:0006605	protein targeting	26	10	PF3D7_0204200,PF3D7_0320700,PF3D7_0524700,PF3D7_0617000,PF3D7_0933600,PF3D7_1015600,PF3D7_1124700,PF3D7_1125400,PF3D7_1368600,PF3D7_1434700,	38.5	2.09	2.79	0.0129351	0.0927015	0.556209
GO:0006259	DNA metabolic process	121	31	PF3D7_0107800,PF3D7_0108600,PF3D7_0308000,PF3D7_0408500,PF3D7_0416300,PF3D7_0416400,PF3D7_0503200,PF3D7_0513600,PF3D7_0614800,PF3D7_0710400,PF3D7_0725000,PF3D7_0918600,PF3D7_1008200,PF3D7_1011700,PF3D7_1031300,PF3D7_1129500,PF3D7_1140300,PF3D7_1234300,PF3D7_1239500,PF3D7_1314200,PF3D7_1332600,PF3D7_1343300,PF3D7_1359200,PF3D7_1405400,PF3D7_1411900,PF3D7_1415000,PF3D7_1427500,PF3D7_1429900,PF3D7_1…	25.6	1.39	1.55	0.0283662	0.140367	1
GO:0044281	small molecule metabolic process	250	58	PF3D7_0111500,PF3D7_0204900,PF3D7_0311200,PF3D7_0316300,PF3D7_0405700,PF3D7_0416100,PF3D7_0509600,PF3D7_0512700,PF3D7_0514300,PF3D7_0514600,PF3D7_0514800,PF3D7_0608800,PF3D7_0616000,PF3D7_0619500,PF3D7_0623000,PF3D7_0628800,PF3D7_0629000,PF3D7_0705900,PF3D7_0716600,PF3D7_0720800,PF3D7_0731600,PF3D7_0802000,PF3D7_0807400,PF3D7_0810800,PF3D7_0828200,PF3D7_0906500,PF3D7_0913900,PF3D7_0925500,PF3D7_0…	23.2	1.26	1.37	0.0289091	0.140367	1
GO:0006520	cellular amino acid metabolic process	67	19	PF3D7_0311200,PF3D7_0405700,PF3D7_0416100,PF3D7_0509600,PF3D7_0514300,PF3D7_0608800,PF3D7_0623000,PF3D7_0628800,PF3D7_0716600,PF3D7_0802000,PF3D7_0828200,PF3D7_0906500,PF3D7_0913900,PF3D7_0934000,PF3D7_1216000,PF3D7_1225100,PF3D7_1251700,PF3D7_1365500,PF3D7_1416800,	28.4	1.54	1.77	0.0293792	0.140367	1

## Sheet: BdownregCRCSlim
ID	Name	Bgd count	Result count	Result gene list	Pct of bgd	Fold enrichment	Odds ratio	P-value	Benjamini	Bonferroni
GO:0034641	cellular nitrogen compound metabolic process	845	82	PF3D7_0110100,PF3D7_0208700,PF3D7_0210900,PF3D7_0211900,PF3D7_0212200,PF3D7_0303300,PF3D7_0306900,PF3D7_0503000,PF3D7_0503200,PF3D7_0503300,PF3D7_0503800,PF3D7_0509500,PF3D7_0509600,PF3D7_0512700,PF3D7_0513600,PF3D7_0520300,PF3D7_0526300,PF3D7_0624200,PF3D7_0628800,PF3D7_0705900,PF3D7_0722500,PF3D7_0725000,PF3D7_0812700,PF3D7_0828200,PF3D7_0913200,PF3D7_0913400,PF3D7_0913900,PF3D7_0914000,PF3D7_0…	9.7	1.52	1.79	2.45467e-05	0.000932775	0.000932775
GO:0009058	biosynthetic process	600	56	PF3D7_0110100,PF3D7_0204900,PF3D7_0208700,PF3D7_0210900,PF3D7_0212200,PF3D7_0303300,PF3D7_0306900,PF3D7_0503000,PF3D7_0503200,PF3D7_0503800,PF3D7_0509600,PF3D7_0514800,PF3D7_0623000,PF3D7_0705900,PF3D7_0807400,PF3D7_0828200,PF3D7_0913200,PF3D7_0913400,PF3D7_0913900,PF3D7_0918300,PF3D7_0923500,PF3D7_1004000,PF3D7_1007900,PF3D7_1012400,PF3D7_1017400,PF3D7_1026800,PF3D7_1106100,PF3D7_1120100,PF3D7_1…	9.3	1.46	1.62	0.00175204	0.0291679	0.0665775
GO:0044281	small molecule metabolic process	250	28	PF3D7_0204900,PF3D7_0509600,PF3D7_0512700,PF3D7_0514800,PF3D7_0619500,PF3D7_0623000,PF3D7_0628800,PF3D7_0705900,PF3D7_0807400,PF3D7_0828200,PF3D7_0913900,PF3D7_1012300,PF3D7_1012400,PF3D7_1017400,PF3D7_1108500,PF3D7_1120100,PF3D7_1124500,PF3D7_1142800,PF3D7_1219900,PF3D7_1225100,PF3D7_1251700,PF3D7_1339600,PF3D7_1343600,PF3D7_1345700,PF3D7_1354500,PF3D7_1437400,PF3D7_1439400,PF3D7_1455200,	11.2	1.75	1.93	0.00230273	0.0291679	0.0875038
GO:0006412	translation	260	28	PF3D7_0110100,PF3D7_0210900,PF3D7_0212200,PF3D7_0306900,PF3D7_0503000,PF3D7_0503800,PF3D7_0509600,PF3D7_0828200,PF3D7_0913200,PF3D7_0913400,PF3D7_0913900,PF3D7_0918300,PF3D7_0923500,PF3D7_1004000,PF3D7_1007900,PF3D7_1026800,PF3D7_1106100,PF3D7_1137500,PF3D7_1211500,PF3D7_1225100,PF3D7_1251700,PF3D7_1310900,PF3D7_1313200,PF3D7_1358800,PF3D7_1421200,PF3D7_1426000,PF3D7_1454600,PF3D7_API02800,	10.8	1.68	1.84	0.00407315	0.0386949	0.15478
GO:0051276	chromosome organization	61	9	PF3D7_1202000,PF3D7_1220900,PF3D7_1224500,PF3D7_1243800,PF3D7_1314200,PF3D7_1315100,PF3D7_1367000,PF3D7_1426200,PF3D7_1429900,	14.8	2.3	2.58	0.0145785	0.110796	0.553981
GO:0009056	catabolic process	154	16	PF3D7_0305700,PF3D7_0317000,PF3D7_0915200,PF3D7_0916500,PF3D7_0925800,PF3D7_1120100,PF3D7_1308900,PF3D7_1328100,PF3D7_1338100,PF3D7_1353900,PF3D7_1356300,PF3D7_1367000,PF3D7_1368100,PF3D7_1411900,PF3D7_1446800,PF3D7_1454400,	10.4	1.62	1.73	0.0361603	0.229015	1

## Sheet: ABupregSlim
ID	Name	Bgd count	Result count	Result gene list	Pct of bgd	Fold enrichment	Odds ratio	P-value	Benjamini	Bonferroni
GO:0006397	mRNA processing	90	37	PF3D7_0218500,PF3D7_0308900,PF3D7_0318600,PF3D7_0403700,PF3D7_0405400,PF3D7_0517300,PF3D7_0522800,PF3D7_0526500,PF3D7_0610100,PF3D7_0623600,PF3D7_0629600,PF3D7_0705000,PF3D7_0716000,PF3D7_1003800,PF3D7_1119300,PF3D7_1123900,PF3D7_1124400,PF3D7_1125500,PF3D7_1209200,PF3D7_1220100,PF3D7_1231500,PF3D7_1231600,PF3D7_1235900,PF3D7_1238300,PF3D7_1241100,PF3D7_1246600,PF3D7_1317000,PF3D7_1325000,PF3D7_1…	41.1	1.98	2.73	7.52084e-06	0.00035348	0.00035348
GO:0006913	nucleocytoplasmic transport	17	10	PF3D7_0302900,PF3D7_0524000,PF3D7_0615700,PF3D7_0627700,PF3D7_0815200,PF3D7_0910100,PF3D7_1223200,PF3D7_1423000,PF3D7_1456700,PF3D7_1473700,	58.8	2.83	5.5	0.000657622	0.0154541	0.0309082
GO:0016192	vesicle-mediated transport	94	30	PF3D7_0104300,PF3D7_0214100,PF3D7_0217300,PF3D7_0303000,PF3D7_0304200,PF3D7_0405100,PF3D7_0415400,PF3D7_0526900,PF3D7_0530100,PF3D7_0606700,PF3D7_0629900,PF3D7_0730200,PF3D7_0731100,PF3D7_0822600,PF3D7_0905900,PF3D7_0935200,PF3D7_1025000,PF3D7_1034000,PF3D7_1119500,PF3D7_1130500,PF3D7_1134800,PF3D7_1219100,PF3D7_1242800,PF3D7_1323800,PF3D7_1324700,PF3D7_1330400,PF3D7_1343700,PF3D7_1361100,PF3D7_1…	31.9	1.54	1.82	0.0069321	0.108603	0.325809
GO:0022618	ribonucleoprotein complex assembly	30	12	PF3D7_0218500,PF3D7_0403700,PF3D7_0610100,PF3D7_0729400,PF3D7_1220100,PF3D7_1231500,PF3D7_1235900,PF3D7_1251500,PF3D7_1317000,PF3D7_1367600,PF3D7_1431300,PF3D7_1472000,	40	1.93	2.56	0.0125009	0.146885	0.587541

[truncated: 3 more sheets: ABupregCRCSlim, ABdownregSlim, ABdownregCRCSlim]
