# Supplementary material for: Cyclical regression covariates remove the major confounding effect of cyclical developmental gene expression with strain-specific drug response in the malaria parasite Plasmodium falciparum
Source: BMC Genomics. 2022 Mar 5;23:180. doi: 10.1186/s12864-021-08281-y (PMC8897900; doi:10.1186/s12864-021-08281-y)
Supplement: Supplementary file 4 — Additional file 4. Contains the complete Geno Ontology category results for all the comparisons. [file 12864_2021_8281_MOESM4_ESM.xlsx]

## Sheet: Contents
Description of contents
This spreadsheet contains the GO annotations for the Mok et al. 2015 data,
as recurated to the current transcriptome assembly (Materials and Methods).
The order of the data:
Upregulated Mok Group A, without and then with the CRC correction
Downregulated Mok Group A, without and then with the CRC correction
Upregulated Mok Group B without and then with the CRC correction
Downregulated Mok Group B, without and then with the CRC correction
Upregulated Combined Groups A+B without and then with the CRC correction
Downregulated Combined Groups A+B, without and then with the CRC correction

## Sheet: Aupreg
ID	Name	Bgd count	Result count	Result gene list	Pct of bgd	Fold enrichment	Odds ratio	P-value	Benjamini	Bonferroni
GO:0010467	gene expression	553	114	PF3D7_0109800,PF3D7_0110400,PF3D7_0212300,PF3D7_0214200,PF3D7_0218500,PF3D7_0304400,PF3D7_0307100,PF3D7_0307200,PF3D7_0317100,PF3D7_0317600,PF3D7_0318200,PF3D7_0319600,PF3D7_0403700,PF3D7_0418700,PF3D7_0419800,PF3D7_0422400,PF3D7_0516200,PF3D7_0516900,PF3D7_0517400,PF3D7_0517700,PF3D7_0519400,PF3D7_0522800,PF3D7_0524900,PF3D7_0614400,PF3D7_0615700,PF3D7_0618300,PF3D7_0619900,PF3D7_0622200,PF3D7_0…	20.6	1.59	1.92	4.76151e-08	4.59486e-05	4.59486e-05
GO:0043170	macromolecule metabolic process	1084	189	PF3D7_0102600,PF3D7_0109800,PF3D7_0110400,PF3D7_0211700,PF3D7_0212300,PF3D7_0214200,PF3D7_0218500,PF3D7_0302100,PF3D7_0304400,PF3D7_0307100,PF3D7_0307200,PF3D7_0312300,PF3D7_0317100,PF3D7_0317600,PF3D7_0318200,PF3D7_0319600,PF3D7_0403500,PF3D7_0403700,PF3D7_0410300,PF3D7_0413600,PF3D7_0418700,PF3D7_0419800,PF3D7_0420100,PF3D7_0422400,PF3D7_0424500,PF3D7_0424700,PF3D7_0500900,PF3D7_0505800,PF3D7_0…	17.4	1.35	1.61	6.86094e-07	0.000226725	0.000662081
GO:0009987	cellular process	1652	268	PF3D7_0102600,PF3D7_0109600,PF3D7_0109800,PF3D7_0110400,PF3D7_0201800,PF3D7_0204800,PF3D7_0206200,PF3D7_0209300,PF3D7_0211700,PF3D7_0212300,PF3D7_0214200,PF3D7_0218500,PF3D7_0302100,PF3D7_0304400,PF3D7_0306800,PF3D7_0307100,PF3D7_0307200,PF3D7_0312300,PF3D7_0316500,PF3D7_0316700,PF3D7_0317100,PF3D7_0317600,PF3D7_0318200,PF3D7_0319600,PF3D7_0320300,PF3D7_0322400,PF3D7_0403500,PF3D7_0403700,PF3D7_0…	16.2	1.25	1.55	7.04845e-07	0.000226725	0.000680175
GO:0044267	cellular protein metabolic process	587	113	PF3D7_0102600,PF3D7_0109800,PF3D7_0211700,PF3D7_0212300,PF3D7_0214200,PF3D7_0302100,PF3D7_0304400,PF3D7_0307100,PF3D7_0307200,PF3D7_0312300,PF3D7_0317100,PF3D7_0317600,PF3D7_0319600,PF3D7_0403500,PF3D7_0410300,PF3D7_0413600,PF3D7_0419800,PF3D7_0420100,PF3D7_0422400,PF3D7_0424500,PF3D7_0424700,PF3D7_0500900,PF3D7_0505800,PF3D7_0507700,PF3D7_0516200,PF3D7_0516900,PF3D7_0517700,PF3D7_0518300,PF3D7_0…	19.3	1.49	1.74	2.4037e-06	0.000517416	0.00231957
GO:0006807	nitrogen compound metabolic process	1260	211	PF3D7_0102600,PF3D7_0109800,PF3D7_0110400,PF3D7_0204800,PF3D7_0211700,PF3D7_0212300,PF3D7_0214200,PF3D7_0218500,PF3D7_0302100,PF3D7_0304400,PF3D7_0307100,PF3D7_0307200,PF3D7_0312300,PF3D7_0317100,PF3D7_0317600,PF3D7_0318200,PF3D7_0319600,PF3D7_0403500,PF3D7_0403700,PF3D7_0406100,PF3D7_0410300,PF3D7_0413600,PF3D7_0418700,PF3D7_0419800,PF3D7_0420100,PF3D7_0422400,PF3D7_0424500,PF3D7_0424700,PF3D7_0…	16.7	1.29	1.54	2.71585e-06	0.000517416	0.0026208
GO:1901564	organonitrogen compound metabolic process	832	149	PF3D7_0102600,PF3D7_0109800,PF3D7_0211700,PF3D7_0212300,PF3D7_0214200,PF3D7_0302100,PF3D7_0304400,PF3D7_0307100,PF3D7_0307200,PF3D7_0312300,PF3D7_0317100,PF3D7_0317600,PF3D7_0319600,PF3D7_0403500,PF3D7_0406100,PF3D7_0410300,PF3D7_0413600,PF3D7_0419800,PF3D7_0420100,PF3D7_0422400,PF3D7_0424500,PF3D7_0424700,PF3D7_0500900,PF3D7_0505800,PF3D7_0507700,PF3D7_0516200,PF3D7_0516900,PF3D7_0517700,PF3D7_0…	17.9	1.38	1.62	3.71287e-06	0.000517416	0.00358292
GO:0019538	protein metabolic process	671	125	PF3D7_0102600,PF3D7_0109800,PF3D7_0211700,PF3D7_0212300,PF3D7_0214200,PF3D7_0302100,PF3D7_0304400,PF3D7_0307100,PF3D7_0307200,PF3D7_0312300,PF3D7_0317100,PF3D7_0317600,PF3D7_0319600,PF3D7_0403500,PF3D7_0410300,PF3D7_0413600,PF3D7_0419800,PF3D7_0420100,PF3D7_0422400,PF3D7_0424500,PF3D7_0424700,PF3D7_0500900,PF3D7_0505800,PF3D7_0507700,PF3D7_0516200,PF3D7_0516900,PF3D7_0517700,PF3D7_0518300,PF3D7_0…	18.6	1.44	1.68	3.75327e-06	0.000517416	0.00362191
GO:0044260	cellular macromolecule metabolic process	796	140	PF3D7_0102600,PF3D7_0109800,PF3D7_0110400,PF3D7_0211700,PF3D7_0212300,PF3D7_0214200,PF3D7_0302100,PF3D7_0304400,PF3D7_0307100,PF3D7_0307200,PF3D7_0312300,PF3D7_0317100,PF3D7_0317600,PF3D7_0318200,PF3D7_0319600,PF3D7_0403500,PF3D7_0403700,PF3D7_0410300,PF3D7_0413600,PF3D7_0419800,PF3D7_0420100,PF3D7_0422400,PF3D7_0424500,PF3D7_0424700,PF3D7_0500900,PF3D7_0505800,PF3D7_0507700,PF3D7_0516200,PF3D7_0…	17.6	1.36	1.57	2.24308e-05	0.00148964	0.0216458
GO:0044237	cellular metabolic process	1310	213	PF3D7_0102600,PF3D7_0109800,PF3D7_0110400,PF3D7_0204800,PF3D7_0209300,PF3D7_0211700,PF3D7_0212300,PF3D7_0214200,PF3D7_0218500,PF3D7_0302100,PF3D7_0304400,PF3D7_0307100,PF3D7_0307200,PF3D7_0312300,PF3D7_0317100,PF3D7_0317600,PF3D7_0318200,PF3D7_0319600,PF3D7_0403500,PF3D7_0403700,PF3D7_0406100,PF3D7_0406400,PF3D7_0410300,PF3D7_0413600,PF3D7_0418700,PF3D7_0419800,PF3D7_0420100,PF3D7_0422400,PF3D7_0…	16.3	1.25	1.47	2.24924e-05	0.00148964	0.0217052
GO:0008152	metabolic process	1470	235	PF3D7_0102600,PF3D7_0105600,PF3D7_0109800,PF3D7_0110200,PF3D7_0110400,PF3D7_0204800,PF3D7_0209300,PF3D7_0211700,PF3D7_0212300,PF3D7_0214200,PF3D7_0218500,PF3D7_0219100,PF3D7_0302100,PF3D7_0304400,PF3D7_0307100,PF3D7_0307200,PF3D7_0312300,PF3D7_0317100,PF3D7_0317600,PF3D7_0318200,PF3D7_0319600,PF3D7_0403500,PF3D7_0403700,PF3D7_0406100,PF3D7_0406400,PF3D7_0410300,PF3D7_0413600,PF3D7_0418700,PF3D7_0…	16	1.23	1.46	2.25274e-05	0.00148964	0.0217389
GO:0055082	cellular chemical homeostasis	12	8	PF3D7_0406100,PF3D7_0624000,PF3D7_1306600,PF3D7_1311900,PF3D7_1323200,PF3D7_1341900,PF3D7_1362300,PF3D7_1464700,	66.7	5.14	13.6	2.336e-05	0.00148964	0.0225424
GO:0006412	translation	260	57	PF3D7_0109800,PF3D7_0212300,PF3D7_0214200,PF3D7_0304400,PF3D7_0307100,PF3D7_0307200,PF3D7_0317100,PF3D7_0317600,PF3D7_0319600,PF3D7_0419800,PF3D7_0422400,PF3D7_0516200,PF3D7_0516900,PF3D7_0517700,PF3D7_0519400,PF3D7_0618300,PF3D7_0706400,PF3D7_0721600,PF3D7_0728000,PF3D7_0813900,PF3D7_0814000,PF3D7_0815600,PF3D7_0903900,PF3D7_0934600,PF3D7_1003500,PF3D7_1034200,PF3D7_1109900,PF3D7_1117500,PF3D7_1…	21.9	1.69	1.98	2.57814e-05	0.00148964	0.0248791
GO:0030004	cellular monovalent inorganic cation homeostasis	7	6	PF3D7_0406100,PF3D7_1306600,PF3D7_1311900,PF3D7_1323200,PF3D7_1341900,PF3D7_1464700,	85.7	6.61	40.69	2.88934e-05	0.00148964	0.0278822
GO:0045851	pH reduction	7	6	PF3D7_0406100,PF3D7_1306600,PF3D7_1311900,PF3D7_1323200,PF3D7_1341900,PF3D7_1464700,	85.7	6.61	40.69	2.88934e-05	0.00148964	0.0278822
GO:0007035	vacuolar acidification	7	6	PF3D7_0406100,PF3D7_1306600,PF3D7_1311900,PF3D7_1323200,PF3D7_1341900,PF3D7_1464700,	85.7	6.61	40.69	2.88934e-05	0.00148964	0.0278822
GO:0051453	regulation of intracellular pH	7	6	PF3D7_0406100,PF3D7_1306600,PF3D7_1311900,PF3D7_1323200,PF3D7_1341900,PF3D7_1464700,	85.7	6.61	40.69	2.88934e-05	0.00148964	0.0278822
GO:0030641	regulation of cellular pH	7	6	PF3D7_0406100,PF3D7_1306600,PF3D7_1311900,PF3D7_1323200,PF3D7_1341900,PF3D7_1464700,	85.7	6.61	40.69	2.88934e-05	0.00148964	0.0278822
GO:0051452	intracellular pH reduction	7	6	PF3D7_0406100,PF3D7_1306600,PF3D7_1311900,PF3D7_1323200,PF3D7_1341900,PF3D7_1464700,	85.7	6.61	40.69	2.88934e-05	0.00148964	0.0278822
GO:0044271	cellular nitrogen compound biosynthetic process	435	85	PF3D7_0109800,PF3D7_0110400,PF3D7_0212300,PF3D7_0214200,PF3D7_0304400,PF3D7_0307100,PF3D7_0307200,PF3D7_0317100,PF3D7_0317600,PF3D7_0318200,PF3D7_0319600,PF3D7_0419800,PF3D7_0422400,PF3D7_0516200,PF3D7_0516900,PF3D7_0517400,PF3D7_0517700,PF3D7_0519400,PF3D7_0607300,PF3D7_0618300,PF3D7_0621200,PF3D7_0624000,PF3D7_0628000,PF3D7_0706400,PF3D7_0717300,PF3D7_0717400,PF3D7_0721600,PF3D7_0728000,PF3D7_0…	19.5	1.51	1.74	3.00977e-05	0.00148964	0.0290443
GO:0071704	organic substance metabolic process	1381	222	PF3D7_0102600,PF3D7_0109800,PF3D7_0110400,PF3D7_0204800,PF3D7_0209300,PF3D7_0211700,PF3D7_0212300,PF3D7_0214200,PF3D7_0218500,PF3D7_0219100,PF3D7_0302100,PF3D7_0304400,PF3D7_0307100,PF3D7_0307200,PF3D7_0312300,PF3D7_0317100,PF3D7_0317600,PF3D7_0318200,PF3D7_0319600,PF3D7_0403500,PF3D7_0403700,PF3D7_0406100,PF3D7_0406400,PF3D7_0410300,PF3D7_0413600,PF3D7_0418700,PF3D7_0419800,PF3D7_0420100,PF3D7_0…	16.1	1.24	1.46	3.08733e-05	0.00148964	0.0297928
GO:0043043	peptide biosynthetic process	262	57	PF3D7_0109800,PF3D7_0212300,PF3D7_0214200,PF3D7_0304400,PF3D7_0307100,PF3D7_0307200,PF3D7_0317100,PF3D7_0317600,PF3D7_0319600,PF3D7_0419800,PF3D7_0422400,PF3D7_0516200,PF3D7_0516900,PF3D7_0517700,PF3D7_0519400,PF3D7_0618300,PF3D7_0706400,PF3D7_0721600,PF3D7_0728000,PF3D7_0813900,PF3D7_0814000,PF3D7_0815600,PF3D7_0903900,PF3D7_0934600,PF3D7_1003500,PF3D7_1034200,PF3D7_1109900,PF3D7_1117500,PF3D7_1…	21.8	1.68	1.96	3.26397e-05	0.00149987	0.0314973
GO:0034641	cellular nitrogen compound metabolic process	845	146	PF3D7_0109800,PF3D7_0110400,PF3D7_0204800,PF3D7_0212300,PF3D7_0214200,PF3D7_0218500,PF3D7_0304400,PF3D7_0307100,PF3D7_0307200,PF3D7_0317100,PF3D7_0317600,PF3D7_0318200,PF3D7_0319600,PF3D7_0403700,PF3D7_0406100,PF3D7_0418700,PF3D7_0419800,PF3D7_0422400,PF3D7_0516200,PF3D7_0516900,PF3D7_0517400,PF3D7_0517700,PF3D7_0519400,PF3D7_0522800,PF3D7_0524900,PF3D7_0607300,PF3D7_0614400,PF3D7_0618300,PF3D7_0…	17.3	1.33	1.53	3.76779e-05	0.00165269	0.0363592
GO:0044238	primary metabolic process	1325	213	PF3D7_0102600,PF3D7_0109800,PF3D7_0110400,PF3D7_0204800,PF3D7_0209300,PF3D7_0211700,PF3D7_0212300,PF3D7_0214200,PF3D7_0218500,PF3D7_0219100,PF3D7_0302100,PF3D7_0304400,PF3D7_0307100,PF3D7_0307200,PF3D7_0312300,PF3D7_0317100,PF3D7_0317600,PF3D7_0318200,PF3D7_0319600,PF3D7_0403500,PF3D7_0403700,PF3D7_0406100,PF3D7_0410300,PF3D7_0413600,PF3D7_0418700,PF3D7_0419800,PF3D7_0420100,PF3D7_0422400,PF3D7_0…	16.1	1.24	1.45	5.09885e-05	0.0021393	0.0492039
GO:1901566	organonitrogen compound biosynthetic process	411	80	PF3D7_0109800,PF3D7_0212300,PF3D7_0214200,PF3D7_0304400,PF3D7_0307100,PF3D7_0307200,PF3D7_0317100,PF3D7_0317600,PF3D7_0319600,PF3D7_0419800,PF3D7_0422400,PF3D7_0516200,PF3D7_0516900,PF3D7_0517700,PF3D7_0519400,PF3D7_0524900,PF3D7_0607300,PF3D7_0618300,PF3D7_0621200,PF3D7_0624000,PF3D7_0628000,PF3D7_0706400,PF3D7_0717400,PF3D7_0721600,PF3D7_0728000,PF3D7_0813900,PF3D7_0814000,PF3D7_0815600,PF3D7_0…	19.5	1.5	1.72	6.12875e-05	0.00246427	0.0591425
GO:0006518	peptide metabolic process	275	58	PF3D7_0109800,PF3D7_0212300,PF3D7_0214200,PF3D7_0304400,PF3D7_0307100,PF3D7_0307200,PF3D7_0317100,PF3D7_0317600,PF3D7_0319600,PF3D7_0419800,PF3D7_0422400,PF3D7_0516200,PF3D7_0516900,PF3D7_0517700,PF3D7_0519400,PF3D7_0618300,PF3D7_0706400,PF3D7_0721600,PF3D7_0728000,PF3D7_0813900,PF3D7_0814000,PF3D7_0815600,PF3D7_0903900,PF3D7_0934600,PF3D7_1003500,PF3D7_1034200,PF3D7_1109900,PF3D7_1117500,PF3D7_1…	21.1	1.63	1.88	7.14326e-05	0.0027573	0.0689324
GO:0006885	regulation of pH	8	6	PF3D7_0406100,PF3D7_1306600,PF3D7_1311900,PF3D7_1323200,PF3D7_1341900,PF3D7_1464700,	75	5.79	20.34	0.000102877	0.00367689	0.099276
GO:0055067	monovalent inorganic cation homeostasis	8	6	PF3D7_0406100,PF3D7_1306600,PF3D7_1311900,PF3D7_1323200,PF3D7_1341900,PF3D7_1464700,	75	5.79	20.34	0.000102877	0.00367689	0.099276
GO:0043604	amide biosynthetic process	273	57	PF3D7_0109800,PF3D7_0212300,PF3D7_0214200,PF3D7_0304400,PF3D7_0307100,PF3D7_0307200,PF3D7_0317100,PF3D7_0317600,PF3D7_0319600,PF3D7_0419800,PF3D7_0422400,PF3D7_0516200,PF3D7_0516900,PF3D7_0517700,PF3D7_0519400,PF3D7_0618300,PF3D7_0706400,PF3D7_0721600,PF3D7_0728000,PF3D7_0813900,PF3D7_0814000,PF3D7_0815600,PF3D7_0903900,PF3D7_0934600,PF3D7_1003500,PF3D7_1034200,PF3D7_1109900,PF3D7_1117500,PF3D7_1…	20.9	1.61	1.85	0.000110884	0.00382155	0.107003
GO:0006873	cellular ion homeostasis	11	7	PF3D7_0406100,PF3D7_1306600,PF3D7_1311900,PF3D7_1323200,PF3D7_1341900,PF3D7_1362300,PF3D7_1464700,	63.6	4.91	11.88	0.000122315	0.00393448	0.118034
GO:0030003	cellular cation homeostasis	11	7	PF3D7_0406100,PF3D7_1306600,PF3D7_1311900,PF3D7_1323200,PF3D7_1341900,PF3D7_1362300,PF3D7_1464700,	63.6	4.91	11.88	0.000122315	0.00393448	0.118034
GO:0043603	cellular amide metabolic process	294	59	PF3D7_0109800,PF3D7_0212300,PF3D7_0214200,PF3D7_0304400,PF3D7_0307100,PF3D7_0307200,PF3D7_0317100,PF3D7_0317600,PF3D7_0319600,PF3D7_0419800,PF3D7_0422400,PF3D7_0516200,PF3D7_0516900,PF3D7_0517700,PF3D7_0519400,PF3D7_0618300,PF3D7_0706400,PF3D7_0721600,PF3D7_0728000,PF3D7_0813900,PF3D7_0814000,PF3D7_0815600,PF3D7_0903900,PF3D7_0934600,PF3D7_1003500,PF3D7_1022500,PF3D7_1034200,PF3D7_1109900,PF3D7_1…	20.1	1.55	1.76	0.000263523	0.00820323	0.2543
GO:1901576	organic substance biosynthetic process	593	104	PF3D7_0109800,PF3D7_0110400,PF3D7_0209300,PF3D7_0212300,PF3D7_0214200,PF3D7_0219100,PF3D7_0304400,PF3D7_0307100,PF3D7_0307200,PF3D7_0317100,PF3D7_0317600,PF3D7_0318200,PF3D7_0319600,PF3D7_0403700,PF3D7_0419800,PF3D7_0422400,PF3D7_0511800,PF3D7_0516200,PF3D7_0516900,PF3D7_0517400,PF3D7_0517700,PF3D7_0519400,PF3D7_0524900,PF3D7_0607300,PF3D7_0618300,PF3D7_0621200,PF3D7_0624000,PF3D7_0628000,PF3D7_0…	17.5	1.35	1.52	0.000370442	0.0109906	0.357476
GO:0009058	biosynthetic process	600	105	PF3D7_0109800,PF3D7_0110400,PF3D7_0209300,PF3D7_0212300,PF3D7_0214200,PF3D7_0219100,PF3D7_0304400,PF3D7_0307100,PF3D7_0307200,PF3D7_0317100,PF3D7_0317600,PF3D7_0318200,PF3D7_0319600,PF3D7_0403700,PF3D7_0419800,PF3D7_0422400,PF3D7_0511800,PF3D7_0516200,PF3D7_0516900,PF3D7_0517400,PF3D7_0517700,PF3D7_0519400,PF3D7_0524900,PF3D7_0607300,PF3D7_0618300,PF3D7_0621200,PF3D7_0624000,PF3D7_0628000,PF3D7_0…	17.5	1.35	1.52	0.000375845	0.0109906	0.36269
GO:0009057	macromolecule catabolic process	108	27	PF3D7_0312300,PF3D7_0413600,PF3D7_0505800,PF3D7_0507700,PF3D7_0518300,PF3D7_0524800,PF3D7_0527200,PF3D7_0608500,PF3D7_0619400,PF3D7_0722100,PF3D7_1008400,PF3D7_1011400,PF3D7_1011700,PF3D7_1017900,PF3D7_1115400,PF3D7_1130400,PF3D7_1211800,PF3D7_1252200,PF3D7_1311500,PF3D7_1340100,PF3D7_1353800,PF3D7_1359300,PF3D7_1402300,PF3D7_1408000,PF3D7_1414000,PF3D7_1460400,PF3D7_1462900,	25	1.93	2.3	0.000440097	0.012491	0.424694
GO:0030163	protein catabolic process	87	23	PF3D7_0312300,PF3D7_0413600,PF3D7_0505800,PF3D7_0507700,PF3D7_0518300,PF3D7_0524800,PF3D7_0527200,PF3D7_0608500,PF3D7_0619400,PF3D7_1008400,PF3D7_1011400,PF3D7_1011700,PF3D7_1017900,PF3D7_1115400,PF3D7_1130400,PF3D7_1211800,PF3D7_1311500,PF3D7_1353800,PF3D7_1402300,PF3D7_1408000,PF3D7_1414000,PF3D7_1460400,PF3D7_1462900,	26.4	2.04	2.47	0.000494377	0.0136307	0.477074
GO:0006396	RNA processing	209	44	PF3D7_0218500,PF3D7_0403700,PF3D7_0418700,PF3D7_0522800,PF3D7_0524900,PF3D7_0614400,PF3D7_0619900,PF3D7_0622200,PF3D7_0627900,PF3D7_0705000,PF3D7_0717400,PF3D7_0723000,PF3D7_0818000,PF3D7_0822800,PF3D7_0912800,PF3D7_1003800,PF3D7_1022400,PF3D7_1109400,PF3D7_1125500,PF3D7_1126900,PF3D7_1127300,PF3D7_1129400,PF3D7_1130600,PF3D7_1220100,PF3D7_1222000,PF3D7_1231600,PF3D7_1235900,PF3D7_1238300,PF3D7_1…	21.1	1.62	1.85	0.000567352	0.0152082	0.547494
GO:1901565	organonitrogen compound catabolic process	99	25	PF3D7_0312300,PF3D7_0413600,PF3D7_0505800,PF3D7_0507700,PF3D7_0518300,PF3D7_0524800,PF3D7_0527200,PF3D7_0608500,PF3D7_0619400,PF3D7_1008400,PF3D7_1011400,PF3D7_1011700,PF3D7_1017900,PF3D7_1022500,PF3D7_1115400,PF3D7_1130400,PF3D7_1211800,PF3D7_1252200,PF3D7_1311500,PF3D7_1353800,PF3D7_1402300,PF3D7_1408000,PF3D7_1414000,PF3D7_1460400,PF3D7_1462900,	25.3	1.95	2.32	0.000605284	0.0157864	0.584099
GO:0048878	chemical homeostasis	17	8	PF3D7_0406100,PF3D7_0624000,PF3D7_1306600,PF3D7_1311900,PF3D7_1323200,PF3D7_1341900,PF3D7_1362300,PF3D7_1464700,	47.1	3.63	6.04	0.000630482	0.0159014	0.608415
GO:0044249	cellular biosynthetic process	588	102	PF3D7_0109800,PF3D7_0110400,PF3D7_0209300,PF3D7_0212300,PF3D7_0214200,PF3D7_0304400,PF3D7_0307100,PF3D7_0307200,PF3D7_0317100,PF3D7_0317600,PF3D7_0318200,PF3D7_0319600,PF3D7_0403700,PF3D7_0419800,PF3D7_0422400,PF3D7_0511800,PF3D7_0516200,PF3D7_0516900,PF3D7_0517400,PF3D7_0517700,PF3D7_0519400,PF3D7_0607300,PF3D7_0618300,PF3D7_0621200,PF3D7_0624000,PF3D7_0628000,PF3D7_0706400,PF3D7_0717300,PF3D7_0…	17.3	1.34	1.49	0.000642646	0.0159014	0.620154
GO:0050801	ion homeostasis	14	7	PF3D7_0406100,PF3D7_1306600,PF3D7_1311900,PF3D7_1323200,PF3D7_1341900,PF3D7_1362300,PF3D7_1464700,	50	3.86	6.78	0.000893216	0.0204415	0.861954
GO:0098771	inorganic ion homeostasis	14	7	PF3D7_0406100,PF3D7_1306600,PF3D7_1311900,PF3D7_1323200,PF3D7_1341900,PF3D7_1362300,PF3D7_1464700,	50	3.86	6.78	0.000893216	0.0204415	0.861954
GO:0055080	cation homeostasis	14	7	PF3D7_0406100,PF3D7_1306600,PF3D7_1311900,PF3D7_1323200,PF3D7_1341900,PF3D7_1362300,PF3D7_1464700,	50	3.86	6.78	0.000893216	0.0204415	0.861954
GO:0034645	cellular macromolecule biosynthetic process	412	75	PF3D7_0109800,PF3D7_0110400,PF3D7_0212300,PF3D7_0214200,PF3D7_0304400,PF3D7_0307100,PF3D7_0307200,PF3D7_0317100,PF3D7_0317600,PF3D7_0318200,PF3D7_0319600,PF3D7_0403700,PF3D7_0419800,PF3D7_0422400,PF3D7_0516200,PF3D7_0516900,PF3D7_0517400,PF3D7_0517700,PF3D7_0519400,PF3D7_0618300,PF3D7_0706400,PF3D7_0717300,PF3D7_0717500,PF3D7_0721600,PF3D7_0728000,PF3D7_0813900,PF3D7_0814000,PF3D7_0815600,PF3D7_0…	18.2	1.4	1.57	0.000910866	0.0204415	0.878986
GO:1901575	organic substance catabolic process	148	33	PF3D7_0312300,PF3D7_0406400,PF3D7_0413600,PF3D7_0505800,PF3D7_0507700,PF3D7_0518300,PF3D7_0524800,PF3D7_0527200,PF3D7_0608500,PF3D7_0619400,PF3D7_0624000,PF3D7_0722100,PF3D7_0915400,PF3D7_0922500,PF3D7_1008400,PF3D7_1011400,PF3D7_1011700,PF3D7_1017900,PF3D7_1022500,PF3D7_1115400,PF3D7_1130400,PF3D7_1211800,PF3D7_1252200,PF3D7_1311500,PF3D7_1340100,PF3D7_1353800,PF3D7_1359300,PF3D7_1402300,PF3D7_1…	22.3	1.72	1.98	0.000988218	0.0211536	0.953631
GO:0043632	modification-dependent macromolecule catabolic process	75	20	PF3D7_0312300,PF3D7_0413600,PF3D7_0505800,PF3D7_0507700,PF3D7_0518300,PF3D7_0524800,PF3D7_0527200,PF3D7_0608500,PF3D7_0619400,PF3D7_1008400,PF3D7_1011400,PF3D7_1011700,PF3D7_1017900,PF3D7_1130400,PF3D7_1211800,PF3D7_1311500,PF3D7_1353800,PF3D7_1402300,PF3D7_1414000,PF3D7_1460400,	26.7	2.06	2.49	0.00100836	0.0211536	0.973067
GO:0019941	modification-dependent protein catabolic process	75	20	PF3D7_0312300,PF3D7_0413600,PF3D7_0505800,PF3D7_0507700,PF3D7_0518300,PF3D7_0524800,PF3D7_0527200,PF3D7_0608500,PF3D7_0619400,PF3D7_1008400,PF3D7_1011400,PF3D7_1011700,PF3D7_1017900,PF3D7_1130400,PF3D7_1211800,PF3D7_1311500,PF3D7_1353800,PF3D7_1402300,PF3D7_1414000,PF3D7_1460400,	26.7	2.06	2.49	0.00100836	0.0211536	0.973067
GO:0009059	macromolecule biosynthetic process	415	75	PF3D7_0109800,PF3D7_0110400,PF3D7_0212300,PF3D7_0214200,PF3D7_0304400,PF3D7_0307100,PF3D7_0307200,PF3D7_0317100,PF3D7_0317600,PF3D7_0318200,PF3D7_0319600,PF3D7_0403700,PF3D7_0419800,PF3D7_0422400,PF3D7_0516200,PF3D7_0516900,PF3D7_0517400,PF3D7_0517700,PF3D7_0519400,PF3D7_0618300,PF3D7_0706400,PF3D7_0717300,PF3D7_0717500,PF3D7_0721600,PF3D7_0728000,PF3D7_0813900,PF3D7_0814000,PF3D7_0815600,PF3D7_0…	18.1	1.39	1.55	0.00112985	0.023198	1
GO:0044248	cellular catabolic process	144	32	PF3D7_0312300,PF3D7_0406400,PF3D7_0413600,PF3D7_0505800,PF3D7_0507700,PF3D7_0518300,PF3D7_0524800,PF3D7_0527200,PF3D7_0608500,PF3D7_0619400,PF3D7_0624000,PF3D7_0722100,PF3D7_0915400,PF3D7_0922500,PF3D7_1008400,PF3D7_1011400,PF3D7_1011700,PF3D7_1017900,PF3D7_1022500,PF3D7_1115400,PF3D7_1130400,PF3D7_1211800,PF3D7_1252200,PF3D7_1311500,PF3D7_1340100,PF3D7_1353800,PF3D7_1359300,PF3D7_1402300,PF3D7_1…	22.2	1.71	1.97	0.00124657	0.0250612	1
GO:0044265	cellular macromolecule catabolic process	105	25	PF3D7_0312300,PF3D7_0413600,PF3D7_0505800,PF3D7_0507700,PF3D7_0518300,PF3D7_0524800,PF3D7_0527200,PF3D7_0608500,PF3D7_0619400,PF3D7_0722100,PF3D7_1008400,PF3D7_1011400,PF3D7_1011700,PF3D7_1017900,PF3D7_1115400,PF3D7_1130400,PF3D7_1211800,PF3D7_1311500,PF3D7_1340100,PF3D7_1353800,PF3D7_1359300,PF3D7_1402300,PF3D7_1408000,PF3D7_1414000,PF3D7_1460400,	23.8	1.84	2.15	0.00151512	0.0295789	1
GO:0006511	ubiquitin-dependent protein catabolic process	72	19	PF3D7_0312300,PF3D7_0413600,PF3D7_0507700,PF3D7_0518300,PF3D7_0524800,PF3D7_0527200,PF3D7_0608500,PF3D7_0619400,PF3D7_1008400,PF3D7_1011400,PF3D7_1011700,PF3D7_1017900,PF3D7_1130400,PF3D7_1211800,PF3D7_1311500,PF3D7_1353800,PF3D7_1402300,PF3D7_1414000,PF3D7_1460400,	26.4	2.04	2.45	0.00153258	0.0295789	1
GO:0044257	cellular protein catabolic process	78	20	PF3D7_0312300,PF3D7_0413600,PF3D7_0505800,PF3D7_0507700,PF3D7_0518300,PF3D7_0524800,PF3D7_0527200,PF3D7_0608500,PF3D7_0619400,PF3D7_1008400,PF3D7_1011400,PF3D7_1011700,PF3D7_1017900,PF3D7_1130400,PF3D7_1211800,PF3D7_1311500,PF3D7_1353800,PF3D7_1402300,PF3D7_1414000,PF3D7_1460400,	25.6	1.98	2.36	0.00170477	0.0316366	1
GO:0051603	proteolysis involved in cellular protein catabolic process	78	20	PF3D7_0312300,PF3D7_0413600,PF3D7_0505800,PF3D7_0507700,PF3D7_0518300,PF3D7_0524800,PF3D7_0527200,PF3D7_0608500,PF3D7_0619400,PF3D7_1008400,PF3D7_1011400,PF3D7_1011700,PF3D7_1017900,PF3D7_1130400,PF3D7_1211800,PF3D7_1311500,PF3D7_1353800,PF3D7_1402300,PF3D7_1414000,PF3D7_1460400,	25.6	1.98	2.36	0.00170477	0.0316366	1
GO:0009056	catabolic process	154	33	PF3D7_0312300,PF3D7_0406400,PF3D7_0413600,PF3D7_0505800,PF3D7_0507700,PF3D7_0518300,PF3D7_0524800,PF3D7_0527200,PF3D7_0608500,PF3D7_0619400,PF3D7_0624000,PF3D7_0722100,PF3D7_0915400,PF3D7_0922500,PF3D7_1008400,PF3D7_1011400,PF3D7_1011700,PF3D7_1017900,PF3D7_1022500,PF3D7_1115400,PF3D7_1130400,PF3D7_1211800,PF3D7_1252200,PF3D7_1311500,PF3D7_1340100,PF3D7_1353800,PF3D7_1359300,PF3D7_1402300,PF3D7_1…	21.4	1.65	1.88	0.00200868	0.0365732	1
GO:0006400	tRNA modification	20	8	PF3D7_0524900,PF3D7_0622200,PF3D7_0717400,PF3D7_0723000,PF3D7_0912800,PF3D7_1127300,PF3D7_1315700,PF3D7_1365400,	40	3.09	4.52	0.00228713	0.0408718	1
GO:0032259	methylation	30	10	PF3D7_0105600,PF3D7_0912800,PF3D7_1026200,PF3D7_1115200,PF3D7_1127300,PF3D7_1235500,PF3D7_1309600,PF3D7_1315700,PF3D7_1343200,PF3D7_1426200,	33.3	2.57	3.4	0.00327187	0.0574065	1
GO:0016070	RNA metabolic process	352	63	PF3D7_0109800,PF3D7_0110400,PF3D7_0218500,PF3D7_0318200,PF3D7_0403700,PF3D7_0418700,PF3D7_0517400,PF3D7_0522800,PF3D7_0524900,PF3D7_0614400,PF3D7_0619900,PF3D7_0622200,PF3D7_0623900,PF3D7_0627900,PF3D7_0705000,PF3D7_0717300,PF3D7_0717400,PF3D7_0722100,PF3D7_0723000,PF3D7_0818000,PF3D7_0822800,PF3D7_0912800,PF3D7_1003800,PF3D7_1022400,PF3D7_1027400,PF3D7_1037600,PF3D7_1109400,PF3D7_1117500,PF3D7_1…	17.9	1.38	1.52	0.00360388	0.0621026	1
GO:0008380	RNA splicing	84	20	PF3D7_0218500,PF3D7_0403700,PF3D7_0522800,PF3D7_0614400,PF3D7_0619900,PF3D7_0818000,PF3D7_0822800,PF3D7_1003800,PF3D7_1022400,PF3D7_1125500,PF3D7_1126900,PF3D7_1220100,PF3D7_1231600,PF3D7_1235900,PF3D7_1238300,PF3D7_1246600,PF3D7_1317000,PF3D7_1443300,PF3D7_1443800,PF3D7_1472000,	23.8	1.84	2.14	0.00435333	0.0729774	1
GO:0008150	biological process	2553	361	PF3D7_0102600,PF3D7_0105600,PF3D7_0108800,PF3D7_0109600,PF3D7_0109800,PF3D7_0110200,PF3D7_0110400,PF3D7_0201800,PF3D7_0202000,PF3D7_0204800,PF3D7_0206200,PF3D7_0209300,PF3D7_0210000,PF3D7_0211700,PF3D7_0212300,PF3D7_0214200,PF3D7_0218500,PF3D7_0219100,PF3D7_0222700,PF3D7_0302100,PF3D7_0303000,PF3D7_0304400,PF3D7_0304600,PF3D7_0306800,PF3D7_0307100,PF3D7_0307200,PF3D7_0312300,PF3D7_0316500,PF3D7_0…	14.1	1.09	1.27	0.0043862	0.0729774	1
GO:0006508	proteolysis	171	33	PF3D7_0312300,PF3D7_0403500,PF3D7_0413600,PF3D7_0505800,PF3D7_0507700,PF3D7_0518300,PF3D7_0524800,PF3D7_0527200,PF3D7_0608500,PF3D7_0619400,PF3D7_0923100,PF3D7_1008400,PF3D7_1011400,PF3D7_1011700,PF3D7_1017900,PF3D7_1108600,PF3D7_1115300,PF3D7_1115400,PF3D7_1119600,PF3D7_1130400,PF3D7_1211800,PF3D7_1311500,PF3D7_1317000,PF3D7_1323500,PF3D7_1353800,PF3D7_1402300,PF3D7_1408000,PF3D7_1408100,PF3D7_1…	19.3	1.49	1.64	0.0108619	0.163777	1
GO:0000375	RNA splicing, via transesterification reactions	68	16	PF3D7_0218500,PF3D7_0403700,PF3D7_0522800,PF3D7_0822800,PF3D7_1003800,PF3D7_1022400,PF3D7_1125500,PF3D7_1126900,PF3D7_1220100,PF3D7_1231600,PF3D7_1235900,PF3D7_1238300,PF3D7_1246600,PF3D7_1317000,PF3D7_1443800,PF3D7_1472000,	23.5	1.82	2.1	0.0114798	0.170431	1
GO:0034622	cellular protein-containing complex assembly	64	15	PF3D7_0218500,PF3D7_0403700,PF3D7_0413600,PF3D7_0717500,PF3D7_0723600,PF3D7_0729400,PF3D7_1008400,PF3D7_1130400,PF3D7_1216300,PF3D7_1219000,PF3D7_1220100,PF3D7_1235900,PF3D7_1251500,PF3D7_1317000,PF3D7_1472000,	23.4	1.81	2.08	0.0146607	0.214358	1
GO:0051169	nuclear transport	17	6	PF3D7_0615700,PF3D7_0812400,PF3D7_0815200,PF3D7_0910100,PF3D7_1423000,PF3D7_1473700,	35.3	2.72	3.69	0.016188	0.216496	1
GO:0006913	nucleocytoplasmic transport	17	6	PF3D7_0615700,PF3D7_0812400,PF3D7_0815200,PF3D7_0910100,PF3D7_1423000,PF3D7_1473700,	35.3	2.72	3.69	0.016188	0.216496	1
GO:0019725	cellular homeostasis	48	12	PF3D7_0406100,PF3D7_0624000,PF3D7_0827900,PF3D7_0916100,PF3D7_1104400,PF3D7_1306600,PF3D7_1311900,PF3D7_1323200,PF3D7_1341900,PF3D7_1352500,PF3D7_1362300,PF3D7_1464700,	25	1.93	2.26	0.0168261	0.216496	1
GO:0016579	protein deubiquitination	13	5	PF3D7_0403500,PF3D7_0527200,PF3D7_0923100,PF3D7_1317000,PF3D7_1460400,	38.5	2.97	4.22	0.0189415	0.227756	1
GO:0070646	protein modification by small protein removal	13	5	PF3D7_0403500,PF3D7_0527200,PF3D7_0923100,PF3D7_1317000,PF3D7_1460400,	38.5	2.97	4.22	0.0189415	0.227756	1
GO:1901360	organic cyclic compound metabolic process	611	96	PF3D7_0109800,PF3D7_0110400,PF3D7_0204800,PF3D7_0218500,PF3D7_0318200,PF3D7_0403700,PF3D7_0406100,PF3D7_0418700,PF3D7_0517400,PF3D7_0522800,PF3D7_0524900,PF3D7_0607300,PF3D7_0614400,PF3D7_0619100,PF3D7_0619900,PF3D7_0621200,PF3D7_0622200,PF3D7_0623900,PF3D7_0624000,PF3D7_0627900,PF3D7_0628000,PF3D7_0705000,PF3D7_0717300,PF3D7_0717400,PF3D7_0717500,PF3D7_0722100,PF3D7_0723000,PF3D7_0818000,PF3D7_0…	15.7	1.21	1.3	0.0191174	0.227756	1
GO:0006457	protein folding	78	17	PF3D7_0201800,PF3D7_0306800,PF3D7_0320300,PF3D7_0512000,PF3D7_0621800,PF3D7_0629200,PF3D7_0718500,PF3D7_0827900,PF3D7_0927000,PF3D7_1115600,PF3D7_1116300,PF3D7_1128100,PF3D7_1357800,PF3D7_1360200,PF3D7_1411300,PF3D7_1423200,PF3D7_1437900,	21.8	1.68	1.9	0.0198246	0.230491	1
GO:0065008	regulation of biological quality	78	17	PF3D7_0406100,PF3D7_0517600,PF3D7_0624000,PF3D7_0827900,PF3D7_0916100,PF3D7_1104400,PF3D7_1219000,PF3D7_1306600,PF3D7_1311900,PF3D7_1323200,PF3D7_1328800,PF3D7_1341900,PF3D7_1352500,PF3D7_1353600,PF3D7_1359300,PF3D7_1362300,PF3D7_1464700,	21.8	1.68	1.9	0.0198246	0.230491	1
GO:0000245	spliceosomal complex assembly	9	4	PF3D7_0403700,PF3D7_1220100,PF3D7_1317000,PF3D7_1472000,	44.4	3.43	5.4	0.0205721	0.233554	1
GO:0043248	proteasome assembly	9	4	PF3D7_0413600,PF3D7_0723600,PF3D7_1008400,PF3D7_1130400,	44.4	3.43	5.4	0.0205721	0.233554	1
GO:0006725	cellular aromatic compound metabolic process	606	95	PF3D7_0109800,PF3D7_0110400,PF3D7_0204800,PF3D7_0218500,PF3D7_0318200,PF3D7_0403700,PF3D7_0406100,PF3D7_0418700,PF3D7_0517400,PF3D7_0522800,PF3D7_0524900,PF3D7_0607300,PF3D7_0614400,PF3D7_0619100,PF3D7_0619900,PF3D7_0621200,PF3D7_0622200,PF3D7_0623900,PF3D7_0624000,PF3D7_0627900,PF3D7_0628000,PF3D7_0705000,PF3D7_0717300,PF3D7_0717400,PF3D7_0717500,PF3D7_0722100,PF3D7_0723000,PF3D7_0818000,PF3D7_0…	15.7	1.21	1.3	0.0209024	0.234545	1
GO:0046483	heterocycle metabolic process	608	95	PF3D7_0109800,PF3D7_0110400,PF3D7_0204800,PF3D7_0218500,PF3D7_0318200,PF3D7_0403700,PF3D7_0406100,PF3D7_0418700,PF3D7_0517400,PF3D7_0522800,PF3D7_0524900,PF3D7_0607300,PF3D7_0614400,PF3D7_0619100,PF3D7_0619900,PF3D7_0621200,PF3D7_0622200,PF3D7_0623900,PF3D7_0624000,PF3D7_0627900,PF3D7_0628000,PF3D7_0705000,PF3D7_0717300,PF3D7_0717400,PF3D7_0717500,PF3D7_0722100,PF3D7_0723000,PF3D7_0818000,PF3D7_0…	15.6	1.21	1.29	0.0227171	0.249922	1
GO:0034660	ncRNA metabolic process	135	26	PF3D7_0109800,PF3D7_0418700,PF3D7_0524900,PF3D7_0622200,PF3D7_0717400,PF3D7_0723000,PF3D7_0912800,PF3D7_1109400,PF3D7_1117500,PF3D7_1127300,PF3D7_1129400,PF3D7_1130600,PF3D7_1218600,PF3D7_1307100,PF3D7_1309600,PF3D7_1315700,PF3D7_1332900,PF3D7_1340100,PF3D7_1349200,PF3D7_1357700,PF3D7_1359300,PF3D7_1365400,PF3D7_1407100,PF3D7_1420400,PF3D7_1421400,PF3D7_1445100,	19.3	1.49	1.63	0.0227908	0.249922	1

## Sheet: AupregCRC
ID	Name	Bgd count	Result count	Result gene list	Pct of bgd	Fold enrichment	Odds ratio	P-value	Benjamini	Bonferroni
GO:0010467	gene expression	553	102	PF3D7_0109800,PF3D7_0110400,PF3D7_0110800,PF3D7_0212300,PF3D7_0214200,PF3D7_0218500,PF3D7_0304400,PF3D7_0305400,PF3D7_0307100,PF3D7_0317600,PF3D7_0318200,PF3D7_0319600,PF3D7_0403700,PF3D7_0410400,PF3D7_0418700,PF3D7_0419800,PF3D7_0422400,PF3D7_0516200,PF3D7_0517700,PF3D7_0519400,PF3D7_0522800,PF3D7_0524900,PF3D7_0610900,PF3D7_0614400,PF3D7_0615700,PF3D7_0618300,PF3D7_0619900,PF3D7_0622200,PF3D7_0…	18.4	1.48	1.72	9.08595e-06	0.00865891	0.00865891
GO:0043170	macromolecule metabolic process	1084	173	PF3D7_0102600,PF3D7_0109800,PF3D7_0110400,PF3D7_0110800,PF3D7_0211700,PF3D7_0212300,PF3D7_0214200,PF3D7_0218500,PF3D7_0302100,PF3D7_0304400,PF3D7_0305400,PF3D7_0307100,PF3D7_0312300,PF3D7_0317600,PF3D7_0318200,PF3D7_0319600,PF3D7_0403500,PF3D7_0403700,PF3D7_0410300,PF3D7_0410400,PF3D7_0418700,PF3D7_0419800,PF3D7_0420100,PF3D7_0422400,PF3D7_0424500,PF3D7_0424700,PF3D7_0500900,PF3D7_0505800,PF3D7_0…	16	1.28	1.48	5.37347e-05	0.0242076	0.0512091
GO:0009987	cellular process	1652	247	PF3D7_0102600,PF3D7_0109600,PF3D7_0109800,PF3D7_0110400,PF3D7_0110800,PF3D7_0113700,PF3D7_0201800,PF3D7_0204800,PF3D7_0206200,PF3D7_0209300,PF3D7_0211700,PF3D7_0212300,PF3D7_0214200,PF3D7_0218500,PF3D7_0302100,PF3D7_0304400,PF3D7_0305400,PF3D7_0306800,PF3D7_0307100,PF3D7_0312300,PF3D7_0316500,PF3D7_0316700,PF3D7_0317600,PF3D7_0318200,PF3D7_0319600,PF3D7_0320300,PF3D7_0322400,PF3D7_0403500,PF3D7_0…	15	1.2	1.42	7.91684e-05	0.0242076	0.0754474
GO:0006807	nitrogen compound metabolic process	1260	195	PF3D7_0102600,PF3D7_0109800,PF3D7_0110400,PF3D7_0110800,PF3D7_0204800,PF3D7_0211700,PF3D7_0212300,PF3D7_0214200,PF3D7_0218500,PF3D7_0302100,PF3D7_0304400,PF3D7_0305400,PF3D7_0307100,PF3D7_0312300,PF3D7_0317600,PF3D7_0318200,PF3D7_0319600,PF3D7_0403500,PF3D7_0403700,PF3D7_0410300,PF3D7_0410400,PF3D7_0418700,PF3D7_0419800,PF3D7_0420100,PF3D7_0422400,PF3D7_0424500,PF3D7_0424700,PF3D7_0500900,PF3D7_0…	15.5	1.24	1.44	0.000101606	0.0242076	0.0968305
GO:1901564	organonitrogen compound metabolic process	832	135	PF3D7_0102600,PF3D7_0109800,PF3D7_0211700,PF3D7_0212300,PF3D7_0214200,PF3D7_0302100,PF3D7_0304400,PF3D7_0305400,PF3D7_0307100,PF3D7_0312300,PF3D7_0317600,PF3D7_0319600,PF3D7_0403500,PF3D7_0410300,PF3D7_0419800,PF3D7_0420100,PF3D7_0422400,PF3D7_0424500,PF3D7_0424700,PF3D7_0500900,PF3D7_0505800,PF3D7_0507700,PF3D7_0516200,PF3D7_0517700,PF3D7_0518300,PF3D7_0519400,PF3D7_0524900,PF3D7_0527200,PF3D7_0…	16.2	1.3	1.48	0.000232097	0.0337707	0.221189
GO:0008152	metabolic process	1470	219	PF3D7_0102600,PF3D7_0109800,PF3D7_0110200,PF3D7_0110400,PF3D7_0110800,PF3D7_0204800,PF3D7_0209300,PF3D7_0211700,PF3D7_0212300,PF3D7_0214200,PF3D7_0218500,PF3D7_0219100,PF3D7_0302100,PF3D7_0304400,PF3D7_0305400,PF3D7_0307100,PF3D7_0312300,PF3D7_0317600,PF3D7_0318200,PF3D7_0319600,PF3D7_0403500,PF3D7_0403700,PF3D7_0406400,PF3D7_0410300,PF3D7_0410400,PF3D7_0418700,PF3D7_0419800,PF3D7_0420100,PF3D7_0…	14.9	1.2	1.38	0.000373404	0.0337707	0.355854
GO:0071704	organic substance metabolic process	1381	207	PF3D7_0102600,PF3D7_0109800,PF3D7_0110400,PF3D7_0110800,PF3D7_0204800,PF3D7_0209300,PF3D7_0211700,PF3D7_0212300,PF3D7_0214200,PF3D7_0218500,PF3D7_0219100,PF3D7_0302100,PF3D7_0304400,PF3D7_0305400,PF3D7_0307100,PF3D7_0312300,PF3D7_0317600,PF3D7_0318200,PF3D7_0319600,PF3D7_0403500,PF3D7_0403700,PF3D7_0406400,PF3D7_0410300,PF3D7_0410400,PF3D7_0418700,PF3D7_0419800,PF3D7_0420100,PF3D7_0422400,PF3D7_0…	15	1.2	1.38	0.000424652	0.0337707	0.404693
GO:0019538	protein metabolic process	671	111	PF3D7_0102600,PF3D7_0109800,PF3D7_0211700,PF3D7_0212300,PF3D7_0214200,PF3D7_0302100,PF3D7_0304400,PF3D7_0305400,PF3D7_0307100,PF3D7_0312300,PF3D7_0317600,PF3D7_0319600,PF3D7_0403500,PF3D7_0410300,PF3D7_0419800,PF3D7_0420100,PF3D7_0422400,PF3D7_0424500,PF3D7_0424700,PF3D7_0500900,PF3D7_0505800,PF3D7_0507700,PF3D7_0516200,PF3D7_0517700,PF3D7_0518300,PF3D7_0519400,PF3D7_0527200,PF3D7_0608500,PF3D7_0…	16.5	1.33	1.49	0.000456437	0.0337707	0.434985
GO:0051452	intracellular pH reduction	7	5	PF3D7_1306600,PF3D7_1311900,PF3D7_1323200,PF3D7_1341900,PF3D7_1464700,	71.4	5.74	17.74	0.000496107	0.0337707	0.47279
GO:0045851	pH reduction	7	5	PF3D7_1306600,PF3D7_1311900,PF3D7_1323200,PF3D7_1341900,PF3D7_1464700,	71.4	5.74	17.74	0.000496107	0.0337707	0.47279
GO:0051453	regulation of intracellular pH	7	5	PF3D7_1306600,PF3D7_1311900,PF3D7_1323200,PF3D7_1341900,PF3D7_1464700,	71.4	5.74	17.74	0.000496107	0.0337707	0.47279
GO:0030641	regulation of cellular pH	7	5	PF3D7_1306600,PF3D7_1311900,PF3D7_1323200,PF3D7_1341900,PF3D7_1464700,	71.4	5.74	17.74	0.000496107	0.0337707	0.47279
GO:0007035	vacuolar acidification	7	5	PF3D7_1306600,PF3D7_1311900,PF3D7_1323200,PF3D7_1341900,PF3D7_1464700,	71.4	5.74	17.74	0.000496107	0.0337707	0.47279
GO:0030004	cellular monovalent inorganic cation homeostasis	7	5	PF3D7_1306600,PF3D7_1311900,PF3D7_1323200,PF3D7_1341900,PF3D7_1464700,	71.4	5.74	17.74	0.000496107	0.0337707	0.47279
GO:0044238	primary metabolic process	1325	198	PF3D7_0102600,PF3D7_0109800,PF3D7_0110400,PF3D7_0110800,PF3D7_0204800,PF3D7_0209300,PF3D7_0211700,PF3D7_0212300,PF3D7_0214200,PF3D7_0218500,PF3D7_0219100,PF3D7_0302100,PF3D7_0304400,PF3D7_0305400,PF3D7_0307100,PF3D7_0312300,PF3D7_0317600,PF3D7_0318200,PF3D7_0319600,PF3D7_0403500,PF3D7_0403700,PF3D7_0410300,PF3D7_0410400,PF3D7_0418700,PF3D7_0419800,PF3D7_0420100,PF3D7_0422400,PF3D7_0424500,PF3D7_0…	14.9	1.2	1.36	0.000741434	0.0446237	0.706587
GO:0044237	cellular metabolic process	1310	196	PF3D7_0102600,PF3D7_0109800,PF3D7_0110400,PF3D7_0110800,PF3D7_0204800,PF3D7_0209300,PF3D7_0211700,PF3D7_0212300,PF3D7_0214200,PF3D7_0218500,PF3D7_0302100,PF3D7_0304400,PF3D7_0305400,PF3D7_0307100,PF3D7_0312300,PF3D7_0317600,PF3D7_0318200,PF3D7_0319600,PF3D7_0403500,PF3D7_0403700,PF3D7_0406400,PF3D7_0410300,PF3D7_0410400,PF3D7_0418700,PF3D7_0419800,PF3D7_0420100,PF3D7_0422400,PF3D7_0424500,PF3D7_0…	15	1.2	1.36	0.000749191	0.0446237	0.713979
GO:0044271	cellular nitrogen compound biosynthetic process	435	76	PF3D7_0109800,PF3D7_0110400,PF3D7_0110800,PF3D7_0212300,PF3D7_0214200,PF3D7_0304400,PF3D7_0305400,PF3D7_0307100,PF3D7_0317600,PF3D7_0318200,PF3D7_0319600,PF3D7_0419800,PF3D7_0422400,PF3D7_0516200,PF3D7_0517700,PF3D7_0519400,PF3D7_0607300,PF3D7_0610900,PF3D7_0618300,PF3D7_0621200,PF3D7_0624000,PF3D7_0628000,PF3D7_0717300,PF3D7_0717400,PF3D7_0728000,PF3D7_0813900,PF3D7_0815600,PF3D7_0903900,PF3D7_0…	17.5	1.4	1.56	0.000850581	0.0461355	0.810604
GO:0006396	RNA processing	209	42	PF3D7_0218500,PF3D7_0403700,PF3D7_0410400,PF3D7_0418700,PF3D7_0522800,PF3D7_0524900,PF3D7_0614400,PF3D7_0619900,PF3D7_0622200,PF3D7_0627900,PF3D7_0705000,PF3D7_0717400,PF3D7_0723000,PF3D7_0818000,PF3D7_0818800,PF3D7_0822800,PF3D7_0912800,PF3D7_1003800,PF3D7_1022400,PF3D7_1109400,PF3D7_1126900,PF3D7_1127300,PF3D7_1130600,PF3D7_1220100,PF3D7_1222000,PF3D7_1231600,PF3D7_1235900,PF3D7_1238300,PF3D7_1…	20.1	1.62	1.83	0.000871394	0.0461355	0.830438
GO:0044267	cellular protein metabolic process	587	97	PF3D7_0102600,PF3D7_0109800,PF3D7_0211700,PF3D7_0212300,PF3D7_0214200,PF3D7_0302100,PF3D7_0304400,PF3D7_0305400,PF3D7_0307100,PF3D7_0312300,PF3D7_0317600,PF3D7_0319600,PF3D7_0403500,PF3D7_0410300,PF3D7_0419800,PF3D7_0420100,PF3D7_0422400,PF3D7_0424500,PF3D7_0424700,PF3D7_0500900,PF3D7_0505800,PF3D7_0507700,PF3D7_0516200,PF3D7_0517700,PF3D7_0518300,PF3D7_0519400,PF3D7_0527200,PF3D7_0608500,PF3D7_0…	16.5	1.33	1.47	0.00115682	0.0538992	1
GO:0006885	regulation of pH	8	5	PF3D7_1306600,PF3D7_1311900,PF3D7_1323200,PF3D7_1341900,PF3D7_1464700,	62.5	5.02	11.83	0.0011877	0.0538992	1
GO:0055067	monovalent inorganic cation homeostasis	8	5	PF3D7_1306600,PF3D7_1311900,PF3D7_1323200,PF3D7_1341900,PF3D7_1464700,	62.5	5.02	11.83	0.0011877	0.0538992	1
GO:0055082	cellular chemical homeostasis	12	6	PF3D7_0624000,PF3D7_1306600,PF3D7_1311900,PF3D7_1323200,PF3D7_1341900,PF3D7_1464700,	50	4.02	7.1	0.00171993	0.0745043	1
GO:0034641	cellular nitrogen compound metabolic process	845	131	PF3D7_0109800,PF3D7_0110400,PF3D7_0110800,PF3D7_0204800,PF3D7_0212300,PF3D7_0214200,PF3D7_0218500,PF3D7_0304400,PF3D7_0305400,PF3D7_0307100,PF3D7_0317600,PF3D7_0318200,PF3D7_0319600,PF3D7_0403700,PF3D7_0410400,PF3D7_0418700,PF3D7_0419800,PF3D7_0422400,PF3D7_0516200,PF3D7_0517700,PF3D7_0519400,PF3D7_0522800,PF3D7_0524900,PF3D7_0607300,PF3D7_0610900,PF3D7_0614400,PF3D7_0618300,PF3D7_0619100,PF3D7_0…	15.5	1.25	1.38	0.00207945	0.0846124	1
GO:0016070	RNA metabolic process	352	62	PF3D7_0109800,PF3D7_0110400,PF3D7_0110800,PF3D7_0218500,PF3D7_0318200,PF3D7_0403700,PF3D7_0410400,PF3D7_0418700,PF3D7_0522800,PF3D7_0524900,PF3D7_0610900,PF3D7_0614400,PF3D7_0619900,PF3D7_0622200,PF3D7_0623900,PF3D7_0627900,PF3D7_0705000,PF3D7_0717300,PF3D7_0717400,PF3D7_0722100,PF3D7_0723000,PF3D7_0818000,PF3D7_0818800,PF3D7_0822800,PF3D7_0912800,PF3D7_1003800,PF3D7_1022400,PF3D7_1027400,PF3D7_1…	17.6	1.42	1.57	0.00213085	0.0846124	1
GO:0044260	cellular macromolecule metabolic process	796	124	PF3D7_0102600,PF3D7_0109800,PF3D7_0110400,PF3D7_0110800,PF3D7_0211700,PF3D7_0212300,PF3D7_0214200,PF3D7_0302100,PF3D7_0304400,PF3D7_0305400,PF3D7_0307100,PF3D7_0312300,PF3D7_0317600,PF3D7_0318200,PF3D7_0319600,PF3D7_0403500,PF3D7_0403700,PF3D7_0410300,PF3D7_0419800,PF3D7_0420100,PF3D7_0422400,PF3D7_0424500,PF3D7_0424700,PF3D7_0500900,PF3D7_0505800,PF3D7_0507700,PF3D7_0516200,PF3D7_0517700,PF3D7_0…	15.6	1.25	1.38	0.0023511	0.0857404	1
GO:0009058	biosynthetic process	600	97	PF3D7_0109800,PF3D7_0110400,PF3D7_0110800,PF3D7_0209300,PF3D7_0212300,PF3D7_0214200,PF3D7_0219100,PF3D7_0304400,PF3D7_0305400,PF3D7_0307100,PF3D7_0317600,PF3D7_0318200,PF3D7_0319600,PF3D7_0403700,PF3D7_0419800,PF3D7_0422400,PF3D7_0511800,PF3D7_0516200,PF3D7_0517700,PF3D7_0519400,PF3D7_0524900,PF3D7_0607300,PF3D7_0610900,PF3D7_0618300,PF3D7_0621200,PF3D7_0624000,PF3D7_0626300,PF3D7_0628000,PF3D7_0…	16.2	1.3	1.43	0.00240496	0.0857404	1
GO:1901576	organic substance biosynthetic process	593	96	PF3D7_0109800,PF3D7_0110400,PF3D7_0110800,PF3D7_0209300,PF3D7_0212300,PF3D7_0214200,PF3D7_0219100,PF3D7_0304400,PF3D7_0305400,PF3D7_0307100,PF3D7_0317600,PF3D7_0318200,PF3D7_0319600,PF3D7_0403700,PF3D7_0419800,PF3D7_0422400,PF3D7_0511800,PF3D7_0516200,PF3D7_0517700,PF3D7_0519400,PF3D7_0524900,PF3D7_0607300,PF3D7_0610900,PF3D7_0618300,PF3D7_0621200,PF3D7_0624000,PF3D7_0626300,PF3D7_0628000,PF3D7_0…	16.2	1.3	1.43	0.00242916	0.0857404	1
GO:0006366	transcription by RNA polymerase II	21	8	PF3D7_0110400,PF3D7_0110800,PF3D7_0318200,PF3D7_0717300,PF3D7_1027400,PF3D7_1037600,PF3D7_1144600,PF3D7_1244200,	38.1	3.06	4.38	0.00252087	0.0857997	1
GO:1901566	organonitrogen compound biosynthetic process	411	70	PF3D7_0109800,PF3D7_0212300,PF3D7_0214200,PF3D7_0304400,PF3D7_0305400,PF3D7_0307100,PF3D7_0317600,PF3D7_0319600,PF3D7_0419800,PF3D7_0422400,PF3D7_0516200,PF3D7_0517700,PF3D7_0519400,PF3D7_0524900,PF3D7_0607300,PF3D7_0610900,PF3D7_0618300,PF3D7_0621200,PF3D7_0624000,PF3D7_0628000,PF3D7_0717400,PF3D7_0728000,PF3D7_0813900,PF3D7_0815600,PF3D7_0903900,PF3D7_0915400,PF3D7_0922400,PF3D7_0922500,PF3D7_1…	17	1.37	1.51	0.00274673	0.0902633	1
GO:0044249	cellular biosynthetic process	588	94	PF3D7_0109800,PF3D7_0110400,PF3D7_0110800,PF3D7_0209300,PF3D7_0212300,PF3D7_0214200,PF3D7_0304400,PF3D7_0305400,PF3D7_0307100,PF3D7_0317600,PF3D7_0318200,PF3D7_0319600,PF3D7_0403700,PF3D7_0419800,PF3D7_0422400,PF3D7_0511800,PF3D7_0516200,PF3D7_0517700,PF3D7_0519400,PF3D7_0607300,PF3D7_0610900,PF3D7_0618300,PF3D7_0621200,PF3D7_0624000,PF3D7_0626300,PF3D7_0628000,PF3D7_0717300,PF3D7_0717400,PF3D7_0…	16	1.29	1.41	0.0039991	0.125543	1
GO:0030163	protein catabolic process	87	20	PF3D7_0312300,PF3D7_0505800,PF3D7_0507700,PF3D7_0518300,PF3D7_0527200,PF3D7_0608500,PF3D7_0619400,PF3D7_1011400,PF3D7_1011700,PF3D7_1017900,PF3D7_1115400,PF3D7_1130400,PF3D7_1211800,PF3D7_1311500,PF3D7_1353800,PF3D7_1402300,PF3D7_1408000,PF3D7_1414000,PF3D7_1460400,PF3D7_1462900,	23	1.85	2.14	0.00415099	0.125543	1
GO:1901565	organonitrogen compound catabolic process	99	22	PF3D7_0312300,PF3D7_0505800,PF3D7_0507700,PF3D7_0518300,PF3D7_0527200,PF3D7_0608500,PF3D7_0619400,PF3D7_1011400,PF3D7_1011700,PF3D7_1017900,PF3D7_1022500,PF3D7_1115400,PF3D7_1130400,PF3D7_1211800,PF3D7_1252200,PF3D7_1311500,PF3D7_1353800,PF3D7_1402300,PF3D7_1408000,PF3D7_1414000,PF3D7_1460400,PF3D7_1462900,	22.2	1.79	2.05	0.0042155	0.125543	1
GO:0009057	macromolecule catabolic process	108	23	PF3D7_0312300,PF3D7_0505800,PF3D7_0507700,PF3D7_0518300,PF3D7_0527200,PF3D7_0608500,PF3D7_0619400,PF3D7_0722100,PF3D7_1011400,PF3D7_1011700,PF3D7_1017900,PF3D7_1115400,PF3D7_1130400,PF3D7_1211800,PF3D7_1252200,PF3D7_1311500,PF3D7_1340100,PF3D7_1353800,PF3D7_1402300,PF3D7_1408000,PF3D7_1414000,PF3D7_1460400,PF3D7_1462900,	21.3	1.71	1.94	0.0060557	0.163823	1
GO:0006367	transcription initiation from RNA polymerase II promoter	7	4	PF3D7_0110800,PF3D7_1027400,PF3D7_1037600,PF3D7_1144600,	57.1	4.59	9.44	0.00608602	0.163823	1
GO:0006873	cellular ion homeostasis	11	5	PF3D7_1306600,PF3D7_1311900,PF3D7_1323200,PF3D7_1341900,PF3D7_1464700,	45.5	3.65	5.91	0.00710625	0.163823	1
GO:0030003	cellular cation homeostasis	11	5	PF3D7_1306600,PF3D7_1311900,PF3D7_1323200,PF3D7_1341900,PF3D7_1464700,	45.5	3.65	5.91	0.00710625	0.163823	1
GO:0006412	translation	260	46	PF3D7_0109800,PF3D7_0212300,PF3D7_0214200,PF3D7_0304400,PF3D7_0305400,PF3D7_0307100,PF3D7_0317600,PF3D7_0319600,PF3D7_0419800,PF3D7_0422400,PF3D7_0516200,PF3D7_0517700,PF3D7_0519400,PF3D7_0610900,PF3D7_0618300,PF3D7_0728000,PF3D7_0813900,PF3D7_0815600,PF3D7_0903900,PF3D7_1003500,PF3D7_1034200,PF3D7_1109900,PF3D7_1117500,PF3D7_1126200,PF3D7_1137100,PF3D7_1142600,PF3D7_1143400,PF3D7_1144000,PF3D7_1…	17.7	1.42	1.56	0.00721992	0.163823	1
GO:1901575	organic substance catabolic process	148	29	PF3D7_0312300,PF3D7_0406400,PF3D7_0505800,PF3D7_0507700,PF3D7_0518300,PF3D7_0527200,PF3D7_0608500,PF3D7_0619400,PF3D7_0624000,PF3D7_0722100,PF3D7_0915400,PF3D7_0922500,PF3D7_1011400,PF3D7_1011700,PF3D7_1017900,PF3D7_1022500,PF3D7_1115400,PF3D7_1130400,PF3D7_1211800,PF3D7_1252200,PF3D7_1311500,PF3D7_1340100,PF3D7_1353800,PF3D7_1402300,PF3D7_1408000,PF3D7_1414000,PF3D7_1436000,PF3D7_1460400,PF3D7_1…	19.6	1.58	1.75	0.00768628	0.170349	1
GO:0006400	tRNA modification	20	7	PF3D7_0524900,PF3D7_0622200,PF3D7_0717400,PF3D7_0723000,PF3D7_0912800,PF3D7_1127300,PF3D7_1315700,	35	2.81	3.82	0.00801035	0.171695	1
GO:0043043	peptide biosynthetic process	262	46	PF3D7_0109800,PF3D7_0212300,PF3D7_0214200,PF3D7_0304400,PF3D7_0305400,PF3D7_0307100,PF3D7_0317600,PF3D7_0319600,PF3D7_0419800,PF3D7_0422400,PF3D7_0516200,PF3D7_0517700,PF3D7_0519400,PF3D7_0610900,PF3D7_0618300,PF3D7_0728000,PF3D7_0813900,PF3D7_0815600,PF3D7_0903900,PF3D7_1003500,PF3D7_1034200,PF3D7_1109900,PF3D7_1117500,PF3D7_1126200,PF3D7_1137100,PF3D7_1142600,PF3D7_1143400,PF3D7_1144000,PF3D7_1…	17.6	1.41	1.54	0.00832562	0.171695	1
GO:0032259	methylation	30	9	PF3D7_0912800,PF3D7_1026200,PF3D7_1115200,PF3D7_1127300,PF3D7_1235500,PF3D7_1309600,PF3D7_1315700,PF3D7_1343200,PF3D7_1426200,	30	2.41	3.05	0.00854597	0.171695	1
GO:0022618	ribonucleoprotein complex assembly	30	9	PF3D7_0218500,PF3D7_0403700,PF3D7_0729400,PF3D7_1220100,PF3D7_1235900,PF3D7_1251500,PF3D7_1317000,PF3D7_1332800,PF3D7_1472000,	30	2.41	3.05	0.00854597	0.171695	1
GO:0043632	modification-dependent macromolecule catabolic process	75	17	PF3D7_0312300,PF3D7_0505800,PF3D7_0507700,PF3D7_0518300,PF3D7_0527200,PF3D7_0608500,PF3D7_0619400,PF3D7_1011400,PF3D7_1011700,PF3D7_1017900,PF3D7_1130400,PF3D7_1211800,PF3D7_1311500,PF3D7_1353800,PF3D7_1402300,PF3D7_1414000,PF3D7_1460400,	22.7	1.82	2.1	0.00916239	0.171695	1
GO:0019941	modification-dependent protein catabolic process	75	17	PF3D7_0312300,PF3D7_0505800,PF3D7_0507700,PF3D7_0518300,PF3D7_0527200,PF3D7_0608500,PF3D7_0619400,PF3D7_1011400,PF3D7_1011700,PF3D7_1017900,PF3D7_1130400,PF3D7_1211800,PF3D7_1311500,PF3D7_1353800,PF3D7_1402300,PF3D7_1414000,PF3D7_1460400,	22.7	1.82	2.1	0.00916239	0.171695	1
GO:0051641	cellular localization	137	27	PF3D7_0210000,PF3D7_0303000,PF3D7_0320100,PF3D7_0404300,PF3D7_0416800,PF3D7_0530100,PF3D7_0615700,PF3D7_0627400,PF3D7_0730200,PF3D7_0812400,PF3D7_0815200,PF3D7_0823700,PF3D7_0825300,PF3D7_0905900,PF3D7_0910100,PF3D7_1034000,PF3D7_1119500,PF3D7_1130500,PF3D7_1216300,PF3D7_1236000,PF3D7_1307700,PF3D7_1323800,PF3D7_1353600,PF3D7_1423000,PF3D7_1438100,PF3D7_1450100,PF3D7_1473700,	19.7	1.58	1.76	0.00918335	0.171695	1
GO:0071702	organic substance transport	176	33	PF3D7_0206200,PF3D7_0210000,PF3D7_0320100,PF3D7_0416800,PF3D7_0508300,PF3D7_0526900,PF3D7_0530100,PF3D7_0615700,PF3D7_0627400,PF3D7_0730200,PF3D7_0812400,PF3D7_0815200,PF3D7_0823700,PF3D7_0825300,PF3D7_0905900,PF3D7_0910100,PF3D7_1034000,PF3D7_1105600,PF3D7_1116800,PF3D7_1119500,PF3D7_1144700,PF3D7_1216300,PF3D7_1219600,PF3D7_1223400,PF3D7_1223800,PF3D7_1234600,PF3D7_1236000,PF3D7_1307700,PF3D7_1…	18.8	1.51	1.66	0.00918827	0.171695	1
GO:0044248	cellular catabolic process	144	28	PF3D7_0312300,PF3D7_0406400,PF3D7_0505800,PF3D7_0507700,PF3D7_0518300,PF3D7_0527200,PF3D7_0608500,PF3D7_0619400,PF3D7_0624000,PF3D7_0722100,PF3D7_0915400,PF3D7_0922500,PF3D7_1011400,PF3D7_1011700,PF3D7_1017900,PF3D7_1022500,PF3D7_1115400,PF3D7_1130400,PF3D7_1211800,PF3D7_1252200,PF3D7_1311500,PF3D7_1340100,PF3D7_1353800,PF3D7_1402300,PF3D7_1408000,PF3D7_1414000,PF3D7_1436000,PF3D7_1460400,	19.4	1.56	1.73	0.00970041	0.176698	1
GO:0008150	biological process	2553	344	PF3D7_0102600,PF3D7_0108800,PF3D7_0109600,PF3D7_0109800,PF3D7_0110200,PF3D7_0110400,PF3D7_0110800,PF3D7_0113700,PF3D7_0201000,PF3D7_0201800,PF3D7_0202000,PF3D7_0204800,PF3D7_0206200,PF3D7_0209300,PF3D7_0210000,PF3D7_0211700,PF3D7_0212300,PF3D7_0214200,PF3D7_0218500,PF3D7_0219100,PF3D7_0222700,PF3D7_0302100,PF3D7_0303000,PF3D7_0304400,PF3D7_0304600,PF3D7_0305400,PF3D7_0306800,PF3D7_0307100,PF3D7_0…	13.5	1.08	1.24	0.00982684	0.176698	1
GO:0006886	intracellular protein transport	100	21	PF3D7_0210000,PF3D7_0320100,PF3D7_0416800,PF3D7_0530100,PF3D7_0615700,PF3D7_0627400,PF3D7_0730200,PF3D7_0812400,PF3D7_0815200,PF3D7_0823700,PF3D7_0825300,PF3D7_0905900,PF3D7_0910100,PF3D7_1119500,PF3D7_1216300,PF3D7_1236000,PF3D7_1307700,PF3D7_1423000,PF3D7_1438100,PF3D7_1450100,PF3D7_1473700,	21	1.69	1.9	0.0100232	0.176892	1
GO:0034622	cellular protein-containing complex assembly	64	15	PF3D7_0110800,PF3D7_0218500,PF3D7_0403700,PF3D7_0717500,PF3D7_0723600,PF3D7_0729400,PF3D7_1130400,PF3D7_1216300,PF3D7_1219000,PF3D7_1220100,PF3D7_1235900,PF3D7_1251500,PF3D7_1317000,PF3D7_1332800,PF3D7_1472000,	23.4	1.88	2.19	0.0102207	0.177096	1
GO:0051649	establishment of localization in cell	126	25	PF3D7_0210000,PF3D7_0303000,PF3D7_0320100,PF3D7_0404300,PF3D7_0416800,PF3D7_0530100,PF3D7_0615700,PF3D7_0627400,PF3D7_0730200,PF3D7_0812400,PF3D7_0815200,PF3D7_0823700,PF3D7_0825300,PF3D7_0905900,PF3D7_0910100,PF3D7_1119500,PF3D7_1130500,PF3D7_1216300,PF3D7_1236000,PF3D7_1307700,PF3D7_1323800,PF3D7_1423000,PF3D7_1438100,PF3D7_1450100,PF3D7_1473700,	19.8	1.59	1.78	0.0109609	0.179513	1
GO:0046907	intracellular transport	126	25	PF3D7_0210000,PF3D7_0303000,PF3D7_0320100,PF3D7_0404300,PF3D7_0416800,PF3D7_0530100,PF3D7_0615700,PF3D7_0627400,PF3D7_0730200,PF3D7_0812400,PF3D7_0815200,PF3D7_0823700,PF3D7_0825300,PF3D7_0905900,PF3D7_0910100,PF3D7_1119500,PF3D7_1130500,PF3D7_1216300,PF3D7_1236000,PF3D7_1307700,PF3D7_1323800,PF3D7_1423000,PF3D7_1438100,PF3D7_1450100,PF3D7_1473700,	19.8	1.59	1.78	0.0109609	0.179513	1
GO:0042886	amide transport	146	28	PF3D7_0206200,PF3D7_0210000,PF3D7_0320100,PF3D7_0416800,PF3D7_0526900,PF3D7_0530100,PF3D7_0615700,PF3D7_0627400,PF3D7_0730200,PF3D7_0812400,PF3D7_0815200,PF3D7_0823700,PF3D7_0825300,PF3D7_0905900,PF3D7_0910100,PF3D7_1034000,PF3D7_1105600,PF3D7_1116800,PF3D7_1119500,PF3D7_1144700,PF3D7_1216300,PF3D7_1234600,PF3D7_1236000,PF3D7_1307700,PF3D7_1423000,PF3D7_1438100,PF3D7_1450100,PF3D7_1473700,	19.2	1.54	1.7	0.0116817	0.179513	1
GO:0065003	protein-containing complex assembly	71	16	PF3D7_0110800,PF3D7_0218500,PF3D7_0403700,PF3D7_0717500,PF3D7_0723600,PF3D7_0729400,PF3D7_1130400,PF3D7_1216300,PF3D7_1216700,PF3D7_1219000,PF3D7_1220100,PF3D7_1235900,PF3D7_1251500,PF3D7_1317000,PF3D7_1332800,PF3D7_1472000,	22.5	1.81	2.08	0.0119414	0.179513	1
GO:0034613	cellular protein localization	108	22	PF3D7_0210000,PF3D7_0320100,PF3D7_0416800,PF3D7_0530100,PF3D7_0615700,PF3D7_0627400,PF3D7_0730200,PF3D7_0812400,PF3D7_0815200,PF3D7_0823700,PF3D7_0825300,PF3D7_0905900,PF3D7_0910100,PF3D7_1119500,PF3D7_1216300,PF3D7_1236000,PF3D7_1307700,PF3D7_1353600,PF3D7_1423000,PF3D7_1438100,PF3D7_1450100,PF3D7_1473700,	20.4	1.64	1.83	0.0121771	0.179513	1
GO:0070727	cellular macromolecule localization	108	22	PF3D7_0210000,PF3D7_0320100,PF3D7_0416800,PF3D7_0530100,PF3D7_0615700,PF3D7_0627400,PF3D7_0730200,PF3D7_0812400,PF3D7_0815200,PF3D7_0823700,PF3D7_0825300,PF3D7_0905900,PF3D7_0910100,PF3D7_1119500,PF3D7_1216300,PF3D7_1236000,PF3D7_1307700,PF3D7_1353600,PF3D7_1423000,PF3D7_1438100,PF3D7_1450100,PF3D7_1473700,	20.4	1.64	1.83	0.0121771	0.179513	1
GO:0033036	macromolecule localization	167	31	PF3D7_0210000,PF3D7_0320100,PF3D7_0416800,PF3D7_0526900,PF3D7_0530100,PF3D7_0615700,PF3D7_0627400,PF3D7_0730200,PF3D7_0812400,PF3D7_0815200,PF3D7_0823700,PF3D7_0825300,PF3D7_0905900,PF3D7_0910100,PF3D7_1034000,PF3D7_1105600,PF3D7_1116800,PF3D7_1119500,PF3D7_1144700,PF3D7_1216300,PF3D7_1219600,PF3D7_1223400,PF3D7_1234600,PF3D7_1236000,PF3D7_1307700,PF3D7_1351000,PF3D7_1353600,PF3D7_1423000,PF3D7_1…	18.6	1.49	1.64	0.0131063	0.179513	1
GO:0009056	catabolic process	154	29	PF3D7_0312300,PF3D7_0406400,PF3D7_0505800,PF3D7_0507700,PF3D7_0518300,PF3D7_0527200,PF3D7_0608500,PF3D7_0619400,PF3D7_0624000,PF3D7_0722100,PF3D7_0915400,PF3D7_0922500,PF3D7_1011400,PF3D7_1011700,PF3D7_1017900,PF3D7_1022500,PF3D7_1115400,PF3D7_1130400,PF3D7_1211800,PF3D7_1252200,PF3D7_1311500,PF3D7_1340100,PF3D7_1353800,PF3D7_1402300,PF3D7_1408000,PF3D7_1414000,PF3D7_1436000,PF3D7_1460400,PF3D7_1…	18.8	1.51	1.67	0.0133129	0.179513	1
GO:0071705	nitrogen compound transport	154	29	PF3D7_0206200,PF3D7_0210000,PF3D7_0320100,PF3D7_0416800,PF3D7_0526900,PF3D7_0530100,PF3D7_0615700,PF3D7_0627400,PF3D7_0730200,PF3D7_0812400,PF3D7_0815200,PF3D7_0823700,PF3D7_0825300,PF3D7_0905900,PF3D7_0910100,PF3D7_1034000,PF3D7_1105600,PF3D7_1116800,PF3D7_1119500,PF3D7_1144700,PF3D7_1216300,PF3D7_1223400,PF3D7_1234600,PF3D7_1236000,PF3D7_1307700,PF3D7_1423000,PF3D7_1438100,PF3D7_1450100,PF3D7_1…	18.8	1.51	1.67	0.0133129	0.179513	1
GO:0051169	nuclear transport	17	6	PF3D7_0615700,PF3D7_0812400,PF3D7_0815200,PF3D7_0910100,PF3D7_1423000,PF3D7_1473700,	35.3	2.84	3.87	0.0133365	0.179513	1
GO:0006913	nucleocytoplasmic transport	17	6	PF3D7_0615700,PF3D7_0812400,PF3D7_0815200,PF3D7_0910100,PF3D7_1423000,PF3D7_1473700,	35.3	2.84	3.87	0.0133365	0.179513	1
GO:0048878	chemical homeostasis	17	6	PF3D7_0624000,PF3D7_1306600,PF3D7_1311900,PF3D7_1323200,PF3D7_1341900,PF3D7_1464700,	35.3	2.84	3.87	0.0133365	0.179513	1
GO:0071826	ribonucleoprotein complex subunit organization	32	9	PF3D7_0218500,PF3D7_0403700,PF3D7_0729400,PF3D7_1220100,PF3D7_1235900,PF3D7_1251500,PF3D7_1317000,PF3D7_1332800,PF3D7_1472000,	28.1	2.26	2.78	0.0133536	0.179513	1
GO:0008380	RNA splicing	84	18	PF3D7_0218500,PF3D7_0403700,PF3D7_0522800,PF3D7_0614400,PF3D7_0619900,PF3D7_0818000,PF3D7_0822800,PF3D7_1003800,PF3D7_1022400,PF3D7_1126900,PF3D7_1220100,PF3D7_1231600,PF3D7_1235900,PF3D7_1238300,PF3D7_1317000,PF3D7_1443300,PF3D7_1443800,PF3D7_1472000,	21.4	1.72	1.95	0.0134151	0.179513	1
GO:0044257	cellular protein catabolic process	78	17	PF3D7_0312300,PF3D7_0505800,PF3D7_0507700,PF3D7_0518300,PF3D7_0527200,PF3D7_0608500,PF3D7_0619400,PF3D7_1011400,PF3D7_1011700,PF3D7_1017900,PF3D7_1130400,PF3D7_1211800,PF3D7_1311500,PF3D7_1353800,PF3D7_1402300,PF3D7_1414000,PF3D7_1460400,	21.8	1.75	1.99	0.0135779	0.179513	1
GO:0051603	proteolysis involved in cellular protein catabolic process	78	17	PF3D7_0312300,PF3D7_0505800,PF3D7_0507700,PF3D7_0518300,PF3D7_0527200,PF3D7_0608500,PF3D7_0619400,PF3D7_1011400,PF3D7_1011700,PF3D7_1017900,PF3D7_1130400,PF3D7_1211800,PF3D7_1311500,PF3D7_1353800,PF3D7_1402300,PF3D7_1414000,PF3D7_1460400,	21.8	1.75	1.99	0.0135779	0.179513	1
GO:0006511	ubiquitin-dependent protein catabolic process	72	16	PF3D7_0312300,PF3D7_0507700,PF3D7_0518300,PF3D7_0527200,PF3D7_0608500,PF3D7_0619400,PF3D7_1011400,PF3D7_1011700,PF3D7_1017900,PF3D7_1130400,PF3D7_1211800,PF3D7_1311500,PF3D7_1353800,PF3D7_1402300,PF3D7_1414000,PF3D7_1460400,	22.2	1.79	2.04	0.0136455	0.179513	1
GO:0034645	cellular macromolecule biosynthetic process	412	66	PF3D7_0109800,PF3D7_0110400,PF3D7_0110800,PF3D7_0212300,PF3D7_0214200,PF3D7_0304400,PF3D7_0305400,PF3D7_0307100,PF3D7_0317600,PF3D7_0318200,PF3D7_0319600,PF3D7_0403700,PF3D7_0419800,PF3D7_0422400,PF3D7_0516200,PF3D7_0517700,PF3D7_0519400,PF3D7_0610900,PF3D7_0618300,PF3D7_0717300,PF3D7_0717500,PF3D7_0728000,PF3D7_0813900,PF3D7_0815600,PF3D7_0903900,PF3D7_1003500,PF3D7_1010700,PF3D7_1015800,PF3D7_1…	16	1.29	1.39	0.0149093	0.179513	1
GO:1901362	organic cyclic compound biosynthetic process	176	32	PF3D7_0110400,PF3D7_0110800,PF3D7_0318200,PF3D7_0607300,PF3D7_0610900,PF3D7_0621200,PF3D7_0624000,PF3D7_0628000,PF3D7_0717300,PF3D7_0717400,PF3D7_0915400,PF3D7_0922400,PF3D7_0922500,PF3D7_1012600,PF3D7_1015800,PF3D7_1017400,PF3D7_1022500,PF3D7_1027400,PF3D7_1028100,PF3D7_1037600,PF3D7_1037700,PF3D7_1102400,PF3D7_1116200,PF3D7_1144600,PF3D7_1206600,PF3D7_1244200,PF3D7_1344800,PF3D7_1357900,PF3D7_1…	18.2	1.46	1.6	0.0158576	0.179513	1
GO:0070646	protein modification by small protein removal	13	5	PF3D7_0403500,PF3D7_0527200,PF3D7_0923100,PF3D7_1317000,PF3D7_1460400,	38.5	3.09	4.43	0.0160111	0.179513	1
GO:0016579	protein deubiquitination	13	5	PF3D7_0403500,PF3D7_0527200,PF3D7_0923100,PF3D7_1317000,PF3D7_1460400,	38.5	3.09	4.43	0.0160111	0.179513	1
GO:0033365	protein localization to organelle	33	9	PF3D7_0627400,PF3D7_0812400,PF3D7_0815200,PF3D7_0823700,PF3D7_1216300,PF3D7_1353600,PF3D7_1438100,PF3D7_1450100,PF3D7_1473700,	27.3	2.19	2.67	0.0163975	0.181707	1
GO:1901360	organic cyclic compound metabolic process	611	93	PF3D7_0109800,PF3D7_0110400,PF3D7_0110800,PF3D7_0204800,PF3D7_0218500,PF3D7_0318200,PF3D7_0403700,PF3D7_0410400,PF3D7_0418700,PF3D7_0522800,PF3D7_0524900,PF3D7_0607300,PF3D7_0610900,PF3D7_0614400,PF3D7_0619100,PF3D7_0619900,PF3D7_0621200,PF3D7_0622200,PF3D7_0623900,PF3D7_0624000,PF3D7_0627900,PF3D7_0628000,PF3D7_0705000,PF3D7_0717300,PF3D7_0717400,PF3D7_0717500,PF3D7_0722100,PF3D7_0723000,PF3D7_0…	15.2	1.22	1.31	0.0165893	0.181719	1
GO:0043604	amide biosynthetic process	273	46	PF3D7_0109800,PF3D7_0212300,PF3D7_0214200,PF3D7_0304400,PF3D7_0305400,PF3D7_0307100,PF3D7_0317600,PF3D7_0319600,PF3D7_0419800,PF3D7_0422400,PF3D7_0516200,PF3D7_0517700,PF3D7_0519400,PF3D7_0610900,PF3D7_0618300,PF3D7_0728000,PF3D7_0813900,PF3D7_0815600,PF3D7_0903900,PF3D7_1003500,PF3D7_1034200,PF3D7_1109900,PF3D7_1117500,PF3D7_1126200,PF3D7_1137100,PF3D7_1142600,PF3D7_1143400,PF3D7_1144000,PF3D7_1…	16.8	1.35	1.46	0.0172449	0.183161	1
GO:0044265	cellular macromolecule catabolic process	105	21	PF3D7_0312300,PF3D7_0505800,PF3D7_0507700,PF3D7_0518300,PF3D7_0527200,PF3D7_0608500,PF3D7_0619400,PF3D7_0722100,PF3D7_1011400,PF3D7_1011700,PF3D7_1017900,PF3D7_1115400,PF3D7_1130400,PF3D7_1211800,PF3D7_1311500,PF3D7_1340100,PF3D7_1353800,PF3D7_1402300,PF3D7_1408000,PF3D7_1414000,PF3D7_1460400,	20	1.61	1.79	0.017254	0.183161	1
GO:0009059	macromolecule biosynthetic process	415	66	PF3D7_0109800,PF3D7_0110400,PF3D7_0110800,PF3D7_0212300,PF3D7_0214200,PF3D7_0304400,PF3D7_0305400,PF3D7_0307100,PF3D7_0317600,PF3D7_0318200,PF3D7_0319600,PF3D7_0403700,PF3D7_0419800,PF3D7_0422400,PF3D7_0516200,PF3D7_0517700,PF3D7_0519400,PF3D7_0610900,PF3D7_0618300,PF3D7_0717300,PF3D7_0717500,PF3D7_0728000,PF3D7_0813900,PF3D7_0815600,PF3D7_0903900,PF3D7_1003500,PF3D7_1010700,PF3D7_1015800,PF3D7_1…	15.9	1.28	1.37	0.017378	0.183161	1
GO:0015031	protein transport	144	27	PF3D7_0210000,PF3D7_0320100,PF3D7_0416800,PF3D7_0526900,PF3D7_0530100,PF3D7_0615700,PF3D7_0627400,PF3D7_0730200,PF3D7_0812400,PF3D7_0815200,PF3D7_0823700,PF3D7_0825300,PF3D7_0905900,PF3D7_0910100,PF3D7_1034000,PF3D7_1105600,PF3D7_1116800,PF3D7_1119500,PF3D7_1144700,PF3D7_1216300,PF3D7_1234600,PF3D7_1236000,PF3D7_1307700,PF3D7_1423000,PF3D7_1438100,PF3D7_1450100,PF3D7_1473700,	18.8	1.51	1.66	0.0174897	0.183161	1
GO:0000245	spliceosomal complex assembly	9	4	PF3D7_0403700,PF3D7_1220100,PF3D7_1317000,PF3D7_1472000,	44.4	3.57	5.66	0.0178518	0.183711	1
GO:0017038	protein import	18	6	PF3D7_0627400,PF3D7_0812400,PF3D7_0815200,PF3D7_0825300,PF3D7_1144700,PF3D7_1473700,	33.3	2.68	3.55	0.0179508	0.183711	1
GO:0006508	proteolysis	171	31	PF3D7_0312300,PF3D7_0403500,PF3D7_0505800,PF3D7_0507700,PF3D7_0518300,PF3D7_0527200,PF3D7_0608500,PF3D7_0619400,PF3D7_0923100,PF3D7_1011400,PF3D7_1011700,PF3D7_1017900,PF3D7_1108600,PF3D7_1115300,PF3D7_1115400,PF3D7_1116700,PF3D7_1119600,PF3D7_1130400,PF3D7_1136900,PF3D7_1211800,PF3D7_1311500,PF3D7_1317000,PF3D7_1323500,PF3D7_1353800,PF3D7_1402300,PF3D7_1408000,PF3D7_1408100,PF3D7_1414000,PF3D7_1…	18.1	1.46	1.59	0.0181205	0.183711	1
GO:0006725	cellular aromatic compound metabolic process	606	92	PF3D7_0109800,PF3D7_0110400,PF3D7_0110800,PF3D7_0204800,PF3D7_0218500,PF3D7_0318200,PF3D7_0403700,PF3D7_0410400,PF3D7_0418700,PF3D7_0522800,PF3D7_0524900,PF3D7_0607300,PF3D7_0610900,PF3D7_0614400,PF3D7_0619100,PF3D7_0619900,PF3D7_0621200,PF3D7_0622200,PF3D7_0623900,PF3D7_0624000,PF3D7_0627900,PF3D7_0628000,PF3D7_0705000,PF3D7_0717300,PF3D7_0717400,PF3D7_0717500,PF3D7_0722100,PF3D7_0723000,PF3D7_0…	15.2	1.22	1.31	0.0183421	0.184	1
GO:0015833	peptide transport	145	27	PF3D7_0210000,PF3D7_0320100,PF3D7_0416800,PF3D7_0526900,PF3D7_0530100,PF3D7_0615700,PF3D7_0627400,PF3D7_0730200,PF3D7_0812400,PF3D7_0815200,PF3D7_0823700,PF3D7_0825300,PF3D7_0905900,PF3D7_0910100,PF3D7_1034000,PF3D7_1105600,PF3D7_1116800,PF3D7_1119500,PF3D7_1144700,PF3D7_1216300,PF3D7_1234600,PF3D7_1236000,PF3D7_1307700,PF3D7_1423000,PF3D7_1438100,PF3D7_1450100,PF3D7_1473700,	18.6	1.5	1.64	0.0190539	0.189149	1
GO:0006518	peptide metabolic process	275	46	PF3D7_0109800,PF3D7_0212300,PF3D7_0214200,PF3D7_0304400,PF3D7_0305400,PF3D7_0307100,PF3D7_0317600,PF3D7_0319600,PF3D7_0419800,PF3D7_0422400,PF3D7_0516200,PF3D7_0517700,PF3D7_0519400,PF3D7_0610900,PF3D7_0618300,PF3D7_0728000,PF3D7_0813900,PF3D7_0815600,PF3D7_0903900,PF3D7_1003500,PF3D7_1034200,PF3D7_1109900,PF3D7_1117500,PF3D7_1126200,PF3D7_1137100,PF3D7_1142600,PF3D7_1143400,PF3D7_1144000,PF3D7_1…	16.7	1.34	1.45	0.019497	0.189723	1
GO:0043933	protein-containing complex subunit organization	81	17	PF3D7_0110800,PF3D7_0212300,PF3D7_0218500,PF3D7_0403700,PF3D7_0717500,PF3D7_0723600,PF3D7_0729400,PF3D7_1130400,PF3D7_1216300,PF3D7_1216700,PF3D7_1219000,PF3D7_1220100,PF3D7_1235900,PF3D7_1251500,PF3D7_1317000,PF3D7_1332800,PF3D7_1472000,	21	1.69	1.9	0.0195098	0.189723	1
GO:0046483	heterocycle metabolic process	608	92	PF3D7_0109800,PF3D7_0110400,PF3D7_0110800,PF3D7_0204800,PF3D7_0218500,PF3D7_0318200,PF3D7_0403700,PF3D7_0410400,PF3D7_0418700,PF3D7_0522800,PF3D7_0524900,PF3D7_0607300,PF3D7_0610900,PF3D7_0614400,PF3D7_0619100,PF3D7_0619900,PF3D7_0621200,PF3D7_0622200,PF3D7_0623900,PF3D7_0624000,PF3D7_0627900,PF3D7_0628000,PF3D7_0705000,PF3D7_0717300,PF3D7_0717400,PF3D7_0717500,PF3D7_0722100,PF3D7_0723000,PF3D7_0…	15.1	1.22	1.3	0.0199308	0.191859	1
GO:0045184	establishment of protein localization	146	27	PF3D7_0210000,PF3D7_0320100,PF3D7_0416800,PF3D7_0526900,PF3D7_0530100,PF3D7_0615700,PF3D7_0627400,PF3D7_0730200,PF3D7_0812400,PF3D7_0815200,PF3D7_0823700,PF3D7_0825300,PF3D7_0905900,PF3D7_0910100,PF3D7_1034000,PF3D7_1105600,PF3D7_1116800,PF3D7_1119500,PF3D7_1144700,PF3D7_1216300,PF3D7_1234600,PF3D7_1236000,PF3D7_1307700,PF3D7_1423000,PF3D7_1438100,PF3D7_1450100,PF3D7_1473700,	18.5	1.49	1.63	0.0207265	0.197524	1
GO:0018130	heterocycle biosynthetic process	173	31	PF3D7_0110400,PF3D7_0110800,PF3D7_0318200,PF3D7_0607300,PF3D7_0610900,PF3D7_0621200,PF3D7_0624000,PF3D7_0628000,PF3D7_0717300,PF3D7_0717400,PF3D7_0915400,PF3D7_0922500,PF3D7_1012600,PF3D7_1015800,PF3D7_1017400,PF3D7_1022500,PF3D7_1027400,PF3D7_1028100,PF3D7_1037600,PF3D7_1037700,PF3D7_1102400,PF3D7_1116200,PF3D7_1144600,PF3D7_1206600,PF3D7_1244200,PF3D7_1344800,PF3D7_1357900,PF3D7_1421400,PF3D7_1…	17.9	1.44	1.57	0.0211464	0.199338	1
GO:0008104	protein localization	153	28	PF3D7_0210000,PF3D7_0320100,PF3D7_0416800,PF3D7_0526900,PF3D7_0530100,PF3D7_0615700,PF3D7_0627400,PF3D7_0730200,PF3D7_0812400,PF3D7_0815200,PF3D7_0823700,PF3D7_0825300,PF3D7_0905900,PF3D7_0910100,PF3D7_1034000,PF3D7_1105600,PF3D7_1116800,PF3D7_1119500,PF3D7_1144700,PF3D7_1216300,PF3D7_1234600,PF3D7_1236000,PF3D7_1307700,PF3D7_1353600,PF3D7_1423000,PF3D7_1438100,PF3D7_1450100,PF3D7_1473700,	18.3	1.47	1.61	0.0213353	0.199338	1
GO:0022613	ribonucleoprotein complex biogenesis	101	20	PF3D7_0218500,PF3D7_0403700,PF3D7_0410400,PF3D7_0418700,PF3D7_0729400,PF3D7_0818800,PF3D7_1107700,PF3D7_1109400,PF3D7_1220100,PF3D7_1235900,PF3D7_1251500,PF3D7_1307100,PF3D7_1309600,PF3D7_1317000,PF3D7_1332800,PF3D7_1357700,PF3D7_1407100,PF3D7_1423000,PF3D7_1426200,PF3D7_1472000,	19.8	1.59	1.76	0.0219679	0.201506	1
GO:0050801	ion homeostasis	14	5	PF3D7_1306600,PF3D7_1311900,PF3D7_1323200,PF3D7_1341900,PF3D7_1464700,	35.7	2.87	3.94	0.022413	0.201506	1
GO:0098771	inorganic ion homeostasis	14	5	PF3D7_1306600,PF3D7_1311900,PF3D7_1323200,PF3D7_1341900,PF3D7_1464700,	35.7	2.87	3.94	0.022413	0.201506	1
GO:0055080	cation homeostasis	14	5	PF3D7_1306600,PF3D7_1311900,PF3D7_1323200,PF3D7_1341900,PF3D7_1464700,	35.7	2.87	3.94	0.022413	0.201506	1
GO:0001510	RNA methylation	10	4	PF3D7_0912800,PF3D7_1127300,PF3D7_1309600,PF3D7_1315700,	40	3.22	4.72	0.0268779	0.239389	1

## Sheet: Adownreg
ID	Name	Bgd count	Result count	Result gene list	Pct of bgd	Fold enrichment	Odds ratio	P-value	Benjamini	Bonferroni
NONE DECTECTED

## Sheet: AdownregCRC
ID	Name	Bgd count	Result count	Result gene list	Pct of bgd	Fold enrichment	Odds ratio	P-value	Benjamini	Bonferroni
NONE DECTECTED

## Sheet: Bupreg
ID	Name	Bgd count	Result count	Result gene list	Pct of bgd	Fold enrichment	Odds ratio	P-value	Benjamini	Bonferroni
GO:0006888	ER to Golgi vesicle-mediated transport	19	11	PF3D7_0214100,PF3D7_0303000,PF3D7_0405100,PF3D7_0606700,PF3D7_0822600,PF3D7_0905900,PF3D7_1130500,PF3D7_1134800,PF3D7_1330400,PF3D7_1361100,PF3D7_1429800,	57.9	3.48	6.97	5.28334e-05	0.0496106	0.0496106
GO:0048193	Golgi vesicle transport	30	13	PF3D7_0214100,PF3D7_0303000,PF3D7_0405100,PF3D7_0415400,PF3D7_0606700,PF3D7_0822600,PF3D7_0905900,PF3D7_1130500,PF3D7_1134800,PF3D7_1330400,PF3D7_1361100,PF3D7_1429800,PF3D7_1437800,	43.3	2.6	3.88	0.000510672	0.23976	0.479521

## Sheet: BupregCRC
ID	Name	Bgd count	Result count	Result gene list	Pct of bgd	Fold enrichment	Odds ratio	P-value	Benjamini	Bonferroni
NONE DECTECTED

## Sheet: Bdownreg
ID	Name	Bgd count	Result count	Result gene list	Pct of bgd	Fold enrichment	Odds ratio	P-value	Benjamini	Bonferroni
GO:0006950	response to stress	118	41	PF3D7_0107800,PF3D7_0108600,PF3D7_0213100,PF3D7_0308500,PF3D7_0313100,PF3D7_0408500,PF3D7_0409400,PF3D7_0416400,PF3D7_0512200,PF3D7_0513600,PF3D7_0614800,PF3D7_0616000,PF3D7_0710400,PF3D7_0711000,PF3D7_0725000,PF3D7_0802200,PF3D7_0815700,PF3D7_0916500,PF3D7_1008200,PF3D7_1011700,PF3D7_1015600,PF3D7_1031300,PF3D7_1118200,PF3D7_1129500,PF3D7_1134000,PF3D7_1140300,PF3D7_1215000,PF3D7_1215300,PF3D7_1…	34.7	1.89	2.43	1.3831e-05	0.013748	0.013748
GO:0006457	protein folding	78	26	PF3D7_0108600,PF3D7_0109400,PF3D7_0213100,PF3D7_0308200,PF3D7_0322000,PF3D7_0409400,PF3D7_0512000,PF3D7_0529300,PF3D7_0629200,PF3D7_0718500,PF3D7_0904500,PF3D7_0907300,PF3D7_1015600,PF3D7_1118200,PF3D7_1124700,PF3D7_1128100,PF3D7_1134000,PF3D7_1215300,PF3D7_1221700,PF3D7_1232100,PF3D7_1247400,PF3D7_1356700,PF3D7_1360200,PF3D7_1416900,PF3D7_1420200,PF3D7_1443900,	33.3	1.81	2.26	0.00105643	0.220445	1
GO:0070585	protein localization to mitochondrion	14	8	PF3D7_0524700,PF3D7_0617000,PF3D7_0933600,PF3D7_1015600,PF3D7_1124700,PF3D7_1125400,PF3D7_1368600,PF3D7_1434700,	57.1	3.11	5.96	0.00133065	0.220445	1
GO:0072655	establishment of protein localization to mitochondrion	14	8	PF3D7_0524700,PF3D7_0617000,PF3D7_0933600,PF3D7_1015600,PF3D7_1124700,PF3D7_1125400,PF3D7_1368600,PF3D7_1434700,	57.1	3.11	5.96	0.00133065	0.220445	1
GO:0006626	protein targeting to mitochondrion	14	8	PF3D7_0524700,PF3D7_0617000,PF3D7_0933600,PF3D7_1015600,PF3D7_1124700,PF3D7_1125400,PF3D7_1368600,PF3D7_1434700,	57.1	3.11	5.96	0.00133065	0.220445	1

## Sheet: BdownregCRC
ID	Name	Bgd count	Result count	Result gene list	Pct of bgd	Fold enrichment	Odds ratio	P-value	Benjamini	Bonferroni
GO:0034641	cellular nitrogen compound metabolic process	845	82	PF3D7_0110100,PF3D7_0208700,PF3D7_0210900,PF3D7_0211900,PF3D7_0212200,PF3D7_0303300,PF3D7_0306900,PF3D7_0503000,PF3D7_0503200,PF3D7_0503300,PF3D7_0503800,PF3D7_0509500,PF3D7_0509600,PF3D7_0512700,PF3D7_0513600,PF3D7_0520300,PF3D7_0526300,PF3D7_0624200,PF3D7_0628800,PF3D7_0705900,PF3D7_0722500,PF3D7_0725000,PF3D7_0812700,PF3D7_0828200,PF3D7_0913200,PF3D7_0913400,PF3D7_0913900,PF3D7_0914000,PF3D7_0…	9.7	1.52	1.79	2.45467e-05	0.00936917	0.0154399
GO:0044237	cellular metabolic process	1310	115	PF3D7_0110100,PF3D7_0204900,PF3D7_0208700,PF3D7_0210900,PF3D7_0211900,PF3D7_0212200,PF3D7_0303300,PF3D7_0305700,PF3D7_0306900,PF3D7_0317000,PF3D7_0503000,PF3D7_0503200,PF3D7_0503300,PF3D7_0503800,PF3D7_0509500,PF3D7_0509600,PF3D7_0512700,PF3D7_0513600,PF3D7_0514800,PF3D7_0520300,PF3D7_0526300,PF3D7_0619500,PF3D7_0623000,PF3D7_0624200,PF3D7_0628800,PF3D7_0705900,PF3D7_0707700,PF3D7_0722500,PF3D7_0…	8.8	1.37	1.67	3.51621e-05	0.00936917	0.022117
GO:0009987	cellular process	1652	138	PF3D7_0110100,PF3D7_0204900,PF3D7_0208700,PF3D7_0210900,PF3D7_0211200,PF3D7_0211900,PF3D7_0212200,PF3D7_0216400,PF3D7_0303300,PF3D7_0304500,PF3D7_0305700,PF3D7_0306300,PF3D7_0306900,PF3D7_0317000,PF3D7_0503000,PF3D7_0503200,PF3D7_0503300,PF3D7_0503800,PF3D7_0509500,PF3D7_0509600,PF3D7_0512700,PF3D7_0513600,PF3D7_0514800,PF3D7_0520300,PF3D7_0524700,PF3D7_0526300,PF3D7_0616200,PF3D7_0619500,PF3D7_0…	8.4	1.3	1.62	4.4686e-05	0.00936917	0.0281075
GO:0008152	metabolic process	1470	125	PF3D7_0110100,PF3D7_0204900,PF3D7_0208700,PF3D7_0210900,PF3D7_0211900,PF3D7_0212200,PF3D7_0303300,PF3D7_0305700,PF3D7_0306900,PF3D7_0317000,PF3D7_0503000,PF3D7_0503200,PF3D7_0503300,PF3D7_0503800,PF3D7_0509500,PF3D7_0509600,PF3D7_0512700,PF3D7_0513600,PF3D7_0514800,PF3D7_0520300,PF3D7_0526300,PF3D7_0619500,PF3D7_0623000,PF3D7_0624200,PF3D7_0628800,PF3D7_0705900,PF3D7_0707700,PF3D7_0722500,PF3D7_0…	8.5	1.33	1.62	6.16024e-05	0.00968697	0.0387479
GO:0071704	organic substance metabolic process	1381	118	PF3D7_0110100,PF3D7_0204900,PF3D7_0208700,PF3D7_0210900,PF3D7_0211900,PF3D7_0212200,PF3D7_0303300,PF3D7_0305700,PF3D7_0306900,PF3D7_0317000,PF3D7_0503000,PF3D7_0503200,PF3D7_0503300,PF3D7_0503800,PF3D7_0509500,PF3D7_0509600,PF3D7_0512700,PF3D7_0513600,PF3D7_0514800,PF3D7_0520300,PF3D7_0526300,PF3D7_0619500,PF3D7_0623000,PF3D7_0624200,PF3D7_0628800,PF3D7_0705900,PF3D7_0707700,PF3D7_0722500,PF3D7_0…	8.5	1.33	1.61	9.54476e-05	0.0120073	0.0600365
GO:0006807	nitrogen compound metabolic process	1260	109	PF3D7_0110100,PF3D7_0208700,PF3D7_0210900,PF3D7_0211900,PF3D7_0212200,PF3D7_0303300,PF3D7_0305700,PF3D7_0306900,PF3D7_0317000,PF3D7_0503000,PF3D7_0503200,PF3D7_0503300,PF3D7_0503800,PF3D7_0509500,PF3D7_0509600,PF3D7_0512700,PF3D7_0513600,PF3D7_0520300,PF3D7_0526300,PF3D7_0623000,PF3D7_0624200,PF3D7_0628800,PF3D7_0705900,PF3D7_0707700,PF3D7_0722500,PF3D7_0725000,PF3D7_0804400,PF3D7_0812700,PF3D7_0…	8.7	1.35	1.61	0.000127724	0.0133897	0.0803382
GO:0044238	primary metabolic process	1325	113	PF3D7_0110100,PF3D7_0208700,PF3D7_0210900,PF3D7_0211900,PF3D7_0212200,PF3D7_0303300,PF3D7_0305700,PF3D7_0306900,PF3D7_0317000,PF3D7_0503000,PF3D7_0503200,PF3D7_0503300,PF3D7_0503800,PF3D7_0509500,PF3D7_0509600,PF3D7_0512700,PF3D7_0513600,PF3D7_0520300,PF3D7_0526300,PF3D7_0619500,PF3D7_0623000,PF3D7_0624200,PF3D7_0628800,PF3D7_0705900,PF3D7_0707700,PF3D7_0722500,PF3D7_0725000,PF3D7_0804400,PF3D7_0…	8.5	1.33	1.59	0.000165817	0.0136314	0.104299
GO:0044271	cellular nitrogen compound biosynthetic process	435	47	PF3D7_0110100,PF3D7_0208700,PF3D7_0210900,PF3D7_0212200,PF3D7_0303300,PF3D7_0306900,PF3D7_0503000,PF3D7_0503800,PF3D7_0509600,PF3D7_0705900,PF3D7_0828200,PF3D7_0913200,PF3D7_0913400,PF3D7_0913900,PF3D7_0918300,PF3D7_0923500,PF3D7_1004000,PF3D7_1007900,PF3D7_1012400,PF3D7_1017400,PF3D7_1026800,PF3D7_1106100,PF3D7_1120100,PF3D7_1124500,PF3D7_1125300,PF3D7_1137500,PF3D7_1142800,PF3D7_1143300,PF3D7_1…	10.8	1.69	1.92	0.000173372	0.0136314	0.109051
GO:0006139	nucleobase-containing compound metabolic process	577	58	PF3D7_0208700,PF3D7_0211900,PF3D7_0303300,PF3D7_0503200,PF3D7_0503300,PF3D7_0509500,PF3D7_0509600,PF3D7_0512700,PF3D7_0513600,PF3D7_0520300,PF3D7_0526300,PF3D7_0624200,PF3D7_0628800,PF3D7_0705900,PF3D7_0722500,PF3D7_0725000,PF3D7_0812700,PF3D7_0828200,PF3D7_0913900,PF3D7_0914000,PF3D7_0915200,PF3D7_0922700,PF3D7_0925800,PF3D7_1012300,PF3D7_1012400,PF3D7_1017400,PF3D7_1018000,PF3D7_1108500,PF3D7_1…	10.1	1.57	1.79	0.000208129	0.0145459	0.130913
GO:0006725	cellular aromatic compound metabolic process	606	60	PF3D7_0208700,PF3D7_0211900,PF3D7_0303300,PF3D7_0503200,PF3D7_0503300,PF3D7_0509500,PF3D7_0509600,PF3D7_0512700,PF3D7_0513600,PF3D7_0520300,PF3D7_0526300,PF3D7_0623000,PF3D7_0624200,PF3D7_0628800,PF3D7_0705900,PF3D7_0722500,PF3D7_0725000,PF3D7_0812700,PF3D7_0828200,PF3D7_0913900,PF3D7_0914000,PF3D7_0915200,PF3D7_0922700,PF3D7_0925800,PF3D7_1012300,PF3D7_1012400,PF3D7_1017400,PF3D7_1018000,PF3D7_1…	9.9	1.55	1.76	0.000241591	0.0151961	0.151961
GO:1901360	organic cyclic compound metabolic process	611	60	PF3D7_0208700,PF3D7_0211900,PF3D7_0303300,PF3D7_0503200,PF3D7_0503300,PF3D7_0509500,PF3D7_0509600,PF3D7_0512700,PF3D7_0513600,PF3D7_0520300,PF3D7_0526300,PF3D7_0623000,PF3D7_0624200,PF3D7_0628800,PF3D7_0705900,PF3D7_0722500,PF3D7_0725000,PF3D7_0812700,PF3D7_0828200,PF3D7_0913900,PF3D7_0914000,PF3D7_0915200,PF3D7_0922700,PF3D7_0925800,PF3D7_1012300,PF3D7_1012400,PF3D7_1017400,PF3D7_1018000,PF3D7_1…	9.8	1.53	1.74	0.000303385	0.0173481	0.190829
GO:0046483	heterocycle metabolic process	608	59	PF3D7_0208700,PF3D7_0211900,PF3D7_0303300,PF3D7_0503200,PF3D7_0503300,PF3D7_0509500,PF3D7_0509600,PF3D7_0512700,PF3D7_0513600,PF3D7_0520300,PF3D7_0526300,PF3D7_0624200,PF3D7_0628800,PF3D7_0705900,PF3D7_0722500,PF3D7_0725000,PF3D7_0812700,PF3D7_0828200,PF3D7_0913900,PF3D7_0914000,PF3D7_0915200,PF3D7_0922700,PF3D7_0925800,PF3D7_1012300,PF3D7_1012400,PF3D7_1017400,PF3D7_1018000,PF3D7_1108500,PF3D7_1…	9.7	1.52	1.71	0.000473831	0.0248367	0.29804
GO:1901576	organic substance biosynthetic process	593	56	PF3D7_0110100,PF3D7_0204900,PF3D7_0208700,PF3D7_0210900,PF3D7_0212200,PF3D7_0303300,PF3D7_0306900,PF3D7_0503000,PF3D7_0503200,PF3D7_0503800,PF3D7_0509600,PF3D7_0514800,PF3D7_0623000,PF3D7_0705900,PF3D7_0807400,PF3D7_0828200,PF3D7_0913200,PF3D7_0913400,PF3D7_0913900,PF3D7_0918300,PF3D7_0923500,PF3D7_1004000,PF3D7_1007900,PF3D7_1012400,PF3D7_1017400,PF3D7_1026800,PF3D7_1106100,PF3D7_1120100,PF3D7_1…	9.4	1.47	1.65	0.00132572	0.0641443	0.833875
GO:0034654	nucleobase-containing compound biosynthetic process	142	19	PF3D7_0208700,PF3D7_0303300,PF3D7_0705900,PF3D7_1012400,PF3D7_1017400,PF3D7_1120100,PF3D7_1124500,PF3D7_1125300,PF3D7_1142800,PF3D7_1143300,PF3D7_1304900,PF3D7_1307600,PF3D7_1314200,PF3D7_1339600,PF3D7_1343600,PF3D7_1354500,PF3D7_1404000,PF3D7_1415200,PF3D7_1437400,	13.4	2.09	2.34	0.00157697	0.0681928	0.991911
GO:0009058	biosynthetic process	600	56	PF3D7_0110100,PF3D7_0204900,PF3D7_0208700,PF3D7_0210900,PF3D7_0212200,PF3D7_0303300,PF3D7_0306900,PF3D7_0503000,PF3D7_0503200,PF3D7_0503800,PF3D7_0509600,PF3D7_0514800,PF3D7_0623000,PF3D7_0705900,PF3D7_0807400,PF3D7_0828200,PF3D7_0913200,PF3D7_0913400,PF3D7_0913900,PF3D7_0918300,PF3D7_0923500,PF3D7_1004000,PF3D7_1007900,PF3D7_1012400,PF3D7_1017400,PF3D7_1026800,PF3D7_1106100,PF3D7_1120100,PF3D7_1…	9.3	1.46	1.62	0.00175204	0.0681928	1
GO:0043170	macromolecule metabolic process	1084	91	PF3D7_0110100,PF3D7_0208700,PF3D7_0210900,PF3D7_0211900,PF3D7_0212200,PF3D7_0303300,PF3D7_0305700,PF3D7_0306900,PF3D7_0317000,PF3D7_0503000,PF3D7_0503200,PF3D7_0503300,PF3D7_0503800,PF3D7_0509500,PF3D7_0509600,PF3D7_0513600,PF3D7_0520300,PF3D7_0526300,PF3D7_0624200,PF3D7_0628800,PF3D7_0707700,PF3D7_0722500,PF3D7_0725000,PF3D7_0804400,PF3D7_0812700,PF3D7_0828200,PF3D7_0902600,PF3D7_0913200,PF3D7_0…	8.4	1.31	1.49	0.00177763	0.0681928	1
GO:0044249	cellular biosynthetic process	588	55	PF3D7_0110100,PF3D7_0204900,PF3D7_0208700,PF3D7_0210900,PF3D7_0212200,PF3D7_0303300,PF3D7_0306900,PF3D7_0503000,PF3D7_0503200,PF3D7_0503800,PF3D7_0509600,PF3D7_0623000,PF3D7_0705900,PF3D7_0807400,PF3D7_0828200,PF3D7_0913200,PF3D7_0913400,PF3D7_0913900,PF3D7_0918300,PF3D7_0923500,PF3D7_1004000,PF3D7_1007900,PF3D7_1012400,PF3D7_1017400,PF3D7_1026800,PF3D7_1106100,PF3D7_1120100,PF3D7_1124500,PF3D7_1…	9.4	1.46	1.62	0.00184305	0.0681928	1
GO:0044260	cellular macromolecule metabolic process	796	70	PF3D7_0110100,PF3D7_0208700,PF3D7_0210900,PF3D7_0212200,PF3D7_0303300,PF3D7_0305700,PF3D7_0306900,PF3D7_0317000,PF3D7_0503000,PF3D7_0503200,PF3D7_0503800,PF3D7_0509500,PF3D7_0509600,PF3D7_0513600,PF3D7_0707700,PF3D7_0725000,PF3D7_0828200,PF3D7_0902600,PF3D7_0913200,PF3D7_0913400,PF3D7_0913900,PF3D7_0915200,PF3D7_0916500,PF3D7_0918300,PF3D7_0923500,PF3D7_0925800,PF3D7_0930600,PF3D7_1004000,PF3D7_1…	8.8	1.37	1.54	0.00219493	0.0724209	1
GO:0010467	gene expression	553	52	PF3D7_0110100,PF3D7_0208700,PF3D7_0210900,PF3D7_0212200,PF3D7_0303300,PF3D7_0306900,PF3D7_0503000,PF3D7_0503300,PF3D7_0503800,PF3D7_0509600,PF3D7_0520300,PF3D7_0526300,PF3D7_0624200,PF3D7_0722500,PF3D7_0812700,PF3D7_0828200,PF3D7_0913200,PF3D7_0913400,PF3D7_0913900,PF3D7_0918300,PF3D7_0922700,PF3D7_0923500,PF3D7_1004000,PF3D7_1007900,PF3D7_1018000,PF3D7_1026800,PF3D7_1106100,PF3D7_1120500,PF3D7_1…	9.4	1.47	1.63	0.00222412	0.0724209	1
GO:0044281	small molecule metabolic process	250	28	PF3D7_0204900,PF3D7_0509600,PF3D7_0512700,PF3D7_0514800,PF3D7_0619500,PF3D7_0623000,PF3D7_0628800,PF3D7_0705900,PF3D7_0807400,PF3D7_0828200,PF3D7_0913900,PF3D7_1012300,PF3D7_1012400,PF3D7_1017400,PF3D7_1108500,PF3D7_1120100,PF3D7_1124500,PF3D7_1142800,PF3D7_1219900,PF3D7_1225100,PF3D7_1251700,PF3D7_1339600,PF3D7_1343600,PF3D7_1345700,PF3D7_1354500,PF3D7_1437400,PF3D7_1439400,PF3D7_1455200,	11.2	1.75	1.93	0.00230273	0.0724209	1
GO:0055086	nucleobase-containing small molecule metabolic process	109	15	PF3D7_0512700,PF3D7_0705900,PF3D7_1012300,PF3D7_1012400,PF3D7_1017400,PF3D7_1108500,PF3D7_1120100,PF3D7_1124500,PF3D7_1142800,PF3D7_1219900,PF3D7_1339600,PF3D7_1343600,PF3D7_1354500,PF3D7_1437400,PF3D7_1439400,	13.8	2.15	2.4	0.00366995	0.105755	1
GO:0006412	translation	260	28	PF3D7_0110100,PF3D7_0210900,PF3D7_0212200,PF3D7_0306900,PF3D7_0503000,PF3D7_0503800,PF3D7_0509600,PF3D7_0828200,PF3D7_0913200,PF3D7_0913400,PF3D7_0913900,PF3D7_0918300,PF3D7_0923500,PF3D7_1004000,PF3D7_1007900,PF3D7_1026800,PF3D7_1106100,PF3D7_1137500,PF3D7_1211500,PF3D7_1225100,PF3D7_1251700,PF3D7_1310900,PF3D7_1313200,PF3D7_1358800,PF3D7_1421200,PF3D7_1426000,PF3D7_1454600,PF3D7_API02800,	10.8	1.68	1.84	0.00407315	0.105755	1
GO:0043604	amide biosynthetic process	273	29	PF3D7_0110100,PF3D7_0210900,PF3D7_0212200,PF3D7_0306900,PF3D7_0503000,PF3D7_0503800,PF3D7_0509600,PF3D7_0828200,PF3D7_0913200,PF3D7_0913400,PF3D7_0913900,PF3D7_0918300,PF3D7_0923500,PF3D7_1004000,PF3D7_1007900,PF3D7_1026800,PF3D7_1106100,PF3D7_1124500,PF3D7_1137500,PF3D7_1211500,PF3D7_1225100,PF3D7_1251700,PF3D7_1310900,PF3D7_1313200,PF3D7_1358800,PF3D7_1421200,PF3D7_1426000,PF3D7_1454600,PF3D7_A…	10.6	1.66	1.82	0.00424732	0.105755	1
GO:1901564	organonitrogen compound metabolic process	832	71	PF3D7_0110100,PF3D7_0210900,PF3D7_0212200,PF3D7_0305700,PF3D7_0306900,PF3D7_0317000,PF3D7_0503000,PF3D7_0503800,PF3D7_0509600,PF3D7_0512700,PF3D7_0623000,PF3D7_0628800,PF3D7_0705900,PF3D7_0707700,PF3D7_0804400,PF3D7_0828200,PF3D7_0902600,PF3D7_0913200,PF3D7_0913400,PF3D7_0913900,PF3D7_0916500,PF3D7_0918300,PF3D7_0923500,PF3D7_0930600,PF3D7_1004000,PF3D7_1007900,PF3D7_1012300,PF3D7_1012400,PF3D7_1…	8.5	1.33	1.48	0.00446879	0.105755	1
GO:0019438	aromatic compound biosynthetic process	167	20	PF3D7_0208700,PF3D7_0303300,PF3D7_0623000,PF3D7_0705900,PF3D7_1012400,PF3D7_1017400,PF3D7_1120100,PF3D7_1124500,PF3D7_1125300,PF3D7_1142800,PF3D7_1143300,PF3D7_1304900,PF3D7_1307600,PF3D7_1314200,PF3D7_1339600,PF3D7_1343600,PF3D7_1354500,PF3D7_1404000,PF3D7_1415200,PF3D7_1437400,	12	1.87	2.06	0.0045314	0.105755	1
GO:0043043	peptide biosynthetic process	262	28	PF3D7_0110100,PF3D7_0210900,PF3D7_0212200,PF3D7_0306900,PF3D7_0503000,PF3D7_0503800,PF3D7_0509600,PF3D7_0828200,PF3D7_0913200,PF3D7_0913400,PF3D7_0913900,PF3D7_0918300,PF3D7_0923500,PF3D7_1004000,PF3D7_1007900,PF3D7_1026800,PF3D7_1106100,PF3D7_1137500,PF3D7_1211500,PF3D7_1225100,PF3D7_1251700,PF3D7_1310900,PF3D7_1313200,PF3D7_1358800,PF3D7_1421200,PF3D7_1426000,PF3D7_1454600,PF3D7_API02800,	10.7	1.67	1.83	0.00453955	0.105755	1
GO:0016070	RNA metabolic process	352	35	PF3D7_0208700,PF3D7_0211900,PF3D7_0303300,PF3D7_0503300,PF3D7_0509600,PF3D7_0520300,PF3D7_0526300,PF3D7_0624200,PF3D7_0628800,PF3D7_0722500,PF3D7_0812700,PF3D7_0828200,PF3D7_0913900,PF3D7_0914000,PF3D7_0915200,PF3D7_0922700,PF3D7_0925800,PF3D7_1018000,PF3D7_1120500,PF3D7_1125300,PF3D7_1143300,PF3D7_1225100,PF3D7_1234800,PF3D7_1244000,PF3D7_1246500,PF3D7_1248100,PF3D7_1251700,PF3D7_1304900,PF3D7_1…	9.9	1.55	1.7	0.0051484	0.115655	1
GO:0043603	cellular amide metabolic process	294	30	PF3D7_0110100,PF3D7_0210900,PF3D7_0212200,PF3D7_0306900,PF3D7_0503000,PF3D7_0503800,PF3D7_0509600,PF3D7_0828200,PF3D7_0913200,PF3D7_0913400,PF3D7_0913900,PF3D7_0918300,PF3D7_0923500,PF3D7_1004000,PF3D7_1007900,PF3D7_1026800,PF3D7_1106100,PF3D7_1108500,PF3D7_1124500,PF3D7_1137500,PF3D7_1211500,PF3D7_1225100,PF3D7_1251700,PF3D7_1310900,PF3D7_1313200,PF3D7_1358800,PF3D7_1421200,PF3D7_1426000,PF3D7_1…	10.2	1.59	1.74	0.00656388	0.120986	1
GO:0044265	cellular macromolecule catabolic process	105	14	PF3D7_0305700,PF3D7_0317000,PF3D7_0915200,PF3D7_0916500,PF3D7_0925800,PF3D7_1308900,PF3D7_1328100,PF3D7_1338100,PF3D7_1353900,PF3D7_1356300,PF3D7_1367000,PF3D7_1368100,PF3D7_1411900,PF3D7_1454400,	13.3	2.08	2.31	0.00656475	0.120986	1
GO:0090304	nucleic acid metabolic process	462	43	PF3D7_0208700,PF3D7_0211900,PF3D7_0303300,PF3D7_0503200,PF3D7_0503300,PF3D7_0509500,PF3D7_0509600,PF3D7_0513600,PF3D7_0520300,PF3D7_0526300,PF3D7_0624200,PF3D7_0628800,PF3D7_0722500,PF3D7_0725000,PF3D7_0812700,PF3D7_0828200,PF3D7_0913900,PF3D7_0914000,PF3D7_0915200,PF3D7_0922700,PF3D7_0925800,PF3D7_1018000,PF3D7_1120500,PF3D7_1125300,PF3D7_1143300,PF3D7_1225100,PF3D7_1234800,PF3D7_1244000,PF3D7_1…	9.3	1.45	1.58	0.00663848	0.120986	1
GO:0034645	cellular macromolecule biosynthetic process	412	39	PF3D7_0110100,PF3D7_0208700,PF3D7_0210900,PF3D7_0212200,PF3D7_0303300,PF3D7_0306900,PF3D7_0503000,PF3D7_0503200,PF3D7_0503800,PF3D7_0509600,PF3D7_0828200,PF3D7_0913200,PF3D7_0913400,PF3D7_0913900,PF3D7_0918300,PF3D7_0923500,PF3D7_1004000,PF3D7_1007900,PF3D7_1026800,PF3D7_1106100,PF3D7_1125300,PF3D7_1137500,PF3D7_1143300,PF3D7_1211500,PF3D7_1225100,PF3D7_1251700,PF3D7_1304900,PF3D7_1307600,PF3D7_1…	9.5	1.48	1.61	0.00735251	0.120986	1
GO:0016569	covalent chromatin modification	13	4	PF3D7_1224500,PF3D7_1243800,PF3D7_1315100,PF3D7_1426200,	30.8	4.8	6.57	0.00742757	0.120986	1
GO:0016570	Histone modification	13	4	PF3D7_1224500,PF3D7_1243800,PF3D7_1315100,PF3D7_1426200,	30.8	4.8	6.57	0.00742757	0.120986	1
GO:0042181	ketone biosynthetic process	7	3	PF3D7_0204900,PF3D7_0807400,PF3D7_1455200,	42.9	6.69	11.06	0.00750151	0.120986	1
GO:1901661	quinone metabolic process	7	3	PF3D7_0204900,PF3D7_0807400,PF3D7_1455200,	42.9	6.69	11.06	0.00750151	0.120986	1
GO:1901663	quinone biosynthetic process	7	3	PF3D7_0204900,PF3D7_0807400,PF3D7_1455200,	42.9	6.69	11.06	0.00750151	0.120986	1
GO:0006744	ubiquinone biosynthetic process	7	3	PF3D7_0204900,PF3D7_0807400,PF3D7_1455200,	42.9	6.69	11.06	0.00750151	0.120986	1
GO:0006743	ubiquinone metabolic process	7	3	PF3D7_0204900,PF3D7_0807400,PF3D7_1455200,	42.9	6.69	11.06	0.00750151	0.120986	1
GO:1901362	organic cyclic compound biosynthetic process	176	20	PF3D7_0208700,PF3D7_0303300,PF3D7_0623000,PF3D7_0705900,PF3D7_1012400,PF3D7_1017400,PF3D7_1120100,PF3D7_1124500,PF3D7_1125300,PF3D7_1142800,PF3D7_1143300,PF3D7_1304900,PF3D7_1307600,PF3D7_1314200,PF3D7_1339600,PF3D7_1343600,PF3D7_1354500,PF3D7_1404000,PF3D7_1415200,PF3D7_1437400,	11.4	1.77	1.94	0.00813724	0.125924	1
GO:0009059	macromolecule biosynthetic process	415	39	PF3D7_0110100,PF3D7_0208700,PF3D7_0210900,PF3D7_0212200,PF3D7_0303300,PF3D7_0306900,PF3D7_0503000,PF3D7_0503200,PF3D7_0503800,PF3D7_0509600,PF3D7_0828200,PF3D7_0913200,PF3D7_0913400,PF3D7_0913900,PF3D7_0918300,PF3D7_0923500,PF3D7_1004000,PF3D7_1007900,PF3D7_1026800,PF3D7_1106100,PF3D7_1125300,PF3D7_1137500,PF3D7_1143300,PF3D7_1211500,PF3D7_1225100,PF3D7_1251700,PF3D7_1304900,PF3D7_1307600,PF3D7_1…	9.4	1.47	1.59	0.00828414	0.125924	1
GO:0009057	macromolecule catabolic process	108	14	PF3D7_0305700,PF3D7_0317000,PF3D7_0915200,PF3D7_0916500,PF3D7_0925800,PF3D7_1308900,PF3D7_1328100,PF3D7_1338100,PF3D7_1353900,PF3D7_1356300,PF3D7_1367000,PF3D7_1368100,PF3D7_1411900,PF3D7_1454400,	13	2.02	2.24	0.00840831	0.125924	1
GO:0006518	peptide metabolic process	275	28	PF3D7_0110100,PF3D7_0210900,PF3D7_0212200,PF3D7_0306900,PF3D7_0503000,PF3D7_0503800,PF3D7_0509600,PF3D7_0828200,PF3D7_0913200,PF3D7_0913400,PF3D7_0913900,PF3D7_0918300,PF3D7_0923500,PF3D7_1004000,PF3D7_1007900,PF3D7_1026800,PF3D7_1106100,PF3D7_1137500,PF3D7_1211500,PF3D7_1225100,PF3D7_1251700,PF3D7_1310900,PF3D7_1313200,PF3D7_1358800,PF3D7_1421200,PF3D7_1426000,PF3D7_1454600,PF3D7_API02800,	10.2	1.59	1.73	0.00879913	0.128713	1
GO:1901566	organonitrogen compound biosynthetic process	411	38	PF3D7_0110100,PF3D7_0210900,PF3D7_0212200,PF3D7_0306900,PF3D7_0503000,PF3D7_0503800,PF3D7_0509600,PF3D7_0623000,PF3D7_0705900,PF3D7_0828200,PF3D7_0913200,PF3D7_0913400,PF3D7_0913900,PF3D7_0918300,PF3D7_0923500,PF3D7_1004000,PF3D7_1007900,PF3D7_1012400,PF3D7_1026800,PF3D7_1106100,PF3D7_1120100,PF3D7_1124500,PF3D7_1137500,PF3D7_1142800,PF3D7_1211500,PF3D7_1225100,PF3D7_1251700,PF3D7_1310900,PF3D7_1…	9.2	1.44	1.56	0.0117999	0.164937	1
GO:0018130	heterocycle biosynthetic process	173	19	PF3D7_0208700,PF3D7_0303300,PF3D7_0705900,PF3D7_1012400,PF3D7_1017400,PF3D7_1120100,PF3D7_1124500,PF3D7_1125300,PF3D7_1142800,PF3D7_1143300,PF3D7_1304900,PF3D7_1307600,PF3D7_1314200,PF3D7_1339600,PF3D7_1343600,PF3D7_1354500,PF3D7_1404000,PF3D7_1415200,PF3D7_1437400,	11	1.71	1.86	0.01384	0.18455	1
GO:0019693	ribose phosphate metabolic process	71	10	PF3D7_0705900,PF3D7_1012300,PF3D7_1108500,PF3D7_1120100,PF3D7_1124500,PF3D7_1142800,PF3D7_1219900,PF3D7_1354500,PF3D7_1437400,PF3D7_1439400,	14.1	2.2	2.44	0.0140833	0.18455	1
GO:0072521	purine-containing compound metabolic process	71	10	PF3D7_0705900,PF3D7_1012300,PF3D7_1012400,PF3D7_1108500,PF3D7_1120100,PF3D7_1124500,PF3D7_1142800,PF3D7_1354500,PF3D7_1437400,PF3D7_1439400,	14.1	2.2	2.44	0.0140833	0.18455	1
GO:0051276	chromosome organization	61	9	PF3D7_1202000,PF3D7_1220900,PF3D7_1224500,PF3D7_1243800,PF3D7_1314200,PF3D7_1315100,PF3D7_1367000,PF3D7_1426200,PF3D7_1429900,	14.8	2.3	2.58	0.0145785	0.18714	1
GO:0009150	purine ribonucleotide metabolic process	62	9	PF3D7_0705900,PF3D7_1012300,PF3D7_1108500,PF3D7_1120100,PF3D7_1124500,PF3D7_1142800,PF3D7_1354500,PF3D7_1437400,PF3D7_1439400,	14.5	2.27	2.53	0.016128	0.20289	1
GO:1901135	carbohydrate derivative metabolic process	129	15	PF3D7_0512700,PF3D7_0705900,PF3D7_1012300,PF3D7_1012400,PF3D7_1017400,PF3D7_1108500,PF3D7_1120100,PF3D7_1124500,PF3D7_1142800,PF3D7_1219900,PF3D7_1339600,PF3D7_1343600,PF3D7_1354500,PF3D7_1437400,PF3D7_1439400,	11.6	1.82	1.97	0.016981	0.209432	1
GO:0009259	ribonucleotide metabolic process	63	9	PF3D7_0705900,PF3D7_1012300,PF3D7_1108500,PF3D7_1120100,PF3D7_1124500,PF3D7_1142800,PF3D7_1354500,PF3D7_1437400,PF3D7_1439400,	14.3	2.23	2.48	0.0177951	0.215253	1
GO:0044267	cellular protein metabolic process	587	50	PF3D7_0110100,PF3D7_0210900,PF3D7_0212200,PF3D7_0305700,PF3D7_0306900,PF3D7_0317000,PF3D7_0503000,PF3D7_0503800,PF3D7_0509600,PF3D7_0707700,PF3D7_0828200,PF3D7_0902600,PF3D7_0913200,PF3D7_0913400,PF3D7_0913900,PF3D7_0916500,PF3D7_0918300,PF3D7_0923500,PF3D7_0930600,PF3D7_1004000,PF3D7_1007900,PF3D7_1026800,PF3D7_1106100,PF3D7_1137500,PF3D7_1211500,PF3D7_1224500,PF3D7_1224600,PF3D7_1225100,PF3D7_1…	8.5	1.33	1.43	0.0184271	0.218691	1
GO:0010629	negative regulation of gene expression	17	4	PF3D7_0906000,PF3D7_0925800,PF3D7_1224500,PF3D7_1308900,	23.5	3.67	4.54	0.020186	0.235129	1
GO:0044248	cellular catabolic process	144	16	PF3D7_0305700,PF3D7_0317000,PF3D7_0915200,PF3D7_0916500,PF3D7_0925800,PF3D7_1120100,PF3D7_1308900,PF3D7_1328100,PF3D7_1338100,PF3D7_1353900,PF3D7_1356300,PF3D7_1367000,PF3D7_1368100,PF3D7_1411900,PF3D7_1446800,PF3D7_1454400,	11.1	1.73	1.87	0.0207478	0.23728	1
GO:0045454	cell redox homeostasis	35	6	PF3D7_0304500,PF3D7_0306300,PF3D7_0717900,PF3D7_1006600,PF3D7_1104400,PF3D7_1352500,	17.1	2.68	3.07	0.022013	0.239891	1
GO:0042180	cellular ketone metabolic process	10	3	PF3D7_0204900,PF3D7_0807400,PF3D7_1455200,	30	4.68	6.32	0.0222743	0.239891	1
GO:0006163	purine nucleotide metabolic process	66	9	PF3D7_0705900,PF3D7_1012300,PF3D7_1108500,PF3D7_1120100,PF3D7_1124500,PF3D7_1142800,PF3D7_1354500,PF3D7_1437400,PF3D7_1439400,	13.6	2.13	2.35	0.0235484	0.246866	1

## Sheet: ABupreg
ID	Name	Bgd count	Result count	Result gene list	Pct of bgd	Fold enrichment	Odds ratio	P-value	Benjamini	Bonferroni
GO:0006396	RNA processing	209	73	PF3D7_0208200,PF3D7_0218500,PF3D7_0308900,PF3D7_0318600,PF3D7_0403700,PF3D7_0405400,PF3D7_0410400,PF3D7_0418700,PF3D7_0517300,PF3D7_0522300,PF3D7_0522800,PF3D7_0524900,PF3D7_0526500,PF3D7_0606500,PF3D7_0610100,PF3D7_0619900,PF3D7_0620500,PF3D7_0622200,PF3D7_0623600,PF3D7_0625600,PF3D7_0627900,PF3D7_0629600,PF3D7_0705000,PF3D7_0709600,PF3D7_0716000,PF3D7_0723000,PF3D7_0818000,PF3D7_0818800,PF3D7_0…	34.9	1.68	2.14	8.1582e-07	0.000877822	0.000877822
GO:0006397	mRNA processing	90	37	PF3D7_0218500,PF3D7_0308900,PF3D7_0318600,PF3D7_0403700,PF3D7_0405400,PF3D7_0517300,PF3D7_0522800,PF3D7_0526500,PF3D7_0610100,PF3D7_0623600,PF3D7_0629600,PF3D7_0705000,PF3D7_0716000,PF3D7_1003800,PF3D7_1119300,PF3D7_1123900,PF3D7_1124400,PF3D7_1125500,PF3D7_1209200,PF3D7_1220100,PF3D7_1231500,PF3D7_1231600,PF3D7_1235900,PF3D7_1238300,PF3D7_1241100,PF3D7_1246600,PF3D7_1317000,PF3D7_1325000,PF3D7_1…	41.1	1.98	2.73	7.52084e-06	0.00333281	0.00809243
GO:0008380	RNA splicing	84	35	PF3D7_0218500,PF3D7_0308900,PF3D7_0403700,PF3D7_0405400,PF3D7_0517300,PF3D7_0522800,PF3D7_0526500,PF3D7_0606500,PF3D7_0610100,PF3D7_0619900,PF3D7_0623600,PF3D7_0818000,PF3D7_0822800,PF3D7_1003800,PF3D7_1119300,PF3D7_1123900,PF3D7_1124400,PF3D7_1125500,PF3D7_1209200,PF3D7_1220100,PF3D7_1231500,PF3D7_1231600,PF3D7_1235900,PF3D7_1238300,PF3D7_1246600,PF3D7_1317000,PF3D7_1325000,PF3D7_1343900,PF3D7_1…	41.7	2.01	2.79	9.29223e-06	0.00333281	0.00999844
GO:0016071	mRNA metabolic process	99	38	PF3D7_0218500,PF3D7_0308900,PF3D7_0318600,PF3D7_0403700,PF3D7_0405400,PF3D7_0517300,PF3D7_0522800,PF3D7_0526500,PF3D7_0610100,PF3D7_0623600,PF3D7_0629600,PF3D7_0705000,PF3D7_0716000,PF3D7_0722100,PF3D7_1003800,PF3D7_1119300,PF3D7_1123900,PF3D7_1124400,PF3D7_1125500,PF3D7_1209200,PF3D7_1220100,PF3D7_1231500,PF3D7_1231600,PF3D7_1235900,PF3D7_1238300,PF3D7_1241100,PF3D7_1246600,PF3D7_1317000,PF3D7_1…	38.4	1.85	2.44	3.68845e-05	0.00992194	0.0396878
GO:0000377	RNA splicing, via transesterification reactions with bulged adenosine as nucleophile	64	27	PF3D7_0218500,PF3D7_0308900,PF3D7_0403700,PF3D7_0405400,PF3D7_0522800,PF3D7_0610100,PF3D7_0623600,PF3D7_1003800,PF3D7_1119300,PF3D7_1123900,PF3D7_1125500,PF3D7_1209200,PF3D7_1220100,PF3D7_1231500,PF3D7_1231600,PF3D7_1235900,PF3D7_1238300,PF3D7_1246600,PF3D7_1317000,PF3D7_1325000,PF3D7_1343900,PF3D7_1364300,PF3D7_1367100,PF3D7_1420000,PF3D7_1461600,PF3D7_1472000,PF3D7_1474500,	42.2	2.03	2.84	7.52671e-05	0.0134979	0.0809875
GO:0000398	mRNA splicing, via spliceosome	64	27	PF3D7_0218500,PF3D7_0308900,PF3D7_0403700,PF3D7_0405400,PF3D7_0522800,PF3D7_0610100,PF3D7_0623600,PF3D7_1003800,PF3D7_1119300,PF3D7_1123900,PF3D7_1125500,PF3D7_1209200,PF3D7_1220100,PF3D7_1231500,PF3D7_1231600,PF3D7_1235900,PF3D7_1238300,PF3D7_1246600,PF3D7_1317000,PF3D7_1325000,PF3D7_1343900,PF3D7_1364300,PF3D7_1367100,PF3D7_1420000,PF3D7_1461600,PF3D7_1472000,PF3D7_1474500,	42.2	2.03	2.84	7.52671e-05	0.0134979	0.0809875
GO:0000375	RNA splicing, via transesterification reactions	68	28	PF3D7_0218500,PF3D7_0308900,PF3D7_0403700,PF3D7_0405400,PF3D7_0522800,PF3D7_0610100,PF3D7_0623600,PF3D7_0822800,PF3D7_1003800,PF3D7_1119300,PF3D7_1123900,PF3D7_1125500,PF3D7_1209200,PF3D7_1220100,PF3D7_1231500,PF3D7_1231600,PF3D7_1235900,PF3D7_1238300,PF3D7_1246600,PF3D7_1317000,PF3D7_1325000,PF3D7_1343900,PF3D7_1364300,PF3D7_1367100,PF3D7_1420000,PF3D7_1461600,PF3D7_1472000,PF3D7_1474500,	41.2	1.98	2.72	9.32756e-05	0.0143378	0.100365
GO:0016070	RNA metabolic process	352	101	PF3D7_0109800,PF3D7_0110400,PF3D7_0208200,PF3D7_0215700,PF3D7_0218500,PF3D7_0308900,PF3D7_0318200,PF3D7_0318600,PF3D7_0403700,PF3D7_0405400,PF3D7_0410400,PF3D7_0418700,PF3D7_0517300,PF3D7_0522200,PF3D7_0522300,PF3D7_0522800,PF3D7_0524900,PF3D7_0526500,PF3D7_0606500,PF3D7_0610100,PF3D7_0619900,PF3D7_0620500,PF3D7_0622200,PF3D7_0623600,PF3D7_0623900,PF3D7_0625600,PF3D7_0627900,PF3D7_0629600,PF3D7_0…	28.7	1.38	1.6	0.000142625	0.019183	0.153464
GO:0006888	ER to Golgi vesicle-mediated transport	19	11	PF3D7_0214100,PF3D7_0303000,PF3D7_0405100,PF3D7_0606700,PF3D7_0822600,PF3D7_0905900,PF3D7_1130500,PF3D7_1134800,PF3D7_1330400,PF3D7_1361100,PF3D7_1429800,	57.9	2.79	5.3	0.000422231	0.0504801	0.454321
GO:0006913	nucleocytoplasmic transport	17	10	PF3D7_0302900,PF3D7_0524000,PF3D7_0615700,PF3D7_0627700,PF3D7_0815200,PF3D7_0910100,PF3D7_1223200,PF3D7_1423000,PF3D7_1456700,PF3D7_1473700,	58.8	2.83	5.5	0.000657622	0.0643274	0.707601
GO:0051169	nuclear transport	17	10	PF3D7_0302900,PF3D7_0524000,PF3D7_0615700,PF3D7_0627700,PF3D7_0815200,PF3D7_0910100,PF3D7_1223200,PF3D7_1423000,PF3D7_1456700,PF3D7_1473700,	58.8	2.83	5.5	0.000657622	0.0643274	0.707601
GO:0010467	gene expression	553	143	PF3D7_0106600,PF3D7_0109800,PF3D7_0110400,PF3D7_0208200,PF3D7_0212300,PF3D7_0214200,PF3D7_0215700,PF3D7_0218500,PF3D7_0305400,PF3D7_0307100,PF3D7_0308900,PF3D7_0315100,PF3D7_0317100,PF3D7_0317600,PF3D7_0318200,PF3D7_0318600,PF3D7_0319600,PF3D7_0403700,PF3D7_0405400,PF3D7_0410400,PF3D7_0412100,PF3D7_0418700,PF3D7_0422400,PF3D7_0516200,PF3D7_0517300,PF3D7_0517700,PF3D7_0519400,PF3D7_0522200,PF3D7_0…	25.9	1.25	1.39	0.0012008	0.105435	1
GO:0048193	Golgi vesicle transport	30	14	PF3D7_0214100,PF3D7_0303000,PF3D7_0405100,PF3D7_0415400,PF3D7_0606700,PF3D7_0822600,PF3D7_0905900,PF3D7_1130500,PF3D7_1134800,PF3D7_1323800,PF3D7_1330400,PF3D7_1361100,PF3D7_1429800,PF3D7_1437800,	46.7	2.25	3.38	0.00127384	0.105435	1
GO:0090501	RNA phosphodiester bond hydrolysis	8	6	PF3D7_0318600,PF3D7_0418700,PF3D7_0623900,PF3D7_1241100,PF3D7_1438500,PF3D7_1465300,	75	3.61	11.52	0.00149875	0.11519	1

[truncated: 3 more sheets: ABupregCRC, ABdownreg, ABdownregCRC]
